# Supplementary material for: Wnt/β-catenin signaling regulates amino acid metabolism through the suppression of CEBPA and FOXA1 in liver cancer cells
Source: Commun Biol. 2024 Apr 29;7:510. doi: 10.1038/s42003-024-06202-9 (PMC11058205; doi:10.1038/s42003-024-06202-9)
Supplement: Supplementary file 4 — Supplementary Data 1 [file 42003_2024_6202_MOESM4_ESM.xlsx]

## Sheet: Data1a.JASPAR
Data1a. TF binding motifs in the 5'-flanking region of the HAL gene (-90 to -44 bp) predicted by JASPAR
Name	Score	Start	End	Strand	Predicted sequence
FOXP2	13.5724	-50	-60	-	GAATAAACAAA
FOXG1	13.3127	-51	-58	-	ATAAACAA
CEBPD	12.8302	-70	-82	-	AGTTGCTCAATAC
FOXH1	12.47	-52	-62	-	TGGAATAAACA
CEBPA	12.318	-70	-83	-	TAGTTGCTCAATAC
FOXL1	11.9193	-52	-58	-	ATAAACA
FOXP1	11.2248	-50	-60	-	GAATAAACAAA
FOXO4	11.037	-52	-58	-	ATAAACA
FOXO6	10.993	-52	-58	-	ATAAACA
FOXK2	10.9483	-50	-60	-	GAATAAACAAA
FOXA3	10.5882	-50	-60	-	GAATAAACAAA
FOXP3	10.4458	-52	-58	-	ATAAACA
CEBPE	10.3298	-72	-81	+	ATTGAGCAAC
FOXA2	10.3208	-50	-60	-	GAATAAACAAA
CEBPG	10.2908	-72	-81	-	GTTGCTCAAT
FOXK1	10.2713	-48	-61	-	GGAATAAACAAATG
FOXO3	10.2036	-51	-58	-	ATAAACAA
FOXI1	10.1939	-52	-58	-	ATAAACA
FOXH1	10.0466	-54	-64	+	TTTATTCCACA
CEBPE	10.0267	-72	-81	-	GTTGCTCAAT
POU1F1	9.99032	-46	-59	-	AATAAACAAATGAG
CEBPB	9.98104	-72	-81	+	ATTGAGCAAC
CEBPB	9.70301	-72	-81	-	GTTGCTCAAT
CEBPG	9.6814	-72	-81	+	ATTGAGCAAC
FOXN3	9.56102	-51	-58	-	ATAAACAA
SRY	9.53337	-50	-58	-	ATAAACAAA
FOXC2	9.39601	-50	-61	-	GGAATAAACAAA
FOXF2	9.31674	-50	-63	-	GTGGAATAAACAAA
FOXD1	9.24466	-51	-58	-	ATAAACAA
SOX15	9.05578	-48	-57	+	CATTTGTTTA
FOXA1	9.05487	-49	-60	-	GAATAAACAAAT
CDX2	9.0421	-52	-63	-	GTGGAATAAACA
CEBPD	8.87502	-56	-68	+	TATTCCACAAACA
NFATC3	8.84167	-55	-64	+	TTATTCCACA
CEBPA	8.69831	-55	-68	+	TTATTCCACAAACA
FOXE1	8.63349	-56	-70	+	TATTCCACAAACATG
FOXE1	8.57473	-50	-64	-	TGTGGAATAAACAAA
FOXP3	8.5041	-62	-68	+	ACAAACA
FOXL1	8.45163	-62	-68	+	ACAAACA
PROP1	8.17526	-47	-57	-	TAAACAAATGA
NFATC2	8.06806	-56	-62	+	TATTCCA

## Sheet: Data1b.Microarray
Data1b. Microarray data from HepG2 cells treated with siRNAs targeting components of β-catenin-TCF/LEF complex
ProbeName	GeneSymbol	Log FC ([siCTNNB1-09] vs [siCtrl])	Log FC ([siCTNNB1-10] vs [siCtrl])	Log FC ([siTCF7] vs [siCtrl])	Log FC ([siTCF7L1] vs [siCtrl])	Log FC ([siTCF7L2] vs [siCtrl])	Log FC ([siLEF1] vs [siCtrl])	Log FC ([Mix] vs [siCtrl])	Description	GenbankAccession
A_23_P207850	TNS4	-7.24324	-7.10184	-4.77447	0.0106287	-5.68789	0.0253639	-7.04582	Homo sapiens tensin 4 (TNS4), mRNA [NM_032865]	NM_032865
A_21_P0014093		-7.79831	-7.81189	-2.81139	1.76434	-3.59299	1.50799	-6.39671	PREDICTED: Homo sapiens uncharacterized LOC101927482 (LOC101927482), transcript variant X2, misc_RNA [XR_241373]	XR_241373
A_23_P166087	RASSF2	-4.15779	-2.24126	-4.80697	0.33392	-4.96166	0.219127	-6.34216	Homo sapiens Ras association (RalGDS/AF-6) domain family member 2 (RASSF2), transcript variant 1, mRNA [NM_014737]	NM_014737
A_24_P391868	CPLX2	-5.19594	-5.42358	-2.49132	-2.54311	-4.46525	-0.908471	-6.1328	Homo sapiens complexin 2 (CPLX2), transcript variant 1, mRNA [NM_006650]	NM_006650
A_33_P3257518	FLJ22447	-5.71205	-5.98559	-6.42395	-0.431539	-5.99342	-0.0673275	-6.12501	Homo sapiens uncharacterized LOC400221 (FLJ22447), long non-coding RNA [NR_039985]	NR_039985
A_33_P3330149	PAX6	-5.70948	-4.61639	-3.22607	-0.370689	-5.66006	0.810082	-5.83939	Homo sapiens paired box 6 (PAX6), transcript variant 1, mRNA [NM_000280]	NM_000280
A_21_P0002708		-5.54829	-4.19863	-5.95004	-5.74653	-5.48992	-5.87622	-5.69355	PREDICTED: Homo sapiens uncharacterized LOC101928190 (LOC101928190), misc_RNA [XR_241602]	XR_241602
A_23_P389897	NGFR	-6.86486	-5.27312	-4.25513	0.0117941	-7.31933	-1.70714	-5.5417	Homo sapiens nerve growth factor receptor (NGFR), mRNA [NM_002507]	NM_002507
A_24_P387875	KCNJ10	-4.61641	-4.32003	-2.31096	-2.41371	-4.2648	-1.14138	-5.41455	Homo sapiens potassium inwardly-rectifying channel, subfamily J, member 10 (KCNJ10), mRNA [NM_002241]	NM_002241
A_23_P1473	PRF1	-4.64995	-4.52648	-3.96784	-0.497006	-4.78861	-1.33968	-5.22365	Homo sapiens perforin 1 (pore forming protein) (PRF1), transcript variant 1, mRNA [NM_005041]	NM_005041
A_33_P3261520		-4.72849	-4.45162	-3.94995	0.304433	-4.1501	0.0147858	-4.98409	ATPase, H+ transporting, lysosomal accessory protein 1-like [Source:HGNC Symbol;Acc:28091] [ENST00000508366]	XR_108587
A_33_P3243887	IL11	-6.02308	-5.59107	-5.24829	-0.116238	-5.76846	-0.0973988	-4.84097	Homo sapiens interleukin 11 (IL11), transcript variant 1, mRNA [NM_000641]	NM_000641
A_23_P252541	RAB7B	-3.34422	-3.97369	-2.23836	2.13578	-3.27103	0.375895	-4.72239	Homo sapiens RAB7B, member RAS oncogene family (RAB7B), transcript variant 1, mRNA [NM_177403]	NM_177403
A_23_P343398	CCR7	-4.51299	-4.45306	-3.66727	0.701879	-4.99862	1.22712	-4.71262	Homo sapiens chemokine (C-C motif) receptor 7 (CCR7), mRNA [NM_001838]	NM_001838
A_23_P126416	TIE1	-4.85293	-4.93593	-4.90346	0.260021	-4.38465	-0.103504	-4.69367	Homo sapiens tyrosine kinase with immunoglobulin-like and EGF-like domains 1 (TIE1), transcript variant 1, mRNA [NM_005424]	NM_005424
A_23_P383986	CHST15	-3.86144	-3.7064	-0.742832	-1.01605	-3.02853	-0.798008	-4.68647	Homo sapiens carbohydrate (N-acetylgalactosamine 4-sulfate 6-O) sulfotransferase 15 (CHST15), transcript variant 1, mRNA [NM_015892]	NM_015892
A_23_P139669	SLC2A3	-4.44582	-4.456	-1.3699	-0.360216	-2.43553	0.151026	-4.68103	Homo sapiens solute carrier family 2 (facilitated glucose transporter), member 3 (SLC2A3), mRNA [NM_006931]	NM_006931
A_21_P0004271		-4.83621	-5.27076	-3.86193	0.134497	-3.9763	0.0936315	-4.67887	ATPase, H+ transporting, lysosomal accessory protein 1-like [Source:HGNC Symbol;Acc:28091] [ENST00000508366]	XR_108587
A_21_P0000005	SMTNL1	-4.67766	-4.61905	-3.1018	-3.52126	-4.55413	-4.98179	-4.65911	Homo sapiens smoothelin-like 1 (SMTNL1), mRNA [NM_001105565]	NM_001105565
A_33_P3304668	COL1A1	-3.44079	-1.92994	1.14708	-2.61628	-4.55992	-1.18681	-4.64363	Homo sapiens collagen, type I, alpha 1 (COL1A1), mRNA [NM_000088]	NM_000088
A_21_P0002500	XLOC_002307	-4.5169	-4.53367	-4.96669	-4.81482	-4.57143	-4.7982	-4.63425	BROAD Institute lincRNA (XLOC_002307), lincRNA [TCONS_00004435]
A_23_P107454	KRTAP3-1	-5.37836	-6.05691	-0.0503273	-0.781223	-3.25341	1.59018	-4.6326	Homo sapiens keratin associated protein 3-1 (KRTAP3-1), mRNA [NM_031958]	NM_031958
A_33_P3345309	PRSS56	-4.58673	-4.61355	-2.10237	0.565472	-3.84108	-1.95643	-4.48764	Homo sapiens protease, serine, 56 (PRSS56), mRNA [NM_001195129]
A_23_P6535	KLHDC7B	-0.178227	-2.88795	-3.9201	-2.10395	-4.14258	-1.03901	-4.47635	Homo sapiens kelch domain containing 7B (KLHDC7B), mRNA [NM_138433]	NM_138433
A_21_P0002371	XLOC_001903	-5.81075	-4.12207	-5.20189	0.874231	-5.09877	0.610827	-4.46018	BROAD Institute lincRNA (XLOC_001903), lincRNA [TCONS_00004057]
A_23_P152791	SLC16A6	-4.85631	-3.03122	-3.44692	-1.52302	-3.39373	-0.0496721	-4.27425	Homo sapiens solute carrier family 16, member 6 (SLC16A6), transcript variant 2, mRNA [NM_004694]	NM_004694
A_23_P429449	NKD1	-5.3029	-5.43872	-2.17838	-0.519892	-3.44358	-1.04576	-4.27365	Homo sapiens naked cuticle homolog 1 (Drosophila) (NKD1), mRNA [NM_033119]	NM_033119
A_33_P3314031	TMEM154	-4.92875	-2.17379	-3.79824	-3.60764	-4.87108	-5.25748	-4.26342	Homo sapiens transmembrane protein 154 (TMEM154), mRNA [NM_152680]	NM_152680
A_23_P13382	LSP1	-3.8397	-3.21002	-3.97182	-0.37595	-4.3916	-2.4377	-4.16421	Homo sapiens lymphocyte-specific protein 1 (LSP1), transcript variant 3, mRNA [NM_001013254]	NM_001013254
A_24_P350261	TMEM210	-2.40995	-2.85139	-4.3973	-4.20658	-3.49467	-4.32945	-4.15779	Homo sapiens transmembrane protein 210 (TMEM210), mRNA [NM_001282477]	NM_001282477
A_23_P337262	APCDD1	-5.34375	-4.42946	-2.0731	-0.0851946	-3.86852	-1.06131	-4.14512	Homo sapiens adenomatosis polyposis coli down-regulated 1 (APCDD1), mRNA [NM_153000]	NM_153000
A_33_P3320197	FAM150B	-2.42611	-4.01794	0.364603	-0.321612	-3.97302	-0.648297	-4.11436	Homo sapiens family with sequence similarity 150, member B (FAM150B), mRNA [NM_001002919]	NM_001002919
A_32_P24376	KRTAP2-3	-4.60922	-5.40537	-3.21175	0.0537806	-4.51268	2.31056	-4.09881	Homo sapiens keratin associated protein 2-3 (KRTAP2-3), mRNA [NM_001165252]	NM_001165252
A_23_P140057	TNFRSF19	-3.8203	-3.48469	-1.56137	-0.619489	-3.0124	-1.0073	-4.07477	Homo sapiens tumor necrosis factor receptor superfamily, member 19 (TNFRSF19), transcript variant 1, mRNA [NM_018647]	NM_018647
A_33_P3225630	IGFL4	-3.18597	-2.66006	-1.506	0.420003	-5.16551	0.0385227	-4.06657	IGF-like family member 4 [Source:HGNC Symbol;Acc:32931] [ENST00000596694]
A_33_P3331491	LOC728392	0.161027	0.66303	-0.232247	-5.15871	-0.503629	-1.46359	-4.05897	Homo sapiens uncharacterized LOC728392 (LOC728392), mRNA [NM_001162371]	NM_001162371
A_33_P3276703	VGF	-4.53204	-2.86173	-5.13635	0.0820093	-4.32322	-0.279317	-4.05042	Homo sapiens VGF nerve growth factor inducible (VGF), mRNA [NM_003378]	NM_003378
A_33_P3237729	PDLIM4	-2.58951	-2.80021	-2.13744	0.536904	-3.20763	-0.244384	-4.04304	Homo sapiens PDZ and LIM domain 4 (PDLIM4), transcript variant 1, mRNA [NM_003687]	NM_003687
A_21_P0003220	LINC00690	-2.7559	-3.89906	-3.41987	-3.97723	-3.77521	-4.20414	-4.04285	Homo sapiens long intergenic non-protein coding RNA 690 (LINC00690), long non-coding RNA [NR_103843]
A_23_P306352	RGAG1	-3.87568	-3.9016	-4.16979	-3.96189	-3.75014	-4.2002	-4.03486	Homo sapiens retrotransposon gag domain containing 1 (RGAG1), mRNA [NM_020769]	NM_020769
A_33_P3382399	KRTAP3-1	-4.94291	-4.52494	-0.141276	-0.828635	-2.83936	1.47728	-4.02506	Homo sapiens keratin associated protein 3-1 (KRTAP3-1), mRNA [NM_031958]	NM_031958
A_33_P3235562	CAPZB	-1.70533	-2.24592	-1.43953	-2.1137	-1.65562	0.4607	-4.02443	Homo sapiens capping protein (actin filament) muscle Z-line, beta (CAPZB), transcript variant 2, mRNA [NM_001206540]	NM_001206540
A_33_P3235940	KLK6	-5.41031	-4.63498	-3.87655	1.7621	-4.31919	-0.153327	-4.01413	Homo sapiens kallikrein-related peptidase 6 (KLK6), transcript variant B, mRNA [NM_001012964]	NM_001012964
A_23_P371039	NTSR1	-5.16779	-4.49456	-2.61785	1.19626	-5.78272	0.66964	-3.98685	Homo sapiens neurotensin receptor 1 (high affinity) (NTSR1), mRNA [NM_002531]	NM_002531
A_23_P36120	MS4A6A	-4.26056	-4.27735	-4.71158	-4.55962	-4.31629	-4.54221	-3.9635	Homo sapiens membrane-spanning 4-domains, subfamily A, member 6A (MS4A6A), transcript variant 2, mRNA [NM_022349]	NM_022349
A_21_P0010036	XLOC_013739	-3.81581	-3.84303	-4.22197	-3.35867	-3.82217	-4.12457	-3.9585	BROAD Institute lincRNA (XLOC_013739), lincRNA [TCONS_00028384]
A_24_P278747	CCND2	-3.98042	-3.15575	-3.73272	0.0188279	-4.172	0.33884	-3.95736	Homo sapiens cyclin D2 (CCND2), mRNA [NM_001759]	NM_001759
A_21_P0014367	LOC100506837	-3.74451	-2.69969	-2.9994	-2.5733	-3.61927	-4.06853	-3.90323	PREDICTED: Homo sapiens uncharacterized LOC100506837 (LOC100506837), misc_RNA [XR_109475]	XR_109475
A_33_P3568387	ASB4	-7.17122	-7.61835	-4.47085	1.95885	-2.29528	-0.382209	-3.8873	Homo sapiens ankyrin repeat and SOCS box containing 4 (ASB4), transcript variant 1, mRNA [NM_016116]	NM_016116
A_23_P19030	ARSI	-4.47213	-4.30995	-3.04111	0.125045	-5.3276	-0.0142851	-3.85929	Homo sapiens arylsulfatase family, member I (ARSI), mRNA [NM_001012301]	NM_001012301
A_24_P261760	KLRG1	-4.21378	-4.58992	-5.0271	-2.19187	-4.63164	-4.8556	-3.85463	Homo sapiens killer cell lectin-like receptor subfamily G, member 1 (KLRG1), mRNA [NM_005810]	NM_005810
A_23_P501319	ASB4	-5.08606	-3.71038	-3.69751	0.00479889	-2.72714	0.0982609	-3.82669	Homo sapiens ankyrin repeat and SOCS box containing 4 (ASB4), transcript variant 1, mRNA [NM_016116]	NM_016116
A_23_P321949	PLA2G2A	-5.19609	-4.32737	-3.56331	-0.112137	-3.50005	-1.31132	-3.82518	Homo sapiens phospholipase A2, group IIA (platelets, synovial fluid) (PLA2G2A), transcript variant 1, mRNA [NM_000300]	NM_000300
A_24_P237036	TNFSF14	-0.904491	-0.448291	1.644	-2.20771	-0.660498	-0.126982	-3.77373	Homo sapiens tumor necrosis factor (ligand) superfamily, member 14 (TNFSF14), transcript variant 1, mRNA [NM_003807]	NM_003807
A_23_P66137	SOX8	-3.8685	-3.03874	-3.5969	-2.54363	-4.00882	-0.641711	-3.75656	Homo sapiens SRY (sex determining region Y)-box 8 (SOX8), mRNA [NM_014587]	NM_014587
A_23_P58228	ODAM	-3.44381	-3.00792	-0.137893	-1.20907	-1.38364	-0.261476	-3.74853	Homo sapiens odontogenic, ameloblast asssociated (ODAM), mRNA [NM_017855]	NM_017855
A_23_P24784	TNNI2	-2.83702	-3.35586	-1.40946	-0.0493603	-2.88182	-1.41024	-3.74554	Homo sapiens troponin I type 2 (skeletal, fast) (TNNI2), transcript variant 1, mRNA [NM_003282]	NM_003282
A_24_P81900	SLC2A3	-4.70893	-4.507	-0.634361	-0.581519	-1.98615	0.284308	-3.74437	Homo sapiens solute carrier family 2 (facilitated glucose transporter), member 3 (SLC2A3), mRNA [NM_006931]	NM_006931
A_23_P129085	SPESP1	-3.55897	-3.59311	-3.57408	-3.72014	-3.56115	-3.22544	-3.68787	Homo sapiens sperm equatorial segment protein 1 (SPESP1), mRNA [NM_145658]	NM_145658
A_19_P00317953	LOC101059954	-5.4722	-5.43559	-3.35522	1.12182	-3.678	1.51425	-3.6867	PREDICTED: Homo sapiens uncharacterized LOC101059954 (LOC101059954), misc_RNA [XR_172435]	XR_172435
A_23_P214821	EDN1	-4.99305	-4.70796	-2.99062	2.2521	-5.04492	-0.107947	-3.66004	Homo sapiens endothelin 1 (EDN1), transcript variant 1, mRNA [NM_001955]	NM_001955
A_33_P3252524	COLGALT2	-3.51638	-3.54451	-1.98556	-0.320554	-2.08831	-0.860682	-3.65819	Homo sapiens collagen beta(1-O)galactosyltransferase 2 (COLGALT2), mRNA [NM_015101]	NM_015101
A_33_P3415300	CPLX2	-3.68055	-3.87043	-2.52594	-1.34519	-3.3092	-0.216653	-3.64527	Homo sapiens complexin 2 (CPLX2), transcript variant 1, mRNA [NM_006650]	NM_006650
A_21_P0007942		-3.49591	-3.49484	-3.79436	-3.57957	-3.37441	-3.80063	-3.63653
A_23_P115064	CRABP2	-3.99242	-4.13559	-3.71318	0.662404	-4.08125	-1.97496	-3.6271	Homo sapiens cellular retinoic acid binding protein 2 (CRABP2), transcript variant 1, mRNA [NM_001878]	NM_001878
A_24_P3415	PPP2R2C	-2.92619	-2.53175	-2.84569	-3.19668	-2.7864	-0.929899	-3.61389	Homo sapiens protein phosphatase 2, regulatory subunit B, gamma (PPP2R2C), transcript variant 2, mRNA [NM_181876]	NM_181876
A_23_P92517	TTC29	-2.67862	-2.70824	-1.87756	-2.8375	-3.50994	-3.12891	-3.60813	Homo sapiens tetratricopeptide repeat domain 29 (TTC29), mRNA [NM_031956]	NM_031956
A_33_P3299309	RPL28	-2.97737	-2.29875	-2.12292	-2.07991	-3.50431	-1.70828	-3.60728	Homo sapiens ribosomal protein L28 (RPL28), transcript variant 4, mRNA [NM_001136136]	NM_001136136
A_24_P253003	WNT11	-2.08155	-1.49058	0.515789	-0.681186	-1.52237	-1.86425	-3.60528	Homo sapiens wingless-type MMTV integration site family, member 11 (WNT11), mRNA [NM_004626]	NM_004626
A_21_P0013867	XLOC_014512	-4.45025	-3.6928	-1.67381	-1.90311	-2.22626	-0.274946	-3.59181	BROAD Institute lincRNA (XLOC_014512), lincRNA [TCONS_l2_00030845]
A_19_P00322332	LOC101059954	-4.56054	-4.92282	-3.11344	0.87561	-3.17249	1.59487	-3.58865	PREDICTED: Homo sapiens uncharacterized LOC101059954 (LOC101059954), misc_RNA [XR_172435]	XR_172435
A_23_P398854	DOK7	-1.69804	-2.03944	-0.397878	0.762579	-3.55083	-0.0117702	-3.58208	Homo sapiens docking protein 7 (DOK7), transcript variant 1, mRNA [NM_173660]	NM_173660
A_24_P380311	CAMK2A	-3.44148	-3.47723	-3.84	-3.6655	-3.41955	-3.76279	-3.5788	Homo sapiens calcium/calmodulin-dependent protein kinase II alpha (CAMK2A), transcript variant 1, mRNA [NM_015981]	NM_015981
A_23_P360240	MYEOV	-3.38654	-3.17338	-2.99633	-0.425659	-3.40912	-0.595737	-3.57036	Homo sapiens myeloma overexpressed (MYEOV), mRNA [NM_138768]	NM_138768
A_23_P93623	ATP6V1F	-0.181018	0.0566778	-2.14277	-3.00262	0.0518579	0.0382271	-3.55758	Homo sapiens ATPase, H+ transporting, lysosomal 14kDa, V1 subunit F (ATP6V1F), transcript variant 1, mRNA [NM_004231]	NM_004231
A_23_P119916	WNT6	-2.80241	-2.48518	-2.82308	-1.70331	-3.29468	-2.07749	-3.53976	Homo sapiens wingless-type MMTV integration site family, member 6 (WNT6), mRNA [NM_006522]	NM_006522
A_23_P80817	TAGLN3	-3.9629	-4.71432	-5.12954	1.6688	-4.7473	1.43097	-3.5391	Homo sapiens transgelin 3 (TAGLN3), transcript variant 1, mRNA [NM_013259]	NM_013259
A_21_P0003941	LUCAT1	-3.3883	-2.77125	-3.5912	1.00898	-1.75359	1.20305	-3.50403	lung cancer associated transcript 1 (non-protein coding) [Source:HGNC Symbol;Acc:48498] [ENST00000513626]
A_23_P120243	HOXD1	-3.13927	-3.14977	-1.63415	-2.45673	-2.15568	-2.50517	-3.50149	Homo sapiens homeobox D1 (HOXD1), mRNA [NM_024501]	NM_024501
A_21_P0013289	LOC646588	-3.33107	-3.3533	-3.75391	-3.60453	-3.35791	-2.6687	-3.44486	PREDICTED: Homo sapiens uncharacterized LOC646588 (LOC646588), mRNA [XM_005249923]	XM_005249923
A_23_P126706	ANGPTL1	-2.77799	-2.38686	0.131532	-2.90072	-2.46428	-2.00153	-3.41143	Homo sapiens angiopoietin-like 1 (ANGPTL1), mRNA [NM_004673]	NM_004673
A_23_P147025	RAB33A	-2.2274	-2.50976	-3.02927	-0.248867	-2.4401	-1.04536	-3.38822	Homo sapiens RAB33A, member RAS oncogene family (RAB33A), mRNA [NM_004794]	NM_004794
A_33_P3474175	SFTA1P	-4.53369	-4.18145	-0.303596	-1.67548	-0.114409	-1.30476	-3.38773	AGENCOURT_10018270 NIH_MGC_142 Homo sapiens cDNA clone IMAGE:6495000 5', mRNA sequence [BU601128]	BU601128
A_21_P0004808		-2.65466	-1.50731	-2.47645	-0.482296	-2.31427	0.33792	-3.38188
A_23_P100642	PNMT	-1.30342	-1.05252	-2.1626	-0.489756	-1.75912	-1.06917	-3.37559	Homo sapiens phenylethanolamine N-methyltransferase (PNMT), transcript variant 1, mRNA [NM_002686]	NM_002686
A_24_P561341	FAM150B	-3.23255	-3.26716	0.412848	-0.398145	-3.22056	-0.958618	-3.37202	Homo sapiens family with sequence similarity 150, member B (FAM150B), mRNA [NM_001002919]	NM_001002919
A_33_P3580037	LINC01056	-3.02853	-3.18063	-3.51896	-2.78118	-3.09993	-3.53003	-3.36648	Homo sapiens long intergenic non-protein coding RNA 1056 (LINC01056), long non-coding RNA [NR_033369]
A_23_P401106	PDE2A	-4.26785	-2.67865	-4.0075	2.66423	-3.62307	-0.653522	-3.33488	Homo sapiens phosphodiesterase 2A, cGMP-stimulated (PDE2A), transcript variant 1, mRNA [NM_002599]	NM_002599
A_24_P126210	MRAP	-1.34684	-2.34289	2.09785	-1.96387	-0.761882	-1.32018	-3.32636	Homo sapiens melanocortin 2 receptor accessory protein (MRAP), transcript variant 1, mRNA [NM_178817]	NM_178817
A_33_P3403082	LINC00176	-2.68093	-2.96253	-0.179647	-1.8402	-2.06358	-0.607316	-3.30753	Homo sapiens long intergenic non-protein coding RNA 176 (LINC00176), transcript variant 1, long non-coding RNA [NR_027686]	NR_027686
A_24_P236935	KLK6	-3.14113	-3.79551	-3.022	1.83437	-3.73959	-0.0755796	-3.29949	Homo sapiens kallikrein-related peptidase 6 (KLK6), transcript variant B, mRNA [NM_001012964]	NM_001012964
A_23_P161698	MMP3	-3.05098	-2.53925	-3.06733	0.323797	-4.0628	1.19303	-3.29828	Homo sapiens matrix metallopeptidase 3 (stromelysin 1, progelatinase) (MMP3), mRNA [NM_002422]	NM_002422
A_23_P91414	CCM2L	-3.14764	-2.66858	-3.55314	-3.36005	-3.15326	-3.45655	-3.2897	Homo sapiens cerebral cavernous malformation 2-like (CCM2L), mRNA [NM_080625]	NM_080625
A_33_P3248982	FAIM2	-3.13444	-2.00237	-1.45441	-1.02877	-0.586142	-2.2995	-3.28053	Homo sapiens Fas apoptotic inhibitory molecule 2 (FAIM2), mRNA [NM_012306]	NM_012306
A_32_P850175	MCF2L2	-3.14516	-3.1616	-3.5974	-3.44526	-3.20203	-3.42692	-3.26315	Homo sapiens MCF.2 cell line derived transforming sequence-like 2 (MCF2L2), mRNA [NM_015078]	NM_015078
A_21_P0004140		-1.68711	-3.13549	-3.57513	-3.40145	-3.13554	-3.41694	-3.26217
A_23_P148737	MYBPH	-3.33274	-3.60211	-2.75796	1.29384	-5.05826	-1.35312	-3.25087	Homo sapiens myosin binding protein H (MYBPH), mRNA [NM_004997]	NM_004997
A_23_P82099	NOX3	-3.10193	-3.11851	-3.20631	1.03787	-2.9198	-1.29334	-3.23381	Homo sapiens NADPH oxidase 3 (NOX3), mRNA [NM_015718]	NM_015718
A_23_P164773	FCER2	-4.17724	-3.71112	-3.82749	-3.07093	-4.23672	-3.75473	-3.22578	Homo sapiens Fc fragment of IgE, low affinity II, receptor for (CD23) (FCER2), transcript variant 1, mRNA [NM_002002]	NM_002002
A_21_P0011280		-2.12529	-2.62648	-4.29954	0.382955	-3.85335	-0.130729	-3.20582	Uncharacterized protein [Source:UniProtKB/TrEMBL;Acc:G3V2X1] [ENST00000229465]
A_21_P0006373	XLOC_007577	-3.42739	-1.30106	-1.8929	-1.89063	-3.44473	-3.71353	-3.16603	BROAD Institute lincRNA (XLOC_007577), lincRNA [TCONS_00016706]
A_33_P3385376	SYPL2	0.147956	-1.42641	0.0978665	-1.31396	-0.0322819	0.275686	-3.15755	Homo sapiens synaptophysin-like 2 (SYPL2), mRNA [NM_001040709]	NM_001040709
A_24_P144784	HILS1	-3.72067	-3.19895	-2.76146	0.195117	-4.31083	-1.61027	-3.14862	Homo sapiens histone linker H1 domain, spermatid-specific 1, pseudogene (HILS1), transcript variant 1, non-coding RNA [NR_024193]	NR_024193
A_33_P3409854	LHX1	-3.72155	-3.62182	-2.88847	2.4664	-4.173	-0.893997	-3.14069	Homo sapiens LIM homeobox 1 (LHX1), mRNA [NM_005568]	NM_005568
A_24_P365721	SLC6A14	-4.13652	-3.1475	-0.868265	-2.11687	-1.92567	-1.88778	-3.13158	Homo sapiens solute carrier family 6 (amino acid transporter), member 14 (SLC6A14), mRNA [NM_007231]	NM_007231
A_23_P167812	RBM24	-5.54071	-4.6173	-3.15126	0.685827	-4.54449	0.839036	-3.11548	Homo sapiens RNA binding motif protein 24 (RBM24), transcript variant 2, mRNA [NM_153020]	NM_153020
A_21_P0004367	XLOC_004751	-2.99641	-2.68111	-3.4099	-3.25351	-3.00609	-3.28864	-3.11534	BROAD Institute lincRNA (XLOC_004751), lincRNA [TCONS_00010281]
A_21_P0010660	XLOC_014512	-1.90595	-2.61224	-1.0164	-0.511611	-1.23279	-0.608892	-3.10247	BROAD Institute lincRNA (XLOC_014512), lincRNA [TCONS_l2_00001619]
A_23_P2857	CCDC70	-4.7877	-4.56334	-4.19963	3.16284	-4.87827	0.276567	-3.09104	Homo sapiens coiled-coil domain containing 70 (CCDC70), mRNA [NM_031290]	NM_031290
A_19_P00317904		-2.97255	-2.97715	-1.65215	0.122174	-2.86059	-0.00129223	-3.08753	Homo sapiens cDNA FLJ25917 fis, clone CBR04926. [AK098783]
A_23_P41344	EREG	-3.8192	-3.52772	-3.06402	-0.27563	-4.66463	0.727945	-3.08503	Homo sapiens epiregulin (EREG), mRNA [NM_001432]	NM_001432
A_23_P374082	ADAM19	-2.58153	-3.34716	-2.12084	-1.18684	-3.0213	0.854191	-3.08432	Homo sapiens ADAM metallopeptidase domain 19 (ADAM19), mRNA [NM_033274]	NM_033274
A_33_P3258392	EDN1	-2.77595	-3.57216	-2.5512	2.01767	-3.36412	-0.223039	-3.08142	Homo sapiens endothelin 1 (EDN1), transcript variant 1, mRNA [NM_001955]	NM_001955
A_23_P253896	NPNT	-1.55797	-2.22233	0.356406	-2.12495	-1.07411	-1.49813	-3.08091	Homo sapiens nephronectin (NPNT), transcript variant 2, mRNA [NM_001033047]	NM_001033047
A_21_P0003117		-1.56039	-1.35783	-0.323567	-2.90482	-1.15671	-1.46139	-3.07832	PREDICTED: Homo sapiens uncharacterized LOC101928931 (LOC101928931), transcript variant X1, misc_RNA [XR_245219]	XR_245219
A_33_P3244249	SH3TC2	-2.94206	-2.93246	-2.47109	0.681709	-2.85864	1.20334	-3.07583	SH3 domain and tetratricopeptide repeats 2 [Source:HGNC Symbol;Acc:29427] [ENST00000513604]	AK127248
A_33_P3302681	TLE4	-4.54958	-3.34033	-3.27668	-3.18448	-3.72919	-4.65818	-3.07024	transducin-like enhancer of split 4 (E(sp1) homolog, Drosophila) [Source:HGNC Symbol;Acc:11840] [ENST00000455913]
A_23_P380318	EGR4	-5.97062	-3.85848	-3.89831	-0.185078	-4.30151	0.527281	-3.0687	Homo sapiens early growth response 4 (EGR4), mRNA [NM_001965]	NM_001965
A_23_P13753	NFE2	-3.64104	-3.40038	-0.501972	-0.749176	-2.38186	-1.41431	-3.06202	Homo sapiens nuclear factor, erythroid 2 (NFE2), transcript variant 1, mRNA [NM_006163]	NM_006163
A_32_P210872	HEPN1	-3.06403	-2.80127	-0.830862	-0.809562	-1.6083	-1.44458	-3.05534	Homo sapiens hepatocellular carcinoma, down-regulated 1 (HEPN1), mRNA [NM_001037558]	NM_001037558
A_23_P137665	CHI3L1	-1.77697	-1.64474	-1.66263	-0.674057	-2.5195	-0.938028	-3.05484	Homo sapiens chitinase 3-like 1 (cartilage glycoprotein-39) (CHI3L1), mRNA [NM_001276]	NM_001276
A_21_P0001876		-2.91792	-2.87386	-3.17252	-2.93532	-2.78497	-3.20055	-3.04227
A_21_P0007219	XLOC_009167	-1.83576	-2.90958	0.279179	-1.33371	-1.55659	-0.129356	-3.03881	BROAD Institute lincRNA (XLOC_009167), lincRNA [TCONS_00019322]
A_33_P3540725		-1.98462	-2.94746	-1.30695	0.407669	-1.85807	0.312081	-3.03735	Homo sapiens cDNA FLJ25917 fis, clone CBR04926. [AK098783]
A_33_P3227375	THBS2	-2.14447	-4.1806	-3.21542	0.64202	-4.18917	-1.1725	-3.03691	Homo sapiens thrombospondin 2 (THBS2), mRNA [NM_003247]	NM_003247
A_33_P3268838	CPEB1	-0.692082	-1.80765	0.362545	1.61388	-2.89094	0.917448	-3.03457	Homo sapiens cytoplasmic polyadenylation element binding protein 1 (CPEB1), transcript variant 1, mRNA [NM_030594]	NM_030594
A_21_P0010856	XLOC_014512	-2.90443	-2.92656	-3.32663	-3.17729	-2.93056	-3.18597	-3.0184	BROAD Institute lincRNA (XLOC_014512), lincRNA [TCONS_l2_00003385]
A_33_P3251771	CYLD	-0.23196	0.852976	1.75117	-3.15915	-0.387315	-3.16126	-2.99481	Homo sapiens cylindromatosis (turban tumor syndrome) (CYLD), transcript variant 1, mRNA [NM_015247]	NM_015247
A_21_P0008650		-2.85308	-2.86833	-3.36884	-3.20588	-2.96197	-3.15807	-2.99334
A_23_P201248	SLC26A9	-5.08858	-5.10882	-1.9615	2.17817	-5.20492	-2.12725	-2.99023	Homo sapiens solute carrier family 26 (anion exchanger), member 9 (SLC26A9), transcript variant 1, mRNA [NM_052934]	NM_052934
A_21_P0014217		-2.98954	-3.59657	-1.99583	-1.03437	-2.95936	-0.948554	-2.98312
A_21_P0001539	FLJ27354	-2.86396	-2.88645	-3.28068	-3.13054	-2.88233	-3.14915	-2.97982	PREDICTED: Homo sapiens uncharacterized LOC400761 (FLJ27354), transcript variant X1, misc_RNA [XR_246267]
A_24_P135579		-0.540465	-0.847195	-0.503398	-3.01457	-0.305832	0.161542	-2.97602
A_23_P26037	FRMD5	-4.60199	-4.23349	-3.90752	1.92917	-3.9664	0.289075	-2.95277	Homo sapiens FERM domain containing 5 (FRMD5), transcript variant 2, mRNA [NM_032892]	NM_032892
A_24_P232545	HEPACAM	-2.81503	-2.6176	-1.08882	-0.820344	-1.77532	-1.88972	-2.95069	Homo sapiens hepatic and glial cell adhesion molecule (HEPACAM), mRNA [NM_152722]	NM_152722
A_23_P161659	SYT13	-2.73578	-2.338	-3.32656	1.86383	-3.67466	0.0510945	-2.94701	Homo sapiens synaptotagmin XIII (SYT13), transcript variant 1, mRNA [NM_020826]	NM_020826
A_21_P0004472	XLOC_005087	-2.0656	-1.42202	-1.10828	-1.06041	-2.57149	0.0977979	-2.92817	BROAD Institute lincRNA (XLOC_005087), lincRNA [TCONS_00010561]
A_24_P117410	KLHDC7B	-0.576625	-2.55927	-2.86762	-1.24732	-3.39291	-0.79971	-2.91826	Homo sapiens kelch domain containing 7B (KLHDC7B), mRNA [NM_138433]	NM_138433
A_23_P107963	FUT1	-1.0808	-1.46231	-3.57209	-1.02	-4.22123	-0.935988	-2.90787	Homo sapiens fucosyltransferase 1 (galactoside 2-alpha-L-fucosyltransferase, H blood group) (FUT1), mRNA [NM_000148]	NM_000148
A_24_P14464	WFDC2	-2.73099	-2.59461	-1.63968	-0.887349	-1.43384	-1.99959	-2.89454	Homo sapiens WAP four-disulfide core domain 2 (WFDC2), mRNA [NM_006103]	NM_006103
A_33_P3318763		-1.42207	-1.67539	-1.63457	-1.78991	-1.52175	-1.44267	-2.88917		XR_242313
A_19_P00322333	LOC101059954	-4.60289	-4.61681	-3.28738	1.14843	-3.98456	1.56526	-2.8832	PREDICTED: Homo sapiens uncharacterized LOC101059954 (LOC101059954), misc_RNA [XR_172435]	XR_172435
A_33_P3368358	NEDD9	-2.37372	-1.60386	-2.41241	-1.05076	-1.89499	-1.09354	-2.86946	Homo sapiens neural precursor cell expressed, developmentally down-regulated 9 (NEDD9), transcript variant 2, mRNA [NM_182966]	NM_182966
A_33_P3883985	LMF1	-2.81915	-1.7831	-2.42969	-2.34129	-2.87392	0.0253801	-2.86438	Homo sapiens lipase maturation factor 1 (LMF1), transcript variant 4, non-coding RNA [NR_036442]	NR_036442
A_23_P205370	ASB2	-3.09052	-2.93897	-3.80158	0.696896	-3.78658	-0.131913	-2.86114	Homo sapiens ankyrin repeat and SOCS box containing 2 (ASB2), transcript variant 2, mRNA [NM_016150]	NM_016150
A_23_P25194	HRK	-2.68185	-2.84359	-2.93367	0.898971	-3.39585	0.782884	-2.85807	Homo sapiens harakiri, BCL2 interacting protein (contains only BH3 domain) (HRK), transcript variant 1, mRNA [NM_003806]	NM_003806
A_23_P60079	ANGPT2	-3.70129	-1.95488	-3.45257	4.64722	-2.76394	0.222646	-2.85028	Homo sapiens angiopoietin 2 (ANGPT2), transcript variant 1, mRNA [NM_001147]	NM_001147
A_21_P0010290	XLOC_014105	-1.62561	-1.69072	-1.81655	-1.47935	-1.43061	-1.94937	-2.8431	BROAD Institute lincRNA (XLOC_014105), lincRNA [TCONS_00029161]
A_23_P113613	CDCP1	-2.73	-2.72273	-2.43522	3.02399	-2.81168	1.11822	-2.84095	Homo sapiens CUB domain containing protein 1 (CDCP1), transcript variant 1, mRNA [NM_022842]	NM_022842
A_33_P3306267	PAX6	-2.95259	-2.87805	-2.7926	-0.0829878	-3.1111	0.950036	-2.83965	Homo sapiens paired box 6 (PAX6), transcript variant 1, mRNA [NM_000280]	NM_000280
A_23_P259071	AREG	-5.01631	-4.78301	-4.07902	0.638432	-4.44533	0.574316	-2.83389	Homo sapiens amphiregulin (AREG), mRNA [NM_001657]	NM_001657
A_23_P98974	LGR5	-4.81884	-4.63226	-0.94446	0.208347	-3.05348	-0.745282	-2.81807	Homo sapiens leucine-rich repeat containing G protein-coupled receptor 5 (LGR5), transcript variant 1, mRNA [NM_003667]	NM_003667
A_24_P927325	C2CD3	-2.2467	-1.56222	-4.07562	0.273088	-1.84966	-0.480747	-2.81468	Homo sapiens C2 calcium-dependent domain containing 3 (C2CD3), transcript variant 2, mRNA [NM_015531]	NM_015531
A_23_P72651	ECSCR	-3.3916	-3.42607	-3.66886	1.9095	-3.27946	0.500884	-2.81012	Homo sapiens endothelial cell surface expressed chemotaxis and apoptosis regulator (ECSCR), mRNA [NM_001077693]	NM_001077693
A_33_P3288104	DAAM2	-0.74235	-0.692949	-1.10569	-3.01475	-0.444998	-0.00645018	-2.80936	dishevelled associated activator of morphogenesis 2 [Source:HGNC Symbol;Acc:18143] [ENST00000405961]	BC078153
A_32_P91902	TSPAN14	-0.242648	0.214216	-0.503913	-3.45547	-0.484386	-0.409862	-2.79837	Homo sapiens tetraspanin 14 (TSPAN14), transcript variant 1, mRNA [NM_030927]	NM_030927
A_24_P408457	NAGA	0.249353	0.469796	-0.388256	-4.07389	-0.66496	0.0580001	-2.79297	Homo sapiens N-acetylgalactosaminidase, alpha- (NAGA), mRNA [NM_000262]	NM_000262
A_32_P47754	SLC2A14	-3.25478	-3.41366	-0.269941	-0.738991	-1.50518	0.27324	-2.79141	Homo sapiens solute carrier family 2 (facilitated glucose transporter), member 14 (SLC2A14), transcript variant 1, mRNA [NM_001286233]	NM_001286233
A_21_P0009781	UCA1	-3.40811	-3.44301	-3.39181	2.76807	-3.40841	2.61452	-2.79141	Homo sapiens urothelial cancer associated 1 (non-protein coding) (UCA1), long non-coding RNA [NR_015379]
A_21_P0009612	LOC100505797	-3.40006	-3.41696	-2.68908	-3.05209	-3.31008	-3.6781	-2.77975	PREDICTED: Homo sapiens uncharacterized LOC100505797 (LOC100505797), transcript variant X1, misc_RNA [XR_172251]	XR_172251
A_23_P376172	C1orf64	-3.32014	-2.7499	-2.13076	0.18389	-1.93341	-0.522171	-2.77931	Homo sapiens chromosome 1 open reading frame 64 (C1orf64), mRNA [NM_178840]	NM_178840
A_23_P153964	INHBB	-3.60307	-3.40834	-1.72031	-0.967784	-4.4294	0.190472	-2.7759	Homo sapiens inhibin, beta B (INHBB), mRNA [NM_002193]	NM_002193
A_21_P0001772	LOC101805491	-2.63399	-1.94238	-3.15286	-2.98951	-2.74548	-2.94032	-2.77527	Homo sapiens uncharacterized LOC101805491 (LOC101805491), long non-coding RNA [NR_103805]
A_33_P3419190	AREG	-4.74373	-4.72918	-4.20392	0.847307	-4.30416	0.452632	-2.77129	Homo sapiens amphiregulin (AREG), mRNA [NM_001657]	NM_001657
A_33_P3265872		-1.51464	-1.88619	-1.62627	-1.86799	-1.47784	-1.44847	-2.76765	PREDICTED: Homo sapiens uncharacterized LOC101927497 (LOC101927497), misc_RNA [XR_242313]	XR_242313
A_21_P0000047	DISC1	-3.08951	-0.632768	-3.42369	0.556737	-1.80837	-0.681564	-2.73898	Homo sapiens disrupted in schizophrenia 1 (DISC1), transcript variant g, mRNA [NM_001164544]	NM_001164544
A_24_P261417	DKK3	-2.42362	-2.62654	-1.67262	1.25199	-2.64417	-0.530302	-2.733	Homo sapiens dickkopf WNT signaling pathway inhibitor 3 (DKK3), transcript variant 1, mRNA [NM_015881]	NM_015881
A_33_P3687198	HRK	-2.58857	-2.61476	-2.95032	0.0207605	-2.52357	1.89649	-2.73034	harakiri, BCL2 interacting protein (contains only BH3 domain) [Source:HGNC Symbol;Acc:5185] [ENST00000257572]	AK094730
A_33_P3242623	SLC7A11	-0.874122	-1.64521	-2.63378	-0.633903	-2.22522	0.0545845	-2.71368	Homo sapiens solute carrier family 7 (anionic amino acid transporter light chain, xc- system), member 11 (SLC7A11), mRNA [NM_014331]	NM_014331
A_19_P00321831	LINC00664	-2.58634	-2.60305	-3.03755	-2.88538	-2.64202	-2.86794	-2.70377	long intergenic non-protein coding RNA 664 [Source:HGNC Symbol;Acc:44319] [ENST00000596718]
A_33_P3223495	FRY	-1.11592	-0.977047	-2.19861	-1.40867	-1.15841	-0.24956	-2.69933	furry homolog (Drosophila) [Source:HGNC Symbol;Acc:20367] [ENST00000602645]	BX537670
A_23_P36825	GPRC5A	-4.9638	-5.37072	-3.43022	2.33513	-3.70261	1.41935	-2.69517	Homo sapiens G protein-coupled receptor, family C, group 5, member A (GPRC5A), mRNA [NM_003979]	NM_003979
A_23_P53193	SYTL2	-1.4628	-2.39022	-1.94765	-0.214323	-2.56574	-1.84521	-2.69322	Homo sapiens synaptotagmin-like 2 (SYTL2), transcript variant c, mRNA [NM_206927]	NM_206927
A_23_P326319	C16orf45	-3.64833	-2.98748	-2.37706	0.833231	-3.20478	-0.258864	-2.68566	Homo sapiens chromosome 16 open reading frame 45 (C16orf45), transcript variant 1, mRNA [NM_033201]	NM_033201
A_23_P141624	KRTAP1-1	-2.01002	-1.7821	-1.71556	-1.67054	-2.52467	0.91535	-2.68481	Homo sapiens keratin associated protein 1-1 (KRTAP1-1), mRNA [NM_030967]	NM_030967
A_23_P410110	C10orf25	-2.72165	-2.73832	-2.62822	-3.01947	-2.40983	-3.00289	-2.68247	Homo sapiens chromosome 10 open reading frame 25 (C10orf25), mRNA [NM_001039380]	NM_001039380
A_23_P21092	CALB2	-2.42588	-1.26408	-2.29247	2.2298	-1.88598	0.346612	-2.68171	Homo sapiens calbindin 2 (CALB2), transcript variant CALB2, mRNA [NM_001740]	NM_001740
A_24_P182620	CELSR2	-0.0886211	0.479632	-1.52325	-2.22279	-0.193998	-0.778324	-2.67377	Homo sapiens cadherin, EGF LAG seven-pass G-type receptor 2 (CELSR2), mRNA [NM_001408]	NM_001408
A_33_P3423969	GBX2	-2.76547	-2.79329	-2.92723	0.875057	-2.08116	0.0792518	-2.67126	Homo sapiens gastrulation brain homeobox 2 (GBX2), mRNA [NM_001485]	NM_001485
A_21_P0010063	XLOC_013809	-2.49914	-2.5066	-1.98194	-2.36639	-2.57509	-2.85881	-2.66921	BROAD Institute lincRNA (XLOC_013809), lincRNA [TCONS_00028450]
A_24_P324405	ANKRD11	-1.98245	-1.82747	-0.96269	-0.507184	-1.59956	-1.94094	-2.66668	Homo sapiens ankyrin repeat domain 11 (ANKRD11), transcript variant 2, mRNA [NM_013275]	NM_013275
A_24_P248240	SYT11	-2.11824	-2.51559	-2.94854	-1.82921	-0.36282	-2.80441	-2.66483	Homo sapiens synaptotagmin XI (SYT11), mRNA [NM_152280]	NM_152280
A_21_P0004644		-2.49977	-2.54237	-1.36109	-2.48632	-2.34769	-2.8268	-2.66211	HLA complex group 24 (non-protein coding) [Source:HGNC Symbol;Acc:23500] [ENST00000414398]
A_33_P3334630	PLP1	-0.911376	-1.00825	-2.28113	-0.617142	-1.56567	-1.40158	-2.65989	Homo sapiens proteolipid protein 1 (PLP1), transcript variant 3, mRNA [NM_001128834]	NM_001128834
A_24_P213950	HEPACAM	-2.82111	-2.4276	-0.77212	-0.61414	-1.41662	-1.37831	-2.65589	Homo sapiens hepatic and glial cell adhesion molecule (HEPACAM), mRNA [NM_152722]	NM_152722
A_24_P20630	LEF1	-2.51932	-2.55008	-1.712	0.242599	-0.492208	-2.82277	-2.65052	Homo sapiens lymphoid enhancer-binding factor 1 (LEF1), transcript variant 1, mRNA [NM_016269]	NM_016269
A_23_P163361	RLBP1	-2.81911	-3.34932	-3.37884	-0.423097	-4.25876	0.410608	-2.64484	Homo sapiens retinaldehyde binding protein 1 (RLBP1), mRNA [NM_000326]	NM_000326
A_23_P351913	LRRN4	-2.40453	-2.93993	-1.54715	0.293324	-2.93669	-0.558576	-2.62986	Homo sapiens leucine rich repeat neuronal 4 (LRRN4), mRNA [NM_152611]	NM_152611
A_23_P204751	ASIC1	-1.00365	-0.838867	-1.88604	-2.1682	-1.20433	-1.64144	-2.62958	Homo sapiens acid-sensing (proton-gated) ion channel 1 (ASIC1), transcript variant 1, mRNA [NM_020039]	NM_020039
A_23_P365738	ARC	-2.47618	-2.49004	-2.79117	1.74924	-1.10677	0.234094	-2.62209	Homo sapiens activity-regulated cytoskeleton-associated protein (ARC), mRNA [NM_015193]	NM_015193
A_33_P3354067		-1.98177	-1.53523	-0.613481	-0.260904	-2.04286	-0.91406	-2.62198
A_33_P3377304	TCF7L2	-0.117065	0.53064	-0.497687	0.27089	-2.65878	-0.552008	-2.62191	Homo sapiens transcription factor 7-like 2 (T-cell specific, HMG-box) (TCF7L2), transcript variant 13, mRNA [NM_001198531]	NM_001198531
A_33_P3286953	ADAMTS6	-1.40411	-1.68357	-1.74494	-1.44315	-0.494699	0.548052	-2.61521	Homo sapiens ADAM metallopeptidase with thrombospondin type 1 motif, 6 (ADAMTS6), mRNA [NM_197941]	NM_197941
A_21_P0011250	FLJ22447	-4.78339	-3.33511	-5.19868	-0.334368	-4.75707	-0.424016	-2.60655	Homo sapiens uncharacterized LOC400221 (FLJ22447), long non-coding RNA [NR_039985]
A_33_P3299761	KRT23	-4.20021	-3.84725	-2.33631	-0.0330687	-1.7619	0.436951	-2.60616	Homo sapiens keratin 23 (histone deacetylase inducible) (KRT23), transcript variant 1, mRNA [NM_015515]	NM_015515
A_23_P24129	DKK1	-4.04124	-3.48245	-1.93751	0.584944	-2.21003	0.921184	-2.60048	Homo sapiens dickkopf WNT signaling pathway inhibitor 1 (DKK1), mRNA [NM_012242]	NM_012242
A_24_P135483	TSPAN14	-0.190227	0.149109	-0.328513	-2.85948	-0.416601	-0.285275	-2.59677	Homo sapiens tetraspanin 14 (TSPAN14), transcript variant 1, mRNA [NM_030927]	NM_030927
A_21_P0014011	LOC100507419	0.659155	0.310705	-1.01619	-1.64774	0.229002	0.0515127	-2.59217	Homo sapiens cDNA FLJ42988 fis, clone BRTHA2008955. [AK124978]	XM_005255732
A_23_P204246	PHC1	-0.293854	-0.613974	-2.9001	-0.318883	-1.45544	-0.496712	-2.59196	Homo sapiens polyhomeotic homolog 1 (Drosophila) (PHC1), mRNA [NM_004426]	NM_004426
A_33_P3365087	PRR20B	-2.47268	-2.45834	-2.9047	4.38978	-2.22542	0.718348	-2.5915	Homo sapiens proline rich 20B (PRR20B), mRNA [NM_001130404]	NM_001130404
A_19_P00811533	SLC2A1-AS1	-1.50137	-2.39766	-1.56831	-0.754914	-2.83276	-1.51279	-2.5897	Homo sapiens SLC2A1 antisense RNA 1 (SLC2A1-AS1), long non-coding RNA [NR_033967]	NR_033967
A_21_P0002852		-1.17258	-1.03593	-0.18646	-3.78577	-1.42873	-1.05787	-2.58932	PREDICTED: Homo sapiens uncharacterized LOC101928931 (LOC101928931), transcript variant X1, misc_RNA [XR_245219]	XR_245219
A_23_P216894	MAPKAP1	0.514826	0.327488	0.704594	-3.03766	0.276218	-0.952093	-2.57967	Homo sapiens mitogen-activated protein kinase associated protein 1 (MAPKAP1), transcript variant 1, mRNA [NM_001006617]	NM_001006617
A_21_P0011507	XLOC_014512	-0.0108862	-0.72656	-0.153077	-1.57867	0.115059	-0.650897	-2.57532	BROAD Institute lincRNA (XLOC_014512), lincRNA [TCONS_l2_00010489]
A_33_P3387455	SFMBT2	-3.80858	-3.80807	-3.22267	-2.80057	-3.68912	-4.11318	-2.57051	Homo sapiens Scm-like with four mbt domains 2 (SFMBT2), transcript variant 1, mRNA [NM_001029880]	NM_001029880
A_23_P257649	RBP1	-3.26181	-3.35752	-2.24793	2.01087	-3.61409	0.607957	-2.56574	Homo sapiens retinol binding protein 1, cellular (RBP1), transcript variant 1, mRNA [NM_002899]	NM_002899
A_23_P13852	STRAP	-0.359818	-0.481832	-0.49071	-3.01663	-0.396091	0.109259	-2.56107	Homo sapiens serine/threonine kinase receptor associated protein (STRAP), mRNA [NM_007178]	NM_007178
A_23_P78248	KRT23	-3.872	-3.67694	-2.16699	-0.136915	-1.78208	0.397146	-2.55848	Homo sapiens keratin 23 (histone deacetylase inducible) (KRT23), transcript variant 1, mRNA [NM_015515]	NM_015515
A_23_P213319	ADAMTS6	-0.263672	-1.36523	-1.62893	-1.31582	-0.0358477	-0.894197	-2.55683	Homo sapiens ADAM metallopeptidase with thrombospondin type 1 motif, 6 (ADAMTS6), mRNA [NM_197941]	NM_197941
A_24_P296587	DLX3	-2.42802	-1.69828	-2.06757	0.0598803	-2.43306	-1.40859	-2.54376	Homo sapiens distal-less homeobox 3 (DLX3), mRNA [NM_005220]	NM_005220
A_21_P0004707		-0.464335	-0.784421	-0.651086	-1.28207	-1.3533	0.0539031	-2.54283
A_21_P0008360	XLOC_010881	-1.10105	-1.11231	-1.80423	-1.46762	-2.91089	-0.723918	-2.53578	BROAD Institute lincRNA (XLOC_010881), lincRNA [TCONS_00022563]
A_23_P77813	FN3KRP	0.35142	0.153837	-0.00547791	-0.0999155	-1.65502	-0.12624	-2.53278	Homo sapiens fructosamine 3 kinase related protein (FN3KRP), transcript variant 1, mRNA [NM_024619]	NM_024619
A_24_P140608	HBEGF	-3.12758	-1.69785	-2.34967	-0.154228	-2.67715	0.11799	-2.52742	Homo sapiens heparin-binding EGF-like growth factor (HBEGF), mRNA [NM_001945]	NM_001945
A_33_P3320533	POLR1A	-1.25317	-0.649107	-2.73316	-2.37788	-1.75999	-0.261266	-2.51826	polymerase (RNA) I polypeptide A, 194kDa [Source:HGNC Symbol;Acc:17264] [ENST00000486964]
A_24_P379233	GJB3	-2.35244	-2.39538	-2.60553	-1.01277	-2.19751	-1.14517	-2.51497	Homo sapiens gap junction protein, beta 3, 31kDa (GJB3), transcript variant 1, mRNA [NM_024009]	NM_024009
A_21_P0005019	XLOC_005668	-4.14709	-4.14648	-2.93209	-1.4723	-4.02899	-4.45147	-2.5093	BROAD Institute lincRNA (XLOC_005668), lincRNA [TCONS_00012136]
A_23_P128215	SOCS2	-2.31659	-2.68347	-1.62042	2.01483	-4.05811	-0.614012	-2.50921	Homo sapiens suppressor of cytokine signaling 2 (SOCS2), transcript variant 1, mRNA [NM_003877]	NM_003877
A_24_P334378	UGT2A3	-2.30025	-2.34294	-0.328459	-2.39172	-0.304729	-2.68906	-2.50579	Homo sapiens UDP glucuronosyltransferase 2 family, polypeptide A3 (UGT2A3), transcript variant 1, mRNA [NM_024743]	NM_024743
A_21_P0000576	LOC100294362	-1.51449	-0.298981	-0.772093	-2.38039	-2.18672	-0.984426	-2.49631	Homo sapiens uncharacterized LOC100294362 (LOC100294362), long non-coding RNA [NR_029376]	NR_029376
A_23_P134426	GPNMB	1.24507	0.310095	0.591781	-3.15116	0.757065	-3.1038	-2.49121	Homo sapiens glycoprotein (transmembrane) nmb (GPNMB), transcript variant 1, mRNA [NM_001005340]	NM_001005340
A_23_P129856	HIC1	-2.66236	-1.31579	-2.96356	-0.0290065	-1.7745	-0.00339699	-2.49098	Homo sapiens hypermethylated in cancer 1 (HIC1), transcript variant 1, mRNA [NM_006497]	NM_006497
A_32_P101031	LYPD1	-2.354	-1.4212	-1.27509	0.584812	-1.57848	-2.10532	-2.49025	Homo sapiens LY6/PLAUR domain containing 1 (LYPD1), transcript variant 1, mRNA [NM_144586]	NM_144586
A_21_P0002590	LOC388942	-2.34161	-1.01936	-0.99649	-1.26615	-2.37811	-1.08757	-2.47628	Q9V4M0_DROME (Q9V4M0) CG11139-PA (GH01724p), partial (4%) [THC2661557]
A_21_P0012223		-2.35816	-1.89008	-2.80123	-0.446478	-0.7699	-0.060235	-2.4756
A_23_P23346	MLLT11	-2.8716	-2.1419	-2.99304	0.545462	-1.95291	-0.701031	-2.47329	Homo sapiens myeloid/lymphoid or mixed-lineage leukemia (trithorax homolog, Drosophila); translocated to, 11 (MLLT11), mRNA [NM_006818]	NM_006818
A_24_P34155	RUNX1	-2.31492	-1.26373	-1.57074	-0.326008	-0.323693	-0.192369	-2.46099	Homo sapiens runt-related transcription factor 1 (RUNX1), transcript variant 3, mRNA [NM_001122607]	NM_001122607
A_33_P3223739	OR1N1	-3.09996	-3.13418	-3.40415	-3.34494	-3.10189	-3.07691	-2.45686	Homo sapiens olfactory receptor, family 1, subfamily N, member 1 (OR1N1), mRNA [NM_012363]	NM_012363
A_33_P3389113	TRAF3IP2-AS1	0.382646	0.449307	-0.948302	-0.0190797	-1.3103	-0.396739	-2.45514	Homo sapiens TRAF3IP2 antisense RNA 1 (TRAF3IP2-AS1), transcript variant 1, long non-coding RNA [NR_034108]	NR_034108
A_23_P218002	PRG2	-1.09995	-1.79504	-2.71948	-2.02413	-2.30967	-1.28533	-2.43768	Homo sapiens proteoglycan 2, bone marrow (natural killer cell activator, eosinophil granule major basic protein) (PRG2), transcript variant 1, mRNA [NM_002728]	NM_002728
A_21_P0009943	XLOC_013480	-2.08571	-0.513904	-1.68299	-0.431788	-2.19149	-1.20516	-2.43303	BROAD Institute lincRNA (XLOC_013480), lincRNA [TCONS_00028124]
A_33_P3774867		-2.9564	-2.92503	-2.75074	-0.510966	-2.63461	-0.248402	-2.43267	DLGAP1 antisense RNA 2 [Source:HGNC Symbol;Acc:28146] [ENST00000572856]	BC094703
A_21_P0011951	XLOC_014512	-1.84738	-0.947368	-1.66332	-2.88251	-1.89689	-0.193649	-2.43091	BROAD Institute lincRNA (XLOC_014512), lincRNA [TCONS_l2_00014795]
A_24_P57898	BHLHE23	-1.89668	-1.35816	0.340556	0.0898705	0.61349	-1.25425	-2.43049	Homo sapiens basic helix-loop-helix family, member e23 (BHLHE23), mRNA [NM_080606]	NM_080606
A_33_P3341144	BAX	-0.354097	-0.750858	-1.81005	-2.15964	-0.0757942	-0.0379381	-2.42904	Homo sapiens BCL2-associated X protein (BAX), transcript variant beta, mRNA [NM_004324]	NM_004324
A_23_P102000	CXCR4	-2.79675	-3.10032	-3.51438	1.01994	-4.74318	1.39285	-2.41911	Homo sapiens chemokine (C-X-C motif) receptor 4 (CXCR4), transcript variant 1, mRNA [NM_001008540]	NM_001008540
A_33_P3292525	TMEM201	-1.06136	-0.908825	-2.15291	-1.54349	-0.582902	0.0167351	-2.41826	Homo sapiens transmembrane protein 201 (TMEM201), transcript variant 2, mRNA [NM_001010866]	NM_001010866
A_24_P98613	TSPAN14	-0.571755	-0.204307	-1.02902	-2.92461	-0.478471	-0.627732	-2.41391	Homo sapiens tetraspanin 14 (TSPAN14), transcript variant 1, mRNA [NM_030927]	NM_030927
A_23_P429998	FOSB	-3.73173	-1.66633	-4.05128	-1.49309	-1.6804	-1.28145	-2.41135	Homo sapiens FBJ murine osteosarcoma viral oncogene homolog B (FOSB), transcript variant 1, mRNA [NM_006732]	NM_006732
A_21_P0005047	XLOC_005793	0.555493	-2.29903	-1.85526	-0.776108	-2.20955	-2.58345	-2.41038	BROAD Institute lincRNA (XLOC_005793), lincRNA [TCONS_00012236]
A_21_P0013723	MGC21881	0.146555	-0.12197	0.0732193	0.556039	-0.488185	0.0943193	-2.3973	Homo sapiens uncharacterized locus MGC21881 (MGC21881), long non-coding RNA [NR_015363]	NR_015363
A_33_P3419880	FREM1	-2.89228	-2.50094	-1.93957	-2.28659	-1.99405	-1.05174	-2.39504	FRAS1 related extracellular matrix 1 [Source:HGNC Symbol;Acc:23399] [ENST00000497634]
A_32_P208403	GNG2	-1.79345	-1.18954	-1.26419	-0.935218	-1.02894	-0.714327	-2.39401	Homo sapiens guanine nucleotide binding protein (G protein), gamma 2 (GNG2), transcript variant 1, mRNA [NM_053064]	NM_053064
A_23_P317324	MECOM	-2.24697	-2.25001	-2.44786	2.33863	-2.17693	1.71394	-2.39168	Homo sapiens MDS1 and EVI1 complex locus (MECOM), transcript variant 2, mRNA [NM_005241]	NM_005241
A_33_P3350549		-1.63598	-1.04982	-0.544556	-0.902554	0.120781	0.413095	-2.39147
A_32_P117464	MB21D2	0.752186	0.323065	0.339825	-2.07825	-0.277139	-0.458724	-2.38476	Homo sapiens Mab-21 domain containing 2 (MB21D2), mRNA [NM_178496]	NM_178496
A_21_P0002680	XLOC_002380	-0.23149	-0.424897	-0.560071	-0.591828	-0.351185	-1.29321	-2.38406	BROAD Institute lincRNA (XLOC_002380), lincRNA [TCONS_00005266]
A_23_P344421	ROBO4	-3.05752	-2.65238	-2.77169	0.849594	-3.03096	0.295748	-2.38206	Homo sapiens roundabout, axon guidance receptor, homolog 4 (Drosophila) (ROBO4), mRNA [NM_019055]	NM_019055
A_33_P3325349	TSPAN5	-3.0807	-2.67974	-3.24453	3.01729	-4.61538	-0.779947	-2.38168	Homo sapiens tetraspanin 5 (TSPAN5), mRNA [NM_005723]	NM_005723
A_33_P3279629	UCN2	-2.73901	-2.64052	-3.1523	-0.364365	-3.52194	0.107554	-2.38163	Homo sapiens urocortin 2 (UCN2), mRNA [NM_033199]	NM_033199
A_24_P601831	LINC00326	-2.24585	-2.22821	-2.57936	1.1598	-2.14357	2.0712	-2.37852	Homo sapiens long intergenic non-protein coding RNA 326 (LINC00326), long non-coding RNA [NR_026969]
A_32_P854438	LOC390705	-2.23466	-2.2208	-2.6364	-2.43382	-2.17758	-2.56021	-2.37732	Homo sapiens protein phosphatase 2, regulatory subunit B'', beta pseudogene (LOC390705), non-coding RNA [NR_033866]
A_21_P0002232	XLOC_001506	-0.738069	-1.87444	-0.886227	-0.82219	-0.259564	-1.17077	-2.37532	BROAD Institute lincRNA (XLOC_001506), lincRNA [TCONS_00003718]
A_24_P298027	AXIN2	-3.83053	-3.61579	-1.02839	0.726054	-2.38039	-0.330812	-2.37369	Homo sapiens axin 2 (AXIN2), mRNA [NM_004655]	NM_004655
A_23_P401904	PHF19	-1.88935	-1.38227	-1.64835	-2.54468	-1.20885	-0.326739	-2.37068	Homo sapiens PHD finger protein 19 (PHF19), transcript variant 2, mRNA [NM_001009936]	NM_001009936
A_19_P00316238	STMN1	-2.23602	-0.712626	-0.806643	-0.320372	-1.584	0.717999	-2.37059	Homo sapiens stathmin 1 (STMN1), transcript variant 4, mRNA [NM_001145454]	NM_001145454
A_24_P131522	ANTXR1	-0.156728	-0.575556	-0.57596	-2.56203	-0.0277023	-1.2457	-2.3704	Homo sapiens anthrax toxin receptor 1 (ANTXR1), transcript variant 1, mRNA [NM_032208]	NM_032208
A_33_P3329922	CCNYL2	-1.31365	-1.21197	-2.10903	-2.52823	-0.892453	-2.5375	-2.36979	Homo sapiens cyclin Y-like 2 (CCNYL2), non-coding RNA [NR_103829]	NR_103829
A_33_P3344406	MEF2B	-0.443916	-1.12178	-0.902276	-2.16537	-1.60476	-0.963729	-2.36889	Homo sapiens myocyte enhancer factor 2B (MEF2B), mRNA [NM_001145785]	NM_001145785
A_23_P300087	VN1R10P	-1.14814	-2.2699	-2.66201	-1.66829	-2.25608	-1.50038	-2.3687	Homo sapiens vomeronasal 1 receptor 10 pseudogene (VN1R10P), non-coding RNA [NR_045612]	NR_045612
A_21_P0005668	LOC286114	-2.22774	-2.19899	-2.50045	-2.27121	-2.09465	-2.51657	-2.35621
A_33_P3353027	CHN2	-0.391403	-1.77852	-0.656829	-2.55459	-0.215982	-2.03999	-2.35486	chimerin 2 [Source:HGNC Symbol;Acc:1944] [ENST00000461824]	XR_171041
A_24_P62505	COLGALT2	-2.57268	-2.74086	-1.5329	-0.464974	-2.22907	-0.97715	-2.35408	Homo sapiens collagen beta(1-O)galactosyltransferase 2 (COLGALT2), mRNA [NM_015101]	NM_015101
A_19_P00315804	FLJ35024	0.0576491	-1.71163	-2.31138	-2.09903	-1.89577	-0.489116	-2.34928	Homo sapiens uncharacterized LOC401491 (FLJ35024), long non-coding RNA [NR_015375]
A_33_P3245937	LOC100128402	-0.623922	0.028523	-1.06166	-0.85128	-2.13635	-0.76127	-2.34718	Homo sapiens cDNA FLJ42583 fis, clone BRACE3009090. [AK124574]	AK124574
A_23_P204252	M6PR	-0.262548	0.118116	-2.27338	-0.776932	-0.0813894	0.0629196	-2.3462	Homo sapiens mannose-6-phosphate receptor (cation dependent) (M6PR), transcript variant 1, mRNA [NM_002355]	NM_002355
A_33_P3221868	TMEM216	-0.263445	-0.153732	-1.84094	-1.49163	-0.124212	-1.06931	-2.33096	Homo sapiens transmembrane protein 216 (TMEM216), transcript variant 2, mRNA [NM_001173990]	NM_001173990
A_33_P3230541		-2.83771	-2.48268	-3.28985	-1.35254	-2.52531	-1.94396	-2.33011	BC063067 Rho interacting protein 3, isoform 1 {Mus musculus} (exp=-1; wgp=0; cg=0), partial (4%) [THC2725169]
A_23_P360754	ADAMTS4	-4.69791	-3.79953	-4.35283	0.426568	-2.93125	0.0345087	-2.32554	Homo sapiens ADAM metallopeptidase with thrombospondin type 1 motif, 4 (ADAMTS4), mRNA [NM_005099]	NM_005099
A_23_P28598	DLX2	-2.21361	-2.98624	-2.41841	0.652119	-2.89804	0.0962801	-2.32519	Homo sapiens distal-less homeobox 2 (DLX2), mRNA [NM_004405]	NM_004405
A_23_P17354	GDAP1L1	0.279367	-1.19231	-2.33822	-1.22724	-2.86821	-1.033	-2.3237	Homo sapiens ganglioside induced differentiation associated protein 1-like 1 (GDAP1L1), transcript variant 2, mRNA [NM_024034]	NM_024034
A_32_P473302	FLJ35024	-0.564189	-2.17014	-2.53071	-2.32468	-2.0873	-1.81152	-2.32147	Homo sapiens uncharacterized LOC401491 (FLJ35024), long non-coding RNA [NR_015375]	NR_015375
A_32_P171061	ASCL2	-2.2995	-1.65905	-0.369502	-1.39428	-1.16663	-1.75118	-2.31179	Homo sapiens achaete-scute family bHLH transcription factor 2 (ASCL2), mRNA [NM_005170]	NM_005170
A_33_P3368506	SLC38A8	-1.12824	-2.17905	-2.44966	-2.31703	-2.03188	-0.478744	-2.30425	Homo sapiens solute carrier family 38, member 8 (SLC38A8), mRNA [NM_001080442]	NM_001080442
A_21_P0002478	XLOC_002229	-3.6925	-4.59941	-1.18449	-0.877444	0.440227	-1.32288	-2.30043	BROAD Institute lincRNA (XLOC_002229), lincRNA [TCONS_00004354]
A_23_P13740	NAV3	-2.163	-2.16078	-2.47507	3.62083	-2.05178	2.41921	-2.29872	Homo sapiens neuron navigator 3 (NAV3), transcript variant 2, mRNA [NM_014903]	NM_014903
A_23_P151150	FOXM1	-1.41654	-0.889186	-1.78811	-2.42503	-0.417274	-0.281003	-2.2984	Homo sapiens forkhead box M1 (FOXM1), transcript variant 1, mRNA [NM_202002]	NM_202002
A_21_P0008259	XLOC_010654	-1.45401	-2.16516	-1.00444	-0.896595	-2.14669	-2.44168	-2.29778	BROAD Institute lincRNA (XLOC_010654), lincRNA [TCONS_00022293]
A_21_P0010703		-2.04527	-1.8163	-2.11416	-1.62926	-1.92702	0.710578	-2.29525
A_33_P3260500	BREA2	-0.728193	-1.6412	-0.625178	-2.37419	-2.12703	-1.41801	-2.29248	Homo sapiens breast cancer estrogen-induced apoptosis 2 (BREA2), long non-coding RNA [NR_015445]	NR_015445
A_23_P252052	FILIP1L	-3.06219	-3.14889	-3.11728	-0.122469	-1.90847	-0.585331	-2.28966	Homo sapiens filamin A interacting protein 1-like (FILIP1L), transcript variant 1, mRNA [NM_182909]	NM_182909
A_33_P3250671	TCF7	-1.36187	-1.10524	-2.27306	-0.179562	-0.523762	-0.0293102	-2.28912	Homo sapiens transcription factor 7 (T-cell specific, HMG-box) (TCF7), transcript variant 1, mRNA [NM_003202]	NM_003202
A_33_P3344405	MEF2B	-0.1106	-0.951955	-0.821666	-2.22715	-1.45764	-0.97593	-2.28857	Homo sapiens myocyte enhancer factor 2B (MEF2B), mRNA [NM_001145785]	NM_001145785
A_33_P3400547	MED21	-0.255095	-0.498628	-1.17378	0.0872278	-0.272537	-1.75116	-2.28631	Homo sapiens mediator complex subunit 21 (MED21), transcript variant 1, mRNA [NM_004264]	NM_004264
A_33_P3368991	MPZ	-3.12258	-2.48541	-1.35421	-0.411574	-1.51125	-1.22486	-2.28114	Homo sapiens myelin protein zero (MPZ), mRNA [NM_000530]	NM_000530
A_33_P3410484	SLC13A3	-3.84334	-3.25652	-0.808241	-1.99267	-1.56426	-0.756092	-2.2794	Homo sapiens solute carrier family 13 (sodium-dependent dicarboxylate transporter), member 3 (SLC13A3), transcript variant 3, mRNA [NM_001193339]	NM_001193339
A_33_P3302245	TMEM59L	-1.55335	-1.49247	-1.52485	-2.16209	-2.07109	-1.17975	-2.27332	Homo sapiens transmembrane protein 59-like (TMEM59L), mRNA [NM_012109]	NM_012109
A_21_P0014519		-2.08992	-2.12655	-2.57108	-2.37308	-2.15158	-2.4147	-2.27254	ALU1_HUMAN (P39188) Alu subfamily J sequence contamination warning entry, partial (6%) [THC2656750]
A_23_P7582	TCF7	-1.10304	-1.21675	-2.04139	0.189577	-0.541698	-0.132289	-2.27236	Homo sapiens transcription factor 7 (T-cell specific, HMG-box) (TCF7), transcript variant 1, mRNA [NM_003202]	NM_003202
A_21_P0004583	LOC101928136	-2.40517	-1.81966	-0.904811	-0.876003	-2.8726	-0.224934	-2.26827	PREDICTED: Homo sapiens uncharacterized LOC101928136 (LOC101928136), misc_RNA [XR_245298]
A_21_P0012697		-0.806272	-1.24567	-2.21563	-1.25554	-2.20402	-2.4253	-2.26137	PREDICTED: Homo sapiens uncharacterized LOC101928509 (LOC101928509), transcript variant X1, misc_RNA [XR_244761]	XR_244761
A_21_P0009388	XLOC_012171	-1.54444	-1.54138	-0.628927	-1.13712	-1.96142	-1.75574	-2.2602	BROAD Institute lincRNA (XLOC_012171), lincRNA [TCONS_00025895]
A_21_P0009410		-2.13967	-2.13315	-0.677122	-1.79	-0.641103	-0.474064	-2.259	long intergenic non-protein coding RNA 511 [Source:HGNC Symbol;Acc:43564] [ENST00000581183]
A_33_P3360611	MPP2	-2.12025	-2.10321	-2.45514	1.18613	-2.01851	-2.42531	-2.25637	Homo sapiens membrane protein, palmitoylated 2 (MAGUK p55 subfamily member 2) (MPP2), transcript variant 9, mRNA [NM_001278381]	NM_001278381
A_21_P0000194	CHST15	-1.9691	-2.56358	-0.77465	0.41779	-2.45968	-0.207785	-2.25623	Homo sapiens carbohydrate (N-acetylgalactosamine 4-sulfate 6-O) sulfotransferase 15 (CHST15), transcript variant 4, mRNA [NM_001270765]	NM_001270765
A_19_P00322576		-1.69805	-1.25171	-0.838166	-0.819564	-1.99339	-2.18262	-2.2505
A_24_P358146		-1.13347	-1.04579	-0.92108	-1.0649	-1.10464	0.31526	-2.24187
A_23_P364766	SLX4IP	-1.94456	-1.72751	-1.2974	-1.15774	-2.27793	-1.61933	-2.23977	Homo sapiens SLX4 interacting protein (SLX4IP), mRNA [NM_001009608]	NM_001009608
A_21_P0007483	SSPN	-2.07999	-2.10744	-1.89017	-2.3299	-1.62605	-2.39158	-2.23777	sarcospan [Source:HGNC Symbol;Acc:11322] [ENST00000539019]
A_33_P3283700		-1.66619	-1.79846	-2.38785	-1.42646	-1.98011	-2.40261	-2.23589
A_33_P3344243	C4orf46	-0.784882	-0.774359	-0.543514	-2.1286	-0.864088	0.09377	-2.23234	Homo sapiens chromosome 4 open reading frame 46 (C4orf46), transcript variant 1, mRNA [NM_001008393]	NM_001008393
A_32_P4626		-1.84249	-1.37112	-1.9374	-0.337951	-1.35872	-1.31826	-2.23185	PREDICTED: Homo sapiens uncharacterized LOC101928076 (LOC101928076), transcript variant X1, misc_RNA [XR_241970]	XR_241970
A_21_P0014248	VIM-AS1	-2.08038	-2.10978	-1.94942	2.25176	-2.09526	2.45669	-2.22187	VIM antisense RNA 1 [Source:HGNC Symbol;Acc:44879] [ENST00000437232]	XR_109013
A_33_P3379176		-1.75098	-0.904484	0.15579	-1.54436	-0.0996528	-0.74497	-2.22066	Homo sapiens cDNA FLJ12616 fis, clone NT2RM4001650. [AK022678]	AK022678
A_33_P3311971		-0.983711	-1.79425	-0.584371	-1.74653	-2.1916	-2.38951	-2.21403	T cell receptor beta variable 6-5 [Source:HGNC Symbol;Acc:12230] [ENST00000390368]	AB306227
A_21_P0004337	XLOC_004637	-1.81761	-0.303115	-1.21337	-2.17055	-0.614067	-0.159072	-2.21214	BROAD Institute lincRNA (XLOC_004637), lincRNA [TCONS_00010175]
A_23_P69637	OTUD4	-0.802947	-0.516095	-1.03886	1.52912	-3.33291	0.282534	-2.20917	Homo sapiens OTU domain containing 4 (OTUD4), transcript variant 2, mRNA [NM_017493]	NM_017493
A_33_P3371889	NUAK1	-0.326795	-0.933771	-0.531385	1.63492	-1.66919	2.52711	-2.20903	Homo sapiens NUAK family, SNF1-like kinase, 1 (NUAK1), mRNA [NM_014840]	NM_014840
A_23_P133739	HUS1B	-0.892961	-2.10028	-1.05619	1.75961	-0.594727	0.755659	-2.20309	Homo sapiens HUS1 checkpoint homolog b (S. pombe) (HUS1B), mRNA [NM_148959]	NM_148959
A_21_P0009996	XLOC_013623	-1.45264	-0.737826	-1.47894	-0.762192	-1.44253	-1.2183	-2.19859	BROAD Institute lincRNA (XLOC_013623), lincRNA [TCONS_00028278]
A_23_P145238	HIST1H2BK	1.60639	-0.197095	0.779594	-3.21721	1.58755	0.937849	-2.19331	Homo sapiens histone cluster 1, H2bk (HIST1H2BK), mRNA [NM_080593]	NM_080593
A_33_P3377294	TCF7L2	-0.505475	0.103981	-0.763402	0.0470781	-2.40623	-0.718458	-2.1916	transcription factor 7-like 2 (T-cell specific, HMG-box) [Source:HGNC Symbol;Acc:11641] [ENST00000349937]
A_33_P3407643	PLET1	-0.373654	-0.643987	-1.21638	-1.46425	-2.14949	-0.637906	-2.18696	Homo sapiens placenta expressed transcript 1 (PLET1), mRNA [NM_001145024]	NM_001145024
A_24_P916614	PTBP3	-0.244846	-0.226324	-1.30677	-1.95725	0.250777	0.0573025	-2.18614	Homo sapiens polypyrimidine tract binding protein 3 (PTBP3), transcript variant 1, mRNA [NM_005156]	NM_005156
A_21_P0009514	XLOC_012743	0.264902	-2.05821	-2.48347	-1.81328	-2.0645	-2.35513	-2.1835	BROAD Institute lincRNA (XLOC_012743), lincRNA [TCONS_00026394]
A_33_P3348714	FGF9	-2.04235	-2.07851	-2.43265	-1.26692	-2.01456	-1.27396	-2.18271	Homo sapiens fibroblast growth factor 9 (FGF9), mRNA [NM_002010]	NM_002010
A_23_P72668	SDPR	-2.67558	-2.89134	-1.13523	0.103123	-1.93782	-0.377421	-2.18188	Homo sapiens serum deprivation response (SDPR), mRNA [NM_004657]	NM_004657
A_33_P3275350	NCS1	-3.43591	-1.90734	-2.56075	-1.79032	-1.66048	-0.472341	-2.18012	Homo sapiens neuronal calcium sensor 1 (NCS1), transcript variant 1, mRNA [NM_014286]	NM_014286
A_33_P3399253		-1.46802	-1.24242	-1.15276	0.482038	-1.64765	-1.41165	-2.17275	MGC13nov.3.1.L1.1.G04.F.1 NIH_MGC_331 Homo sapiens cDNA clone MGC13nov.3.1.L1.1.G04, mRNA sequence [EG328730]
A_33_P3284858		-0.909767	-1.99289	-2.20476	-1.50116	-0.226072	-2.34093	-2.17255	PREDICTED: Homo sapiens uncharacterized LOC729867 (LOC729867), misc_RNA [XR_248628]	XR_248628
A_21_P0003445		-0.0633459	-1.16326	0.750348	-3.17303	-0.964097	-1.01911	-2.16843	Homo sapiens mRNA; cDNA DKFZp686E16130 (from clone DKFZp686E16130). [BX648772]
A_32_P305888	SH3TC2	-1.75856	-2.82181	-3.18067	2.13985	-1.69076	1.63153	-2.16842	Homo sapiens SH3 domain and tetratricopeptide repeats 2 (SH3TC2), mRNA [NM_024577]	NM_024577
A_23_P202334	FGFR2	-0.0540705	0.328407	1.01574	-2.49169	-0.63633	-0.881647	-2.16792	Homo sapiens fibroblast growth factor receptor 2 (FGFR2), transcript variant 2, mRNA [NM_022970]	NM_022970
A_21_P0008549	XLOC_011117	-1.18587	-0.318966	-2.42334	0.864095	-1.96587	-1.89127	-2.16595	BROAD Institute lincRNA (XLOC_011117), lincRNA [TCONS_00023169]
A_23_P390097	TTC39B	-2.13475	-2.30076	-2.18807	-0.296819	-2.31616	-0.765637	-2.1646	Homo sapiens tetratricopeptide repeat domain 39B (TTC39B), transcript variant 1, mRNA [NM_152574]	NM_152574
A_21_P0004005	PART1	-1.26183	-0.601512	-2.46253	-0.131571	-2.07001	-0.825916	-2.16369	Homo sapiens prostate androgen-regulated transcript 1 (non-protein coding) (PART1), transcript variant 3, long non-coding RNA [NR_028509]
A_33_P3385471	OR4A47	-2.03869	-0.96841	-1.29848	-1.46556	-1.91568	-1.48888	-2.16289	Homo sapiens olfactory receptor, family 4, subfamily A, member 47 (OR4A47), mRNA [NM_001005512]	NM_001005512
A_33_P3318581	PLOD2	-0.147538	0.291841	-0.710093	-2.07714	0.0826597	-0.00267982	-2.16061	Homo sapiens procollagen-lysine, 2-oxoglutarate 5-dioxygenase 2 (PLOD2), transcript variant 1, mRNA [NM_182943]	NM_182943
A_24_P382187	IGFBP4	-1.05599	-1.09312	-1.58357	0.097003	-2.32024	-0.680247	-2.15981	Homo sapiens insulin-like growth factor binding protein 4 (IGFBP4), mRNA [NM_001552]	NM_001552
A_23_P215435	POM121	-0.426071	-1.65213	0.257283	-1.26728	-0.76455	-1.13337	-2.15933	Homo sapiens POM121 transmembrane nucleoporin (POM121), transcript variant 1, mRNA [NM_001257190]	NM_001257190
A_33_P3320953	CTXN1	-1.87453	-1.38518	-1.40067	-1.06272	-1.68583	-1.11847	-2.15691	Homo sapiens cortexin 1 (CTXN1), mRNA [NM_206833]	NM_206833
A_33_P3376971	CHAC1	-1.6284	-1.92682	-2.71597	-0.22845	-2.80341	0.263509	-2.15678	Homo sapiens ChaC, cation transport regulator homolog 1 (E. coli) (CHAC1), transcript variant 1, mRNA [NM_024111]	NM_024111
A_23_P50919	SERPINE2	-1.99509	-2.34419	-1.56831	-0.328113	-2.7535	0.160682	-2.15631	Homo sapiens serpin peptidase inhibitor, clade E (nexin, plasminogen activator inhibitor type 1), member 2 (SERPINE2), transcript variant 1, mRNA [NM_006216]	NM_006216
A_21_P0002195	LINC00486	-2.01441	-2.01092	-2.58545	-1.62749	-2.13791	-2.35344	-2.15302	PREDICTED: Homo sapiens long intergenic non-protein coding RNA 486 (LINC00486), transcript variant X1, misc_RNA [XR_244929]
A_23_P103361	LCK	-3.02942	-2.66278	-5.62645	2.44045	-3.04385	-0.494281	-2.1496	Homo sapiens lymphocyte-specific protein tyrosine kinase (LCK), transcript variant 2, mRNA [NM_005356]	NM_005356
A_23_P207981	SOCS6	-0.877571	0.188338	-0.687117	-0.916724	-1.89999	-1.01466	-2.14623	Homo sapiens suppressor of cytokine signaling 6 (SOCS6), mRNA [NM_004232]	NM_004232
A_19_P00319534	PWAR5	-0.843904	-0.695481	-0.503234	-1.33396	-0.274839	-2.45804	-2.14572	Homo sapiens Prader Willi/Angelman region RNA 5 (PWAR5), long non-coding RNA [NR_022008]	NR_022008
A_33_P3336720	HAMP	-2.38858	-2.6602	-0.74739	-1.86302	-0.68069	-2.18346	-2.14091	Homo sapiens hepcidin antimicrobial peptide (HAMP), mRNA [NM_021175]	NM_021175
A_23_P24948	KCNE3	-0.393654	-0.920615	1.20549	1.20097	-0.893138	-0.229347	-2.13814	Homo sapiens potassium voltage-gated channel, Isk-related family, member 3 (KCNE3), mRNA [NM_005472]	NM_005472
A_33_P3287661	LOC100130430	-1.78356	-1.30208	-0.202033	-0.870595	-0.115075	-0.50351	-2.131	Homo sapiens cDNA FLJ45052 fis, clone BRAWH3022542. [AK126997]	AK126997
A_24_P356916	SLC13A3	-3.15604	-2.43212	0.393843	-1.6873	-1.71137	-0.943501	-2.13067	Homo sapiens solute carrier family 13 (sodium-dependent dicarboxylate transporter), member 3 (SLC13A3), transcript variant 2, mRNA [NM_001011554]	NM_001011554
A_21_P0004569	LUCAT1	-3.69199	-3.27163	-4.06092	1.70707	-1.92668	1.28967	-2.13031	Homo sapiens lung cancer associated transcript 1 (non-protein coding) (LUCAT1), transcript variant 2, long non-coding RNA [NR_103549]	NR_103549
A_23_P148584	DOCK11	-1.9838	-2.01783	-2.33673	2.95884	-1.93351	0.0963025	-2.13015	Homo sapiens dedicator of cytokinesis 11 (DOCK11), mRNA [NM_144658]	NM_144658
A_33_P3556532	DNAH17	-0.930534	-0.700989	-1.29285	-1.24842	-1.20266	-0.688044	-2.12849	dynein, axonemal, heavy chain 17 [Source:HGNC Symbol;Acc:2946] [ENST00000587177]
A_19_P00801776	GTSCR1	-0.192172	-0.823195	-0.521797	0.111988	-0.197571	-0.714856	-2.12613	Homo sapiens Gilles de la Tourette syndrome chromosome region, candidate 1 (GTSCR1), mRNA [NM_001278515]
A_24_P281872	CXorf27	-1.55451	-2.03137	-1.74747	-0.551514	-2.00028	-2.30465	-2.12604	Homo sapiens chromosome X open reading frame 27 (CXorf27), mRNA [NM_012274]	NM_012274
A_19_P00320471	FLJ35024	0.109899	-0.523688	-0.803145	-1.25583	-0.713489	-0.0940552	-2.12576	Homo sapiens uncharacterized LOC401491 (FLJ35024), long non-coding RNA [NR_015375]
A_24_P69095	ENC1	-3.37214	-2.9721	-0.800945	-0.350221	-2.23091	-0.352973	-2.12248	Homo sapiens ectodermal-neural cortex 1 (with BTB domain) (ENC1), transcript variant 1, mRNA [NM_003633]	NM_003633
A_23_P258246	DDB1	-0.416664	-0.266195	-0.0417318	-2.66384	-0.00282097	-0.274736	-2.11835	Homo sapiens damage-specific DNA binding protein 1, 127kDa (DDB1), mRNA [NM_001923]	NM_001923
A_33_P3276159	LOC100996890	-1.55735	-0.224295	-1.00736	0.0771508	-2.24932	-2.69575	-2.11548	PREDICTED: Homo sapiens uncharacterized LOC100996890 (LOC100996890), mRNA [XM_003846754]	XM_003846754
A_21_P0013699		-3.59421	-3.19207	-3.81095	1.50364	-4.34106	1.03187	-2.11439	methylenetetrahydrofolate dehydrogenase (NADP+ dependent) 1-like [Source:HGNC Symbol;Acc:21055] [ENST00000450635]	XM_003846387
A_23_P81369	ADAM19	-1.98258	-2.0086	-1.36432	-0.4794	-2.00168	0.491357	-2.11259	Homo sapiens ADAM metallopeptidase domain 19 (ADAM19), mRNA [NM_033274]	NM_033274
A_33_P3626816	CFLAR-AS1	-0.566082	-0.301492	-1.29178	0.0663071	-1.87702	-1.56591	-2.11254	Homo sapiens CFLAR antisense RNA 1 (CFLAR-AS1), long non-coding RNA [NR_040030]	NR_040030
A_33_P3247057	SMIM5	-0.172166	-0.575465	-1.89612	-0.512286	-0.0671339	0.600466	-2.11243	Homo sapiens small integral membrane protein 5 (SMIM5), transcript variant 1, mRNA [NM_001162995]	NM_001162995
A_23_P344555	NEDD9	-1.06664	-0.271346	-1.49528	-0.615003	-0.539904	-0.903246	-2.11198	Homo sapiens neural precursor cell expressed, developmentally down-regulated 9 (NEDD9), transcript variant 1, mRNA [NM_006403]	NM_006403
A_33_P3224705	PCNXL4	-1.139	-1.08494	-1.67916	-0.815506	-0.480414	-0.0992336	-2.10965	pecanex-like 4 (Drosophila) [Source:HGNC Symbol;Acc:20349] [ENST00000391611]
A_32_P54274	DRD5	-0.850229	-1.6097	-2.51494	0.135507	-2.99149	-0.577959	-2.10621	Homo sapiens dopamine receptor D5 (DRD5), mRNA [NM_000798]	NM_000798
A_23_P142878	ATOH8	-1.09907	-1.26163	1.03748	-0.0111771	-0.518054	-0.437867	-2.106	Homo sapiens atonal homolog 8 (Drosophila) (ATOH8), mRNA [NM_032827]	NM_032827
A_33_P3221723	MGAT4C	-1.98879	-1.9994	-2.4014	-2.24254	-1.99467	-2.27505	-2.10473	Homo sapiens mannosyl (alpha-1,3-)-glycoprotein beta-1,4-N-acetylglucosaminyltransferase, isozyme C (putative) (MGAT4C), mRNA [NM_013244]	NM_013244
A_21_P0004423	XLOC_004924	-3.67646	-2.19481	-3.94464	1.18502	-2.19688	1.38097	-2.1004	BROAD Institute lincRNA (XLOC_004924), lincRNA [TCONS_00010404]
A_33_P3221343	HECTD2	-0.311855	-0.421989	-0.110359	-1.12542	-1.58624	-0.644664	-2.09946	Homo sapiens HECT domain containing E3 ubiquitin protein ligase 2 (HECTD2), transcript variant 2, mRNA [NM_173497]	NM_173497
A_19_P00322895	LINC00973	-4.40655	-4.33275	-4.49104	2.08863	-3.31125	1.90531	-2.09633	long intergenic non-protein coding RNA 973 [Source:HGNC Symbol;Acc:48868] [ENST00000473756]	XR_171397
A_33_P3216272	LOC100133920	-4.09808	-3.17761	-3.76816	1.80235	-4.50529	1.24484	-2.09536	Homo sapiens uncharacterized LOC100133920 (LOC100133920), long non-coding RNA [NR_024443]	NR_024443
A_33_P3376273		-2.34941	-1.29403	-1.29881	-2.06336	-0.833881	-0.402141	-2.0938
A_24_P337657	SRF	-0.0989819	-0.726747	-0.357866	-0.594494	-2.32302	-0.952854	-2.09353	Homo sapiens serum response factor (c-fos serum response element-binding transcription factor) (SRF), mRNA [NM_003131]	NM_003131
A_23_P15101	TMC5	-2.29875	-2.54514	-1.83385	0.976233	-2.30849	-1.00186	-2.09298	Homo sapiens transmembrane channel-like 5 (TMC5), transcript variant 3, mRNA [NM_024780]	NM_024780
A_33_P3215720	PPP1R2	-1.90458	-1.83844	-1.39184	-0.334494	-1.68407	-0.602358	-2.09291	Homo sapiens protein phosphatase 1, regulatory (inhibitor) subunit 2 (PPP1R2), mRNA [NM_006241]	NM_006241
A_33_P3375894		-0.386552	-0.642861	-1.25774	-0.908199	-0.409664	-0.222709	-2.08497
A_24_P289260	DACT2	-0.134381	-1.44209	0.605718	-0.858597	-2.16972	-1.12151	-2.08434	Homo sapiens dishevelled-binding antagonist of beta-catenin 2 (DACT2), transcript variant 1, mRNA [NM_214462]	NM_214462
A_24_P917819	ANKRD30BP2	-3.09773	-0.948975	-3.48151	2.06241	-3.00453	1.23689	-2.08019	Homo sapiens ankyrin repeat domain 30B pseudogene 2 (ANKRD30BP2), non-coding RNA [NR_026916]
A_33_P3286196	KRTAP2-2	-1.94945	-1.96397	0.115501	0.217086	-1.37907	1.02126	-2.07981	Homo sapiens keratin associated protein 2-2 (KRTAP2-2), mRNA [NM_033032]	NM_033032
A_19_P00322152	LINC00607	-1.94331	-1.92144	-1.48054	-1.69933	-1.92078	0.47648	-2.07959	long intergenic non-protein coding RNA 607 [Source:HGNC Symbol;Acc:43944] [ENST00000423530]
A_21_P0002622	NUP35	-1.92706	-1.95096	-2.28089	-2.07115	-1.89505	-2.22852	-2.07266	nucleoporin 35kDa [Source:HGNC Symbol;Acc:29797] [ENST00000472844]
A_21_P0002956	XLOC_002636	-0.875843	-1.79908	-0.533152	-1.71399	-0.214928	-0.917242	-2.07212	BROAD Institute lincRNA (XLOC_002636), lincRNA [TCONS_00006009]
A_32_P191084	KCTD5	-0.557788	-0.775417	0.152131	-1.58661	-1.14357	-0.0126562	-2.06681	Homo sapiens potassium channel tetramerization domain containing 5 (KCTD5), mRNA [NM_018992]	NM_018992
A_23_P366376	TDGF1	-2.18256	-2.53402	-0.412986	-0.448	-1.68573	-0.987155	-2.06499	Homo sapiens teratocarcinoma-derived growth factor 1 (TDGF1), transcript variant 1, mRNA [NM_003212]	NM_003212
A_21_P0000097	PAFAH1B2	-1.29938	-1.58986	-1.41309	-0.423008	-0.735776	-0.843552	-2.06226	Homo sapiens platelet-activating factor acetylhydrolase 1b, catalytic subunit 2 (30kDa) (PAFAH1B2), transcript variant 2, mRNA [NM_001184746]	NM_001184746
A_21_P0010458	XLOC_014411	-1.91669	-1.94763	-2.29216	-2.09825	-1.8923	-2.22895	-2.05973	BROAD Institute lincRNA (XLOC_014411), lincRNA [TCONS_00029736]
A_24_P227141	ELF5	-1.9132	-1.93715	-0.851074	0.647002	-1.92401	-0.707233	-2.05964	Homo sapiens E74-like factor 5 (ets domain transcription factor) (ELF5), transcript variant 1, mRNA [NM_198381]	NM_198381
A_33_P3411632	TMEM121	-0.723821	-0.424668	-0.189619	-2.97945	-1.78779	-1.55803	-2.05946	Homo sapiens transmembrane protein 121 (TMEM121), mRNA [NM_025268]	NM_025268
A_21_P0014296		-2.07695	-2.05536	-2.38729	0.564838	-1.52292	-1.89064	-2.05939	Homo sapiens cDNA FLJ43528 fis, clone PLACE6015211. [AK125516]	AK125516
A_33_P3245183	HRH1	-1.01346	-0.697875	-0.0194392	0.24146	0.0931554	-0.686528	-2.05828	Homo sapiens histamine receptor H1 (HRH1), transcript variant 1, mRNA [NM_001098213]	NM_001098213
A_32_P200238	UCA1	-3.652	-2.51385	-4.12018	2.73026	-3.98881	2.74999	-2.05818	Homo sapiens urothelial cancer associated 1 (non-protein coding) (UCA1), long non-coding RNA [NR_015379]	NR_015379
A_23_P416581	GNAZ	0.413237	0.0880861	-0.508483	-1.69181	-0.515754	-1.30159	-2.05791	Homo sapiens guanine nucleotide binding protein (G protein), alpha z polypeptide (GNAZ), mRNA [NM_002073]	NM_002073
A_23_P256158	ADRA2C	-1.69356	-2.14492	-1.03966	-0.254822	-1.8443	-0.28625	-2.05706	Homo sapiens adrenoceptor alpha 2C (ADRA2C), mRNA [NM_000683]	NM_000683
A_33_P3293446	KIAA1462	-3.75914	-3.77084	-4.15027	2.63836	-3.70659	2.36905	-2.05464	Homo sapiens KIAA1462 (KIAA1462), mRNA [NM_020848]	NM_020848
A_23_P157117	CREB5	-3.06657	-2.63696	-3.86077	1.6135	-2.6909	1.08366	-2.0546	Homo sapiens cAMP responsive element binding protein 5 (CREB5), transcript variant 1, mRNA [NM_182898]	NM_182898
A_23_P66854	KRT20	-1.89546	-1.91652	-1.59168	0.856283	-1.88603	0.30475	-2.04397	Homo sapiens keratin 20 (KRT20), mRNA [NM_019010]	NM_019010
A_24_P636882	STK17B	-1.75963	-1.90943	-0.817757	2.50222	-2.29905	0.696582	-2.04382	Homo sapiens serine/threonine kinase 17b (STK17B), mRNA [NM_004226]	NM_004226
A_21_P0003446	FLJ36777	-1.89939	-0.863631	-1.78602	-0.88636	-1.83395	1.43061	-2.04278
A_21_P0011912	XLOC_014512	-2.37617	-2.39973	-1.70676	0.717516	-2.53208	-0.413152	-2.04236	BROAD Institute lincRNA (XLOC_014512), lincRNA [TCONS_l2_00014537]
A_23_P374892	CES1P1	-2.26801	-1.51453	-2.33737	-0.90594	-0.763386	0.337247	-2.0409	Homo sapiens carboxylesterase 1 pseudogene 1 (CES1P1), non-coding RNA [NR_003276]	NR_003276
A_23_P101564	FGF21	-2.32543	-2.85713	-3.36929	0.0263476	-2.00681	-1.11859	-2.04074	Homo sapiens fibroblast growth factor 21 (FGF21), mRNA [NM_019113]	NM_019113
A_33_P3228573	ASPSCR1	-2.35458	-2.49375	-0.826624	-0.828336	-2.02667	-0.860671	-2.04002	Homo sapiens alveolar soft part sarcoma chromosome region, candidate 1 (ASPSCR1), transcript variant 2, mRNA [NM_001251888]	NM_001251888
A_24_P141707	INHBE	0.816825	-0.070797	-0.863419	-1.73354	-1.03848	-0.182151	-2.03932	Homo sapiens inhibin, beta E (INHBE), mRNA [NM_031479]	NM_031479
A_33_P3365735	THBS2	-1.88189	-1.9217	-2.14801	-0.637938	-1.74571	-2.2023	-2.03869	Homo sapiens thrombospondin 2 (THBS2), mRNA [NM_003247]	NM_003247
A_21_P0003189	XLOC_003322	-0.807904	-0.945863	-2.33728	-1.75396	-0.499404	-0.763332	-2.03823	BROAD Institute lincRNA (XLOC_003322), lincRNA [TCONS_00006707]
A_33_P3366028	TLDC2	0.912591	0.176119	0.0980673	-3.18601	-0.663149	0.0631475	-2.03657	Homo sapiens TBC/LysM-associated domain containing 2 (TLDC2), mRNA [NM_080628]	NM_080628
A_23_P302207	ZNF853	-0.353655	-0.878898	-2.54137	-1.75713	-2.03483	-0.993651	-2.03631	Homo sapiens zinc finger protein 853 (ZNF853), mRNA [NM_017560]	NM_017560
A_21_P0013727	LOC101928413	-3.35775	-3.26594	-2.88043	1.67071	-2.68188	1.70073	-2.03628	PREDICTED: Homo sapiens uncharacterized LOC101928413 (LOC101928413), misc_RNA [XR_247174]
A_33_P3321522	ANKRD61	-0.571827	-1.91034	-1.41414	0.388842	0.0382142	-0.785203	-2.03526	Homo sapiens ankyrin repeat domain 61 (ANKRD61), mRNA [NM_001271700]	NM_001271700
A_33_P3381235	LOC100127888	-2.77579	-2.10764	1.19278	-1.50062	-1.57215	-0.231455	-2.03397	Homo sapiens uncharacterized LOC100127888 (LOC100127888), long non-coding RNA [NR_024470]	NR_024470
A_23_P101796	SYDE1	-1.65026	-1.14333	-1.43758	-2.21657	-1.36141	0.227177	-2.03282	Homo sapiens synapse defective 1, Rho GTPase, homolog 1 (C. elegans) (SYDE1), mRNA [NM_033025]	NM_033025
A_23_P39955	ACTG2	-1.97039	-1.68001	-1.24801	1.46797	-4.5718	1.44554	-2.03277	Homo sapiens actin, gamma 2, smooth muscle, enteric (ACTG2), transcript variant 1, mRNA [NM_001615]	NM_001615
A_24_P383523	SAMD4A	-2.33276	-2.247	-1.89624	0.478994	-2.0971	0.556366	-2.0305	Homo sapiens sterile alpha motif domain containing 4A (SAMD4A), transcript variant 1, mRNA [NM_015589]	NM_015589
A_19_P00809895		-0.137842	-0.174119	-0.682145	0.340636	-0.590246	-2.19569	-2.02983	BC027955 platelet glycoprotein Ib alpha polypeptide, precursor {Homo sapiens} (exp=-1; wgp=0; cg=0), partial (4%) [THC2605276]
A_21_P0000481	SNORD79	-1.09884	-0.58428	-0.510675	-0.734338	-0.0987611	-0.157807	-2.02602	Homo sapiens small nucleolar RNA, C/D box 79 (SNORD79), small nucleolar RNA [NR_003939]	NR_003939
A_21_P0001929		-1.8807	-1.87073	-2.47423	-2.29207	-2.05391	-2.22962	-2.02595
A_23_P62999	EXTL1	-0.186944	-0.43746	-1.8331	-3.08684	-1.3295	-1.85256	-2.02576	Homo sapiens exostosin-like glycosyltransferase 1 (EXTL1), mRNA [NM_004455]	NM_004455
A_21_P0001890	LINC01102	-1.98752	-0.61881	0.0776019	0.1781	-1.81047	-2.32899	-2.02202	Q6USY1_ARNIM (Q6USY1) Mixed-lineage leukemia-like protein (Fragment), partial (10%) [THC2635041]
A_21_P0007536	XLOC_009690	-1.81695	-1.73925	-1.4853	0.197186	-2.11506	-0.585627	-2.01927	BROAD Institute lincRNA (XLOC_009690), lincRNA [TCONS_00020359]
A_23_P70307	SMOC2	-1.60895	-0.895063	-1.21628	-0.875496	-1.56857	-1.06292	-2.01772	Homo sapiens SPARC related modular calcium binding 2 (SMOC2), transcript variant 1, mRNA [NM_022138]	NM_022138
A_21_P0011949	XLOC_014512	-1.59364	-0.825475	-1.89925	-2.48384	-1.37911	0.0827827	-2.01274	BROAD Institute lincRNA (XLOC_014512), lincRNA [TCONS_l2_00014793]
A_21_P0011039	LOC338817	-1.86506	-0.692759	-1.74847	-1.41118	-1.89145	-2.16839	-2.01228	Homo sapiens uncharacterized LOC338817 (LOC338817), long non-coding RNA [NR_033890]
A_23_P419714	BTBD11	-1.98091	-2.27808	-0.984884	0.498067	-1.94143	-0.517662	-2.01168	Homo sapiens BTB (POZ) domain containing 11 (BTBD11), transcript variant a, mRNA [NM_001018072]	NM_001018072
A_21_P0014830	SMTN	-3.23728	-3.27303	-2.85312	-3.46252	-2.829	-3.55846	-2.00853	Homo sapiens cDNA FLJ35168 fis, clone PLACE6012604. [AK092487]	AK092487
A_23_P117694	CORO2B	-3.34649	-3.04457	-3.24218	2.2044	-2.95285	0.920968	-2.00816	Homo sapiens coronin, actin binding protein, 2B (CORO2B), transcript variant 1, mRNA [NM_006091]	NM_006091
A_21_P0012811		-1.87815	-1.87998	-2.25952	-2.06896	-1.81088	-2.18915	-2.00562
A_33_P3369158	KIF3C	-0.219491	-1.00347	-1.46114	0.346561	-1.2735	1.03211	-2.00546	Homo sapiens kinesin family member 3C (KIF3C), mRNA [NM_002254]	NM_002254
A_23_P76488	EMP1	-4.91801	-2.8465	-4.21381	3.14437	-4.55546	2.24448	-2.00487	Homo sapiens epithelial membrane protein 1 (EMP1), mRNA [NM_001423]	NM_001423
A_23_P5831	HPCAL1	-0.493884	-0.873025	-0.717985	-0.983424	-0.983635	0.250447	-2.00469	Homo sapiens hippocalcin-like 1 (HPCAL1), transcript variant 2, mRNA [NM_134421]	NM_134421
A_33_P3385775	ZNF703	-2.77896	-2.85941	-1.25684	1.25514	-2.67191	-0.619003	-2.00464	Homo sapiens zinc finger protein 703 (ZNF703), mRNA [NM_025069]	NM_025069
A_23_P29769	WWTR1	-2.18333	-2.44585	-1.16969	-0.368974	-1.99504	0.0879135	-2.00374	Homo sapiens WW domain containing transcription regulator 1 (WWTR1), transcript variant 1, mRNA [NM_015472]	NM_015472
A_33_P3322544	FLJ40453	-1.87246	-1.89938	-2.3034	-2.13581	-1.88995	-1.71772	-2.00281	Homo sapiens cDNA FLJ40453 fis, clone TESTI2041330. [AK097772]	AK097772
A_23_P3371	RASGRF1	-0.686238	-1.60533	-1.44212	-0.502485	-2.81951	-0.683556	-2.0021	Homo sapiens Ras protein-specific guanine nucleotide-releasing factor 1 (RASGRF1), transcript variant 1, mRNA [NM_002891]	NM_002891
A_33_P3238815	FRMD5	-3.70567	-3.48591	-2.94852	1.61995	-3.05985	0.243302	-2.00093	Homo sapiens FERM domain containing 5 (FRMD5), transcript variant 4, mRNA [NM_001286491]	NM_001286491
A_19_P00321356		-1.88491	-0.441699	-2.30322	-0.707458	-0.641674	-0.576523	-1.99877	PREDICTED: Homo sapiens uncharacterized LOC101927289 (LOC101927289), transcript variant X2, misc_RNA [XR_241447]	XR_241447
A_19_P00316467	LINC00973	-3.24333	-3.75904	-4.05246	1.91638	-3.38322	1.9727	-1.99832	long intergenic non-protein coding RNA 973 [Source:HGNC Symbol;Acc:48868] [ENST00000473756]	XR_108458
A_21_P0002772		-1.2449	-1.89703	-2.31644	-2.15391	-1.90234	-1.94057	-1.99831	Homo sapiens cDNA FLJ40061 fis, clone TESOP2000083. [AK097380]
A_33_P3349444	NAGA	0.0369692	-0.091795	-0.241674	-3.17715	-0.114128	0.136372	-1.99772	Homo sapiens N-acetylgalactosaminidase, alpha- (NAGA), mRNA [NM_000262]	NM_000262
A_23_P99373	RNF17	-1.86292	-0.644578	-0.741743	-0.528801	-1.75131	-2.1623	-1.99645	Homo sapiens ring finger protein 17 (RNF17), transcript variant 1, mRNA [NM_031277]	NM_031277
A_23_P48997	PSTPIP1	-1.79226	-1.62912	0.205558	-1.48622	-1.34258	-1.08359	-1.99626	Homo sapiens proline-serine-threonine phosphatase interacting protein 1 (PSTPIP1), mRNA [NM_003978]	NM_003978
A_21_P0012351	GSTTP1	-1.70446	-1.87534	-2.37095	1.6829	-1.96596	-2.16259	-1.99595	Homo sapiens glutathione S-transferase theta pseudogene 1 (GSTTP1), non-coding RNA [NR_003081]	NR_003081
A_23_P132956	UCHL1	-1.19296	-2.38374	-0.811161	0.186412	-3.13244	0.839736	-1.99571	Homo sapiens ubiquitin carboxyl-terminal esterase L1 (ubiquitin thiolesterase) (UCHL1), mRNA [NM_004181]	NM_004181
A_33_P3264926	SAMD4A	-2.4117	-2.16157	-1.86905	0.526175	-2.019	0.542716	-1.99123	Homo sapiens sterile alpha motif domain containing 4A (SAMD4A), transcript variant 1, mRNA [NM_015589]	NM_015589
A_33_P3286859	ATP8A2	-0.267634	-1.65483	-0.28953	2.91476	-1.13749	0.659682	-1.99062	Homo sapiens ATPase, aminophospholipid transporter, class I, type 8A, member 2 (ATP8A2), mRNA [NM_016529]	NM_016529
A_33_P3298850	SLC16A8	-1.86114	-1.27929	-1.315	-0.245072	-0.679474	-0.604732	-1.99029	Homo sapiens solute carrier family 16 (monocarboxylate transporter), member 8 (SLC16A8), mRNA [NM_013356]	NM_013356
A_21_P0010115	XLOC_013690	-1.5833	-0.785546	-2.2165	-0.680037	-0.775794	-1.8749	-1.98889	BROAD Institute lincRNA (XLOC_013690), lincRNA [TCONS_00028641]
A_21_P0008992	XLOC_011821	-1.28395	-0.505041	-0.637764	-1.01024	-1.89151	-1.07041	-1.98883	BROAD Institute lincRNA (XLOC_011821), lincRNA [TCONS_00024502]
A_23_P71480	DEFB1	-0.994701	-0.0361323	-0.67363	0.0951552	-3.48644	1.5281	-1.98726	Homo sapiens defensin, beta 1 (DEFB1), mRNA [NM_005218]	NM_005218
A_21_P0006352	XLOC_007402	-1.09536	-1.87534	-0.72421	-1.16865	-1.79258	0.422582	-1.98724	BROAD Institute lincRNA (XLOC_007402), lincRNA [TCONS_00016616]
A_33_P3335975	LOC100128176	0.299823	0.162659	0.165217	-0.299108	-1.85948	-2.12874	-1.98717	Homo sapiens uncharacterized LOC100128176 (LOC100128176), long non-coding RNA [NR_038408]	NR_038408
A_23_P108751	FHL2	-3.78245	-3.35653	-2.47808	1.71163	-3.5308	1.01075	-1.98657	Homo sapiens four and a half LIM domains 2 (FHL2), transcript variant 5, mRNA [NM_001039492]	NM_001039492
A_32_P127805	LINC00521	-1.75875	0.252587	-0.583989	0.622428	-1.74283	-1.15356	-1.9865	Homo sapiens long intergenic non-protein coding RNA 521 (LINC00521), transcript variant 3, long non-coding RNA [NR_024184]	NR_024184
A_33_P3272117	ASPSCR1	-2.29284	-2.35592	-0.678334	-0.887305	-1.9898	-0.813994	-1.98442	Homo sapiens alveolar soft part sarcoma chromosome region, candidate 1 (ASPSCR1), transcript variant 1, mRNA [NM_024083]	NM_024083
A_24_P82032	RHOJ	-2.19787	-1.65894	-3.05	1.1081	-1.6479	-1.00108	-1.98285	Homo sapiens ras homolog family member J (RHOJ), mRNA [NM_020663]	NM_020663
A_33_P3267665	ZDHHC2	0.963467	0.813574	-1.20109	-0.386258	0.0857925	-2.46903	-1.9824	Homo sapiens zinc finger, DHHC-type containing 2 (ZDHHC2), mRNA [NM_016353]	NM_016353
A_21_P0010459	XLOC_014418	-1.17291	-0.561019	-1.56712	-1.89421	-0.730097	-2.14719	-1.98048	BROAD Institute lincRNA (XLOC_014418), lincRNA [TCONS_00029745]
A_23_P334798	LRRC2	0.055542	-1.53167	0.712466	0.2691	-1.85589	-0.539435	-1.98028	Homo sapiens leucine rich repeat containing 2 (LRRC2), mRNA [NM_024512]	NM_024512
A_23_P34741	ZNF593	-1.24989	-1.06884	-1.08361	-1.92538	-0.809045	0.032795	-1.97805	Homo sapiens zinc finger protein 593 (ZNF593), mRNA [NM_015871]	NM_015871
A_33_P3422802	ULBP1	-0.127391	-1.1669	-2.50663	0.15203	-3.52952	0.127445	-1.97722	Homo sapiens UL16 binding protein 1 (ULBP1), mRNA [NM_025218]	NM_025218
A_24_P327815	STIP1	-1.02389	-0.708981	-0.57527	0.013237	-2.19861	-0.479343	-1.97678	Homo sapiens stress-induced-phosphoprotein 1 (STIP1), transcript variant 2, mRNA [NM_006819]	NM_006819
A_23_P19182	REEP2	-0.630314	-0.155866	-0.53081	-3.0977	-0.178989	-0.234668	-1.97586	Homo sapiens receptor accessory protein 2 (REEP2), transcript variant 2, mRNA [NM_016606]	NM_016606
A_21_P0006762		-0.926069	-0.96118	-1.34788	0.694305	-1.87676	-0.675629	-1.97552	PREDICTED: Homo sapiens uncharacterized LOC101928687 (LOC101928687), misc_RNA [XR_246116]	XR_246116
A_23_P368779	ZNF114	-3.87608	-3.50404	-2.75827	1.67277	-3.79716	0.837669	-1.974	Homo sapiens zinc finger protein 114 (ZNF114), mRNA [NM_153608]	NM_153608
A_33_P3343506	OR5M3	-0.960191	-0.85394	-0.987814	-1.80295	-1.87058	-2.1384	-1.97203	Homo sapiens olfactory receptor, family 5, subfamily M, member 3 (OR5M3), mRNA [NM_001004742]	NM_001004742
A_23_P420863	NOD2	-1.81366	-1.60641	-1.21048	-1.28472	-1.57096	-1.81132	-1.97073	Homo sapiens nucleotide-binding oligomerization domain containing 2 (NOD2), mRNA [NM_022162]	NM_022162
A_23_P19333	TREM1	-0.10255	-0.20839	0.0403028	-0.345728	-1.29931	-0.773033	-1.97055	Homo sapiens triggering receptor expressed on myeloid cells 1 (TREM1), transcript variant 1, mRNA [NM_018643]	NM_018643
A_23_P315815	NRG1	-0.653588	-0.0694394	-0.197228	-0.174143	-1.32756	1.44696	-1.97054	Homo sapiens neuregulin 1 (NRG1), transcript variant HRG-gamma, mRNA [NM_004495]	NM_004495
A_21_P0005646	XLOC_006689	-2.31709	-0.91247	-1.19214	-0.919536	-1.88169	-2.29764	-1.96578	BROAD Institute lincRNA (XLOC_006689), lincRNA [TCONS_00014579]
A_21_P0007718		-1.24945	-0.546379	-2.23979	-1.77178	-1.84569	-1.94245	-1.96476
A_21_P0010413	XLOC_014219	-1.55885	-2.09849	-1.21811	-2.31659	-2.05966	-0.813182	-1.96323	BROAD Institute lincRNA (XLOC_014219), lincRNA [TCONS_00029795]
A_21_P0008879		-0.796532	-0.877824	-1.00343	-0.80879	-1.17917	-0.713591	-1.96256	BX445613 Homo sapiens PLACENTA Homo sapiens cDNA clone CS0DE003YA15 5-PRIME, mRNA sequence [BX445613]
A_24_P145066	KIF1B	-0.542532	-1.30573	-0.621325	-0.779242	-1.03503	-0.347425	-1.96224	Homo sapiens kinesin family member 1B (KIF1B), transcript variant 2, mRNA [NM_183416]	NM_183416
A_21_P0002301	XLOC_001715	-1.31067	0.88318	-2.25952	-0.151553	-1.83732	-1.07468	-1.96114	BROAD Institute lincRNA (XLOC_001715), lincRNA [TCONS_00003909]
A_24_P862886	DRD5	-1.18219	-1.16301	-2.36303	-0.384461	-2.39936	-0.724516	-1.95626	Homo sapiens dopamine receptor D5 (DRD5), mRNA [NM_000798]	NM_000798
A_23_P391637	TBC1D24	0.614448	0.662801	0.813157	-2.6514	-0.0084219	-0.163391	-1.9561	Homo sapiens TBC1 domain family, member 24 (TBC1D24), transcript variant 2, mRNA [NM_020705]	NM_020705
A_33_P3384452	TFDP1	-0.729723	-1.07382	-1.39645	-1.56515	-0.443664	0.0616322	-1.95596	Homo sapiens transcription factor Dp-1 (TFDP1), transcript variant 1, mRNA [NM_007111]	NM_007111
A_33_P3287610		-0.409494	-0.526329	-1.16857	-0.439541	-1.80048	-0.730344	-1.95586	immunoglobulin lambda variable 3-12 [Source:HGNC Symbol;Acc:5898] [ENST00000390313]	DQ098743
A_23_P32320	ASPSCR1	-2.22999	-2.29438	-0.572396	-0.632739	-1.8639	-0.809096	-1.95517	Homo sapiens alveolar soft part sarcoma chromosome region, candidate 1 (ASPSCR1), transcript variant 1, mRNA [NM_024083]	NM_024083
A_23_P200298	AGL	-0.0407066	-0.0965805	-0.10384	0.18402	-1.99999	-0.359313	-1.95488	Homo sapiens amylo-alpha-1, 6-glucosidase, 4-alpha-glucanotransferase (AGL), transcript variant 4, mRNA [NM_000028]	NM_000028
A_24_P200023	IL1R1	-1.12071	-1.6697	0.267051	-1.5369	-0.984265	-0.604833	-1.95478	Homo sapiens interleukin 1 receptor, type I (IL1R1), mRNA [NM_000877]	NM_000877
A_33_P3215565		-1.98326	-0.594131	-0.994829	-1.90436	-0.489645	-1.68733	-1.95424
A_33_P3214849	KDELC2	-0.27827	-0.118959	-1.96924	-2.05479	-0.29689	-0.590132	-1.95015	Homo sapiens KDEL (Lys-Asp-Glu-Leu) containing 2 (KDELC2), mRNA [NM_153705]	NM_153705
A_23_P69329	HYAL1	-0.114746	-0.0697384	-0.128551	-1.74165	-1.72743	-0.120543	-1.94916	Homo sapiens hyaluronoglucosaminidase 1 (HYAL1), transcript variant 8, mRNA [NM_153281]	NM_153281
A_23_P162171	MCAM	-1.18862	-1.5865	-1.33848	-0.663742	-1.35674	-0.667706	-1.9491	Homo sapiens melanoma cell adhesion molecule (MCAM), mRNA [NM_006500]	NM_006500
A_24_P935829	LOC100128993	-1.58299	0.156623	-1.5011	-0.879828	-1.66567	-1.53612	-1.94542	Homo sapiens uncharacterized LOC100128993 (LOC100128993), long non-coding RNA [NR_038919]	NR_038919
A_21_P0006033		-2.03311	-2.06075	-2.04711	-1.23168	-1.34592	-1.83567	-1.94459	PREDICTED: Homo sapiens uncharacterized LOC101928040 (LOC101928040), misc_RNA [XR_242647]	XR_242647
A_21_P0011005	XLOC_014512	-1.82443	-0.948207	-1.61158	-2.13056	-1.88766	-2.10829	-1.94445	BROAD Institute lincRNA (XLOC_014512), lincRNA [TCONS_l2_00004945]
A_33_P3362981	KCTD5	-0.345654	-0.678834	0.358149	-1.68082	-1.29595	0.482318	-1.94401	Homo sapiens potassium channel tetramerization domain containing 5 (KCTD5), mRNA [NM_018992]	NM_018992
A_19_P00317775	IPW	-1.37091	-2.40571	-2.39856	-1.19342	-1.30601	-2.80223	-1.94256	Homo sapiens imprinted in Prader-Willi syndrome (non-protein coding) (IPW), long non-coding RNA [NR_023915]	NR_023915
A_24_P134834	RHBDD1	-0.726173	-0.847363	-0.346373	-1.53374	-0.95001	-0.22773	-1.93734	Homo sapiens rhomboid domain containing 1 (RHBDD1), transcript variant 1, mRNA [NM_032276]	NM_032276
A_21_P0005064	LOC645434	-1.78134	-1.80488	-1.09554	-1.158	-1.6715	-2.10139	-1.9343	PREDICTED: Homo sapiens uncharacterized LOC645434 (LOC645434), transcript variant X1, misc_RNA [XR_245545]
A_23_P128470	CLEC12A	-1.76935	-1.80278	-0.307886	-1.47748	-1.49805	-2.09908	-1.93375	Homo sapiens C-type lectin domain family 12, member A (CLEC12A), transcript variant 1, mRNA [NM_138337]	NM_138337
A_33_P3292060	ZNF331	0.143615	0.706569	-0.222408	0.686677	-1.41275	-0.229374	-1.93353	Homo sapiens zinc finger protein 331 (ZNF331), transcript variant 1, mRNA [NM_018555]	NM_018555
A_33_P3381490	NKX2-8	-1.80762	-0.456984	-1.11416	-1.86613	-1.68169	-2.09451	-1.93323	Homo sapiens NK2 homeobox 8 (NKX2-8), mRNA [NM_014360]	NM_014360
A_23_P93938	NACAD	-0.118491	-0.609222	-0.545338	-1.73795	-1.07406	-0.32339	-1.93323	Homo sapiens NAC alpha domain containing (NACAD), mRNA [NM_001146334]	NM_001146334
A_23_P372848	P2RX1	0.540794	-0.400059	-0.802117	-0.769772	-0.169115	-0.999588	-1.92767	Homo sapiens purinergic receptor P2X, ligand-gated ion channel, 1 (P2RX1), mRNA [NM_002558]	NM_002558
A_21_P0000432	SNORD113-4	-1.75814	-1.77839	-2.18836	-1.96849	-1.80643	-2.06263	-1.92302	Homo sapiens small nucleolar RNA, C/D box 113-4 (SNORD113-4), small nucleolar RNA [NR_003232]	NR_003232
A_23_P371254	TAS2R43	-0.157718	-0.928128	-1.68611	-2.06642	-2.13964	-0.272138	-1.92212	Homo sapiens taste receptor, type 2, member 43 (TAS2R43), mRNA [NM_176884]	NM_176884
A_21_P0008248	LINC00426	-1.64559	-1.7834	-1.00985	-0.95876	-1.80573	-1.95728	-1.92067	long intergenic non-protein coding RNA 426 [Source:HGNC Symbol;Acc:42761] [ENST00000420210]
A_33_P3225610		0.105924	0.412658	-0.314608	-0.377468	-0.4599	0.553255	-1.92021	Homo sapiens clone DNA86575 GRTR3118 (UNQ3118) mRNA, complete cds. [AY358225]	AY358225
A_33_P3308585	C1RL-AS1	0.572136	0.441497	0.600463	0.208546	0.383925	-0.667834	-1.91404	Homo sapiens C1RL antisense RNA 1 (C1RL-AS1), long non-coding RNA [NR_026947]	NR_026947
A_23_P904	BEND5	-1.59118	-1.0793	-0.918721	-0.578594	-1.58779	-2.02135	-1.90657	Homo sapiens BEN domain containing 5 (BEND5), mRNA [NM_024603]	NM_024603
A_21_P0013628	XLOC_014512	-1.01111	0.0157452	-0.342766	0.827302	-1.49459	-1.16501	-1.90635	BROAD Institute lincRNA (XLOC_014512), lincRNA [TCONS_l2_00029272]
A_21_P0014476		-0.507871	-0.271826	0.164202	-2.16071	-0.479885	-0.0326786	-1.90598	Homo sapiens mRNA; cDNA DKFZp686N05102 (from clone DKFZp686N05102). [BX647890]	BX647890
A_33_P3213888	SMIM5	0.230206	0.0181417	-0.628094	0.444437	-1.75863	-0.419361	-1.90478	Homo sapiens small integral membrane protein 5 (SMIM5), transcript variant 1, mRNA [NM_001162995]	NM_001162995
A_33_P3223059		-1.7904	-1.81344	-2.21161	-2.06216	-1.81541	-2.07223	-1.90447	RST38464 Athersys RAGE Library Homo sapiens cDNA, mRNA sequence [BG218723]	BG218723
A_21_P0005608	LOC101927525	-2.35596	-2.37634	-2.78544	-2.33761	-2.37861	-2.15228	-1.90388	PREDICTED: Homo sapiens uncharacterized LOC101927525 (LOC101927525), misc_RNA [XR_242314]	XR_242314
A_33_P3392892	ULK4	-2.74576	-2.66015	-2.06833	0.22836	-1.9376	-0.102307	-1.90204	Homo sapiens unc-51 like kinase 4 (ULK4), mRNA [NM_017886]	NM_017886
A_33_P3373614	EFR3B	-0.296958	-1.10798	-1.74341	0.689975	-1.79751	-0.103264	-1.90161	Homo sapiens EFR3 homolog B (S. cerevisiae) (EFR3B), mRNA [NM_014971]	NM_014971
A_21_P0014760		-1.75774	-1.73943	-2.17032	-1.10036	-1.7173	0.160834	-1.90132	PREDICTED: Homo sapiens uncharacterized LOC100506557 (LOC100506557), misc_RNA [XR_132524]	XR_132524
A_24_P242361	HS2ST1	-1.27379	-0.680151	-1.34094	-0.839628	-1.01689	-0.332748	-1.89745	Homo sapiens heparan sulfate 2-O-sulfotransferase 1 (HS2ST1), transcript variant 1, mRNA [NM_012262]	NM_012262
A_23_P206901	NDE1	-0.951118	-1.28904	-1.49523	-2.18603	-1.26462	0.396357	-1.89715	Homo sapiens nudE neurodevelopment protein 1 (NDE1), transcript variant 2, mRNA [NM_017668]	NM_017668
A_33_P3389558		-0.974164	-1.11951	-1.76238	0.263681	-1.32038	-0.0567365	-1.8971
A_21_P0004567	XLOC_004924	-1.76438	-1.75466	-1.44455	0.52979	-1.70188	0.832336	-1.8966	BROAD Institute lincRNA (XLOC_004924), lincRNA [TCONS_00010989]
A_23_P208698	GYS1	-0.394204	-0.297724	-0.461082	-0.0968142	-1.8371	0.0973654	-1.8947	Homo sapiens glycogen synthase 1 (muscle) (GYS1), transcript variant 1, mRNA [NM_002103]	NM_002103
A_23_P345118	PIM1	-1.52005	-1.21763	-0.906276	-0.25185	-0.94203	-2.48927	-1.89449	Homo sapiens pim-1 oncogene (PIM1), transcript variant 1, mRNA [NM_002648]	NM_002648
A_21_P0000226	SNORD56B	-2.20391	-2.23697	-2.55808	0.271246	-0.920929	-0.29826	-1.89283	Homo sapiens small nucleolar RNA, C/D box 56B (SNORD56B), small nucleolar RNA [NR_001276]	NR_001276
A_23_P94501	ANXA1	-1.83575	-1.87368	-1.23838	2.55312	-1.73083	3.55993	-1.89274	Homo sapiens annexin A1 (ANXA1), mRNA [NM_000700]	NM_000700
A_21_P0010057	XLOC_013792	-2.39096	-2.1337	-0.143328	-0.827664	-0.59044	-0.780083	-1.89249	BROAD Institute lincRNA (XLOC_013792), lincRNA [TCONS_00028441]
A_23_P69012	CCR8	-1.74608	-1.74322	-1.77541	-0.516943	-1.61252	-2.05312	-1.89082	Homo sapiens chemokine (C-C motif) receptor 8 (CCR8), mRNA [NM_005201]	NM_005201
A_21_P0004809		-0.678864	-0.709649	0.0325365	-0.105435	-0.783256	-1.17227	-1.8897
A_33_P3358731	PCSK5	-0.450811	-2.91925	-1.39631	0.994733	-2.16275	0.909384	-1.888	Homo sapiens proprotein convertase subtilisin/kexin type 5 (PCSK5), transcript variant 2, mRNA [NM_006200]	NM_006200
A_24_P157424	NCBP2	-0.0466967	0.360726	-0.239866	-2.14179	-0.156163	-0.853554	-1.8857	Homo sapiens nuclear cap binding protein subunit 2, 20kDa (NCBP2), transcript variant 1, mRNA [NM_007362]	NM_007362
A_23_P132378	CELSR1	-0.430178	-1.05161	0.557195	-0.662643	-1.85467	-0.122001	-1.88558	Homo sapiens cadherin, EGF LAG seven-pass G-type receptor 1 (CELSR1), mRNA [NM_014246]	NM_014246
A_23_P717	TMEM206	-0.809423	-1.20702	-1.26839	-1.22271	-0.85133	-0.201105	-1.88551	Homo sapiens transmembrane protein 206 (TMEM206), transcript variant 2, mRNA [NM_018252]	NM_018252
A_21_P0004557	XLOC_004850	-1.75094	-1.78002	-1.75847	-0.808904	-0.364254	-0.345119	-1.8801	BROAD Institute lincRNA (XLOC_004850), lincRNA [TCONS_00010941]
A_23_P250274	LRRC8A	-0.395959	-0.0647516	-1.13385	-1.34826	-0.787256	0.415342	-1.87916	Homo sapiens leucine rich repeat containing 8 family, member A (LRRC8A), transcript variant 2, mRNA [NM_019594]	NM_019594
A_23_P33847	SYN1	0.15562	-0.638158	-0.76508	-0.42476	0.00757217	-1.06276	-1.87882	Homo sapiens synapsin I (SYN1), transcript variant Ia, mRNA [NM_006950]	NM_006950
A_23_P91829	DCBLD2	-2.13791	-2.20108	-2.17862	0.0292845	-2.10898	0.925656	-1.87854	Homo sapiens discoidin, CUB and LCCL domain containing 2 (DCBLD2), mRNA [NM_080927]	NM_080927
A_24_P8220	HS6ST1	-1.52552	-1.74518	-0.375155	-0.746285	-1.41645	-1.01555	-1.87813	Homo sapiens heparan sulfate 6-O-sulfotransferase 1 (HS6ST1), mRNA [NM_004807]	NM_004807
A_23_P257003	PCSK5	-2.14835	-2.23842	-3.26683	0.594239	-1.56269	0.606772	-1.87747	Homo sapiens proprotein convertase subtilisin/kexin type 5 (PCSK5), transcript variant 2, mRNA [NM_006200]	NM_006200
A_23_P3956	C1QTNF1	-0.602871	-1.19283	-0.530934	-0.810729	0.320064	-1.29634	-1.87717	Homo sapiens C1q and tumor necrosis factor related protein 1 (C1QTNF1), transcript variant 4, mRNA [NM_198594]	NM_198594
A_19_P00322763		0.136298	-1.072	0.576334	-1.51274	0.535704	-0.140447	-1.87586	Homo sapiens, clone IMAGE:4861097, mRNA. [BC015784]
A_21_P0006329	XLOC_007869	-0.566637	0.143683	-1.79093	-1.97592	-1.72009	-0.352186	-1.87532	BROAD Institute lincRNA (XLOC_007869), lincRNA [TCONS_00016492]
A_24_P298174	CBX1	-0.893562	-0.718924	-1.90016	0.324808	-0.549012	-0.37186	-1.87322	Homo sapiens chromobox homolog 1 (CBX1), transcript variant 1, mRNA [NM_006807]	NM_006807
A_23_P41204	FAM131A	-0.941431	-0.846584	-0.537069	-2.08743	-0.650424	-0.19201	-1.87305	Homo sapiens family with sequence similarity 131, member A (FAM131A), transcript variant 1, mRNA [NM_144635]	NM_144635
A_33_P3362321	FHL2	-3.76926	-3.5153	-2.48118	1.86626	-3.52584	0.937006	-1.87004	Homo sapiens four and a half LIM domains 2 (FHL2), transcript variant 2, mRNA [NM_201555]	NM_201555
A_33_P3298960	KDELC2	-0.463456	-0.0549169	-1.6623	-2.80905	-0.391452	-0.780358	-1.86934	Homo sapiens KDEL (Lys-Asp-Glu-Leu) containing 2 (KDELC2), mRNA [NM_153705]	NM_153705
A_33_P3242693	SLC22A11	-5.559	-3.88755	-1.4857	1.46397	-4.78164	0.387761	-1.86815	Homo sapiens solute carrier family 22 (organic anion/urate transporter), member 11 (SLC22A11), mRNA [NM_018484]	NM_018484
A_21_P0010477	XLOC_014351	-0.0711193	0.448992	-0.174051	-0.762048	-0.800112	-0.600481	-1.86814	BROAD Institute lincRNA (XLOC_014351), lincRNA [TCONS_00029899]
A_21_P0010347	MIAT	-1.70318	-1.73584	-0.944502	-0.947717	-1.57681	-1.63877	-1.86547	myocardial infarction associated transcript (non-protein coding) [Source:HGNC Symbol;Acc:33425] [ENST00000430483]
A_21_P0014039	FBRSL1	-0.566067	-0.821908	-0.231877	-1.31226	-0.608181	-0.278817	-1.86393	fibrosin-like 1 [Source:HGNC Symbol;Acc:29308] [ENST00000542061]	XM_005266181
A_33_P3423551	IER3	-3.42781	-2.34055	-3.23935	0.263507	-2.37962	0.0662937	-1.8639	Homo sapiens immediate early response 3 (IER3), mRNA [NM_003897]	NM_003897
A_21_P0011509		0.552237	-0.422487	-1.11183	-0.365717	-0.799752	-0.370785	-1.8639	arachidonate 12-lipoxygenase pseudogene 2 [Source:HGNC Symbol;Acc:432] [ENST00000574727]
A_33_P3284132	C10orf90	-1.58567	-0.322763	-0.736346	0.35611	-0.864316	-0.758555	-1.86318	Homo sapiens chromosome 10 open reading frame 90 (C10orf90), mRNA [NM_001004298]	NM_001004298
A_23_P126103	CTH	-1.00934	-1.55422	-1.35569	-1.31661	-0.981518	-0.431977	-1.863	Homo sapiens cystathionase (cystathionine gamma-lyase) (CTH), transcript variant 1, mRNA [NM_001902]	NM_001902
A_24_P766716	CMKLR1	-1.28684	-1.74538	-2.22612	-2.06579	-1.00414	-2.0264	-1.86011	Homo sapiens chemokine-like receptor 1 (CMKLR1), transcript variant 1, mRNA [NM_001142343]	NM_001142343
A_19_P00321348		-1.00786	-0.742376	-1.0686	-0.432251	-1.21132	-0.140574	-1.86003
A_33_P3361202	CCSAP	-0.491565	-1.45756	-1.61147	-0.8093	-0.119999	-0.803546	-1.85867	Homo sapiens centriole, cilia and spindle-associated protein (CCSAP), mRNA [NM_145257]	NM_145257
A_24_P276463	FAM223B	0.611726	1.0418	-0.125346	-2.02134	0.256062	-0.159245	-1.85764	Homo sapiens family with sequence similarity 223, member B (non-protein coding) (FAM223B), long non-coding RNA [NR_027402]	NR_027402
A_23_P303455	GPR161	-0.694926	-1.95794	-0.0657811	-0.119376	-1.06363	0.342049	-1.85706	Homo sapiens G protein-coupled receptor 161 (GPR161), transcript variant 3, mRNA [NM_153832]	NM_153832
A_23_P46238	CELA2A	-1.28116	-0.143303	-0.376998	-1.1008	-0.307719	-0.583894	-1.85666	Homo sapiens chymotrypsin-like elastase family, member 2A (CELA2A), mRNA [NM_033440]	NM_033440
A_33_P3381318	FAM160A1	-0.708515	-1.01316	-1.15373	-0.372015	0.0944109	0.663344	-1.85618	Homo sapiens family with sequence similarity 160, member A1 (FAM160A1), mRNA [NM_001109977]	NM_001109977
A_32_P199301	TFDP1	-0.885731	-0.851505	-1.44032	-1.43378	-0.669242	0.139523	-1.85611	Homo sapiens transcription factor Dp-1 (TFDP1), transcript variant 1, mRNA [NM_007111]	NM_007111
A_33_P3369153	KIF3C	-0.182884	-1.43759	-1.77074	-0.406916	-0.871745	0.421659	-1.85537	Homo sapiens kinesin family member 3C (KIF3C), mRNA [NM_002254]	NM_002254
A_32_P207767		0.76466	1.06344	0.169575	-1.97386	-0.519753	-0.0992618	-1.85482	Uncharacterized protein [Source:UniProtKB/TrEMBL;Acc:A8MZ04] [ENST00000398832]
A_21_P0008717	XLOC_011414	-1.6917	-1.72317	-1.15774	-1.04312	-1.74595	-2.0238	-1.85405	BROAD Institute lincRNA (XLOC_011414), lincRNA [TCONS_00023604]
A_23_P571	SLC2A1	-2.72769	-2.7112	-2.16653	-0.301538	-2.23194	-0.72012	-1.85323	Homo sapiens solute carrier family 2 (facilitated glucose transporter), member 1 (SLC2A1), mRNA [NM_006516]	NM_006516
A_33_P3291459	LOC100507547	-2.37741	-2.52659	-2.18926	-0.561687	-2.83161	0.517074	-1.85247	Homo sapiens uncharacterized LOC100507547 (LOC100507547), transcript variant 1, long non-coding RNA [NR_037169]	NR_037169
A_23_P501996	UBE2V1	-0.49947	-0.289425	-1.17971	-1.74026	-0.0663366	-0.0112429	-1.85029	Homo sapiens ubiquitin-conjugating enzyme E2 variant 1 (UBE2V1), transcript variant 4, mRNA [NM_001032288]	NM_001032288
A_21_P0011052	XLOC_014512	-2.10114	-2.077	-1.1278	-0.922174	0.267113	-1.43226	-1.848	BROAD Institute lincRNA (XLOC_014512), lincRNA [TCONS_l2_00005785]
A_32_P59486	SDHD	-0.491907	0.0474195	0.187792	-2.33604	-0.00891018	-0.106794	-1.84663	Homo sapiens succinate dehydrogenase complex, subunit D, integral membrane protein (SDHD), transcript variant 1, mRNA [NM_003002]	NM_003002
A_23_P97123	ANKRD36BP1	-0.281919	-1.15908	0.273152	-2.04018	0.242595	0.0504341	-1.84625	Homo sapiens ankyrin repeat domain 36B pseudogene 1 (ANKRD36BP1), non-coding RNA [NR_026844]	NR_026844
A_33_P3376965	CHAC1	-2.0316	-1.09897	-1.54698	-0.282758	-1.75539	-0.0682445	-1.84588	Homo sapiens ChaC, cation transport regulator homolog 1 (E. coli) (CHAC1), transcript variant 1, mRNA [NM_024111]	NM_024111
A_33_P3283480	CTSC	-1.06824	-0.751391	-0.711872	-2.75806	-1.4463	-1.14203	-1.84492	Homo sapiens cathepsin C (CTSC), transcript variant 2, mRNA [NM_148170]	NM_148170
A_21_P0011289	XLOC_014512	-1.91123	-1.30831	-2.32798	0.111605	-1.92746	-1.50316	-1.84448	BROAD Institute lincRNA (XLOC_014512), lincRNA [TCONS_l2_00008413]
A_24_P107317	USP2	-0.813403	-0.754211	-1.1543	-1.65191	-1.18693	-0.518005	-1.8423	Homo sapiens ubiquitin specific peptidase 2 (USP2), transcript variant 1, mRNA [NM_004205]	NM_004205
A_33_P3225705	ERCC6L2	-1.79191	-0.948964	-0.726182	0.186712	-1.81938	-0.0920291	-1.84194	Homo sapiens excision repair cross-complementing rodent repair deficiency, complementation group 6-like 2 (ERCC6L2), mRNA [NM_001010895]	NM_001010895
A_21_P0013631	LOC100133920	-3.38689	-3.41207	-3.27679	3.58463	-3.33575	1.09456	-1.84136	PREDICTED: Homo sapiens uncharacterized LOC100133920 (LOC100133920), transcript variant X1, misc_RNA [XR_254239]
A_21_P0014704		-2.0393	-0.879991	-1.28369	-0.853893	-0.0785055	-2.93073	-1.84057	HSA243913 WD repeat domain 4 {Homo sapiens} (exp=-1; wgp=0; cg=0), partial (22%) [THC2638033]
A_23_P7313	SPP1	-2.84099	-2.24886	-2.41655	-1.89096	-1.79004	-0.248379	-1.83965	Homo sapiens secreted phosphoprotein 1 (SPP1), transcript variant 1, mRNA [NM_001040058]	NM_001040058
A_23_P7965	PGC	-1.856	-1.28028	0.084136	-0.854512	-0.829092	-0.630068	-1.8385	Homo sapiens progastricsin (pepsinogen C) (PGC), transcript variant 1, mRNA [NM_002630]	NM_002630
A_21_P0004331	XLOC_004631	-1.71392	-0.744975	-0.318215	-0.546185	-0.739603	-0.786048	-1.83804	BROAD Institute lincRNA (XLOC_004631), lincRNA [TCONS_00010167]
A_33_P3223497	FRY	0.125856	-0.830124	-1.22469	-0.219749	0.0211234	0.0998087	-1.83798	Homo sapiens furry homolog (Drosophila) (FRY), mRNA [NM_023037]	NM_023037
A_21_P0006955	XLOC_008699	-0.70943	-0.542735	-1.5948	-1.93771	0.0277219	-0.28679	-1.8358	BROAD Institute lincRNA (XLOC_008699), lincRNA [TCONS_00018415]
A_33_P3338484		-0.661853	-1.76387	-1.76097	-1.09072	-1.72396	-0.949595	-1.8354	PREDICTED: Homo sapiens uncharacterized LOC101927718 (LOC101927718), transcript variant X2, misc_RNA [XR_243866]	XR_243866
A_21_P0001650	XLOC_001281	-0.981678	-1.67246	0.222174	0.550137	-1.48624	-0.442061	-1.83533	BROAD Institute lincRNA (XLOC_001281), lincRNA [TCONS_00001896]
A_23_P54144	BMP4	-1.67087	-1.33119	-0.971988	0.24934	-1.4026	-0.433247	-1.835	Homo sapiens bone morphogenetic protein 4 (BMP4), transcript variant 1, mRNA [NM_001202]	NM_001202
A_23_P159893	CHRDL1	-0.600027	-0.549023	-1.04458	-0.125771	-1.69781	-0.0790615	-1.83483	Homo sapiens chordin-like 1 (CHRDL1), transcript variant 3, mRNA [NM_145234]	NM_145234
A_21_P0000813	LOC100506013	-1.68937	-1.71851	-2.03731	-1.00479	-1.64335	-1.99793	-1.83442	Homo sapiens uncharacterized LOC100506013 (LOC100506013), long non-coding RNA [NR_038825]	NR_038825
A_21_P0013618	FLJ35024	0.225245	0.274696	-2.52621	0.23868	-2.08452	-2.2199	-1.83198
A_23_P100292	ZNF598	-0.575588	-0.693141	-0.795154	-1.7414	-0.210056	0.0309963	-1.83116	Homo sapiens zinc finger protein 598 (ZNF598), mRNA [NM_178167]	NM_178167
A_21_P0004933	XLOC_005452	-1.71666	-1.73961	-1.5391	-1.84359	-1.74093	-1.99867	-1.83058	BROAD Institute lincRNA (XLOC_005452), lincRNA [TCONS_00011942]
A_21_P0002747		-0.408117	-0.862663	-1.84577	0.330943	-1.07905	0.9482	-1.82853
A_21_P0005519	XLOC_006532	-0.610591	0.0957694	-0.45477	-0.44232	-1.68603	-2.01072	-1.82821	BROAD Institute lincRNA (XLOC_006532), lincRNA [TCONS_00013900]
A_23_P107612	RAB27B	-0.263253	0.333374	-0.273497	0.0368366	-0.58907	-0.964698	-1.8263	Homo sapiens RAB27B, member RAS oncogene family (RAB27B), mRNA [NM_004163]	NM_004163
A_21_P0011867	XLOC_014512	-1.66095	-1.70143	-0.791214	0.212731	-1.52275	-1.99116	-1.82579	BROAD Institute lincRNA (XLOC_014512), lincRNA [TCONS_l2_00014098]
A_33_P3315704		-2.58377	-2.11457	-0.20223	-0.45146	-0.927262	-1.28968	-1.82446
A_23_P106922	CHST6	-1.46361	-0.68954	-1.52816	-1.79627	-1.52375	-0.198864	-1.82361	Homo sapiens carbohydrate (N-acetylglucosamine 6-O) sulfotransferase 6 (CHST6), mRNA [NM_021615]	NM_021615
A_33_P3377691	C4orf46	-1.17502	-1.11392	-0.635945	-1.29568	-0.898843	0.433326	-1.82347	Homo sapiens chromosome 4 open reading frame 46 (C4orf46), transcript variant 1, mRNA [NM_001008393]	NM_001008393
A_23_P80027	BPIFB4	-1.16612	-1.70658	-2.09048	-1.41139	-1.68988	-1.61743	-1.82219	Homo sapiens BPI fold containing family B, member 4 (BPIFB4), mRNA [NM_182519]	NM_182519
A_33_P3307500	STRA6	-1.72584	-2.19343	-0.663211	-1.14171	-0.814275	-0.977881	-1.82118	Homo sapiens stimulated by retinoic acid 6 (STRA6), transcript variant 5, mRNA [NM_001142620]	NM_001142620
A_21_P0011072		-1.70454	-1.70639	-2.11248	-1.94519	-1.69723	-1.99299	-1.81949	long intergenic non-protein coding RNA 943 [Source:HGNC Symbol;Acc:48639] [ENST00000537374]	XR_242945
A_21_P0009523	XLOC_012759	-1.16834	-1.68158	-0.137493	-0.0373363	-0.849347	-1.89876	-1.81642	BROAD Institute lincRNA (XLOC_012759), lincRNA [TCONS_00026415]
A_33_P3253169	C8orf86	-1.59786	-0.913816	-2.04713	-0.984223	-1.58862	-1.9938	-1.81515	Homo sapiens chromosome 8 open reading frame 86 (C8orf86), mRNA [NM_207412]	NM_207412
A_23_P50815	TTYH1	-2.37244	-1.80147	-0.626756	-1.67152	-1.53465	-0.372935	-1.8145	Homo sapiens tweety family member 1 (TTYH1), transcript variant 1, mRNA [NM_020659]	NM_020659
A_23_P252566	LINC00588	-1.6647	-1.69958	-2.0104	-1.81593	-1.26867	-1.98202	-1.81269	Homo sapiens long intergenic non-protein coding RNA 588 (LINC00588), long non-coding RNA [NR_026772]	NR_026772
A_33_P3266839	ZBTB8B	-1.79129	-1.83537	-2.26582	-2.10351	-1.85204	-1.58863	-1.81166	Homo sapiens zinc finger and BTB domain containing 8B (ZBTB8B), mRNA [NM_001145720]	NM_001145720
A_21_P0007416	XLOC_009592	0.347147	-1.71712	-0.0101666	-1.86139	-0.284681	0.137886	-1.81023	BROAD Institute lincRNA (XLOC_009592), lincRNA [TCONS_00019792]
A_33_P3531206	C1QTNF9B-AS1	-1.82162	-1.51282	-1.68908	-0.887021	-1.31945	-0.292754	-1.81001	Homo sapiens C1QTNF9B antisense RNA 1 (C1QTNF9B-AS1), transcript variant 1, mRNA [NM_001014442]	NM_001014442
A_24_P213478	SEMA6A	-2.31	-2.67332	-3.14209	-0.113702	-2.83519	-0.318427	-1.8088	Homo sapiens sema domain, transmembrane domain (TM), and cytoplasmic domain, (semaphorin) 6A (SEMA6A), mRNA [NM_020796]	NM_020796
A_33_P3307495	STRA6	-1.51983	-2.10896	-0.763298	-1.62985	-0.691295	-1.19486	-1.8086	Homo sapiens stimulated by retinoic acid 6 (STRA6), transcript variant 8, mRNA [NM_001199042]	NM_001199042
A_23_P96158	KRT17	-1.76004	-1.41284	-0.193664	-0.00642967	-2.39103	0.0786624	-1.80795	Homo sapiens keratin 17 (KRT17), mRNA [NM_000422]	NM_000422
A_21_P0008750	XLOC_011507	0.315763	0.00207472	-0.712727	-1.83511	-1.71623	-0.600105	-1.80711	BROAD Institute lincRNA (XLOC_011507), lincRNA [TCONS_00023702]
A_24_P51061	DCBLD2	-2.53003	-2.62529	-2.56849	0.559382	-2.26109	0.716557	-1.8042	Homo sapiens discoidin, CUB and LCCL domain containing 2 (DCBLD2), mRNA [NM_080927]	NM_080927
A_21_P0014443		-0.075202	-0.612452	-0.228764	-1.7408	0.102947	-0.0571175	-1.80374	Q99LF2_MOUSE (Q99LF2) Cyclin I, partial (15%) [THC2548652]
A_21_P0012889		-0.861385	-1.65455	-2.14211	-1.97702	-1.72959	-1.96425	-1.80189
A_32_P806841	ARL4A	-2.82562	-2.76018	-0.888119	0.832025	-1.84136	0.348922	-1.80044	Homo sapiens ADP-ribosylation factor-like 4A (ARL4A), transcript variant 1, mRNA [NM_005738]	NM_005738
A_21_P0012766	EVA1C	-2.72312	-3.39899	-1.81656	2.35317	-2.96338	0.770683	-1.79868	Homo sapiens eva-1 homolog C (C. elegans) (EVA1C), transcript variant 1, mRNA [NM_058187]	NM_058187
A_33_P3781094	C21orf37	-3.53344	-2.62334	0.269929	-1.03978	-0.654601	-0.669344	-1.79592	Homo sapiens chromosome 21 open reading frame 37 (C21orf37), transcript variant 1, long non-coding RNA [NR_037585]	NR_037585
A_23_P433785	P2RX5	-1.62754	-1.58906	-1.61586	-1.56241	-1.29952	0.508201	-1.7959	Homo sapiens purinergic receptor P2X, ligand-gated ion channel, 5 (P2RX5), transcript variant 1, mRNA [NM_002561]	NM_002561
A_33_P3234457	FBRSL1	-0.385057	-0.402413	-0.163609	-1.85485	-0.0306835	-0.48379	-1.79515	fibrosin-like 1 [Source:HGNC Symbol;Acc:29308] [ENST00000542061]	XM_005266181
A_21_P0007866	LOC116437	-0.991646	-0.755304	-1.31655	-1.21558	-2.30247	-1.98878	-1.79175	Homo sapiens uncharacterized LOC116437 (LOC116437), long non-coding RNA [NR_026670]
A_33_P3231414	LILRB1	-1.65031	-1.67929	-2.08203	-1.90058	-1.67212	-1.95558	-1.79169	Homo sapiens leukocyte immunoglobulin-like receptor, subfamily B (with TM and ITIM domains), member 1 (LILRB1), transcript variant 1, mRNA [NM_006669]	NM_006669
A_21_P0013342	CCZ1	-1.59319	-0.0221491	0.137284	-1.96781	-0.653194	-1.57597	-1.79117	Homo sapiens CCZ1 vacuolar protein trafficking and biogenesis associated homolog (S. cerevisiae) (CCZ1), mRNA [NM_015622]	NM_015622
A_21_P0011662	LINC00669	-1.15025	-1.70555	-2.10583	-1.68432	-1.04978	-1.97679	-1.78853	long intergenic non-protein coding RNA 669 [Source:HGNC Symbol;Acc:44332] [ENST00000591469]
A_19_P00320451	KHDC1	-1.18466	-1.21859	-0.609937	-1.92215	-0.140717	-0.958712	-1.78818	Homo sapiens KH homology domain containing 1 (KHDC1), transcript variant 1, mRNA [NM_001251874]	NM_001251874
A_24_P228228	B4GALT6	-1.64415	-1.67697	-2.01245	1.6318	-1.14375	0.623631	-1.78806	Homo sapiens UDP-Gal:betaGlcNAc beta 1,4- galactosyltransferase, polypeptide 6 (B4GALT6), mRNA [NM_004775]	NM_004775
A_23_P381172	MRAP	-1.65082	-1.68352	2.15914	-1.07221	-0.651692	-0.588719	-1.78694	Homo sapiens melanocortin 2 receptor accessory protein (MRAP), transcript variant 2, mRNA [NM_206898]	NM_206898
A_21_P0003561	XLOC_003430	-0.430435	-0.438353	-0.355443	-0.541691	-1.43998	-0.413147	-1.78502	BROAD Institute lincRNA (XLOC_003430), lincRNA [TCONS_00007958]
A_23_P389588	TCF7L2	-0.502533	0.163251	-0.941122	0.148345	-2.16904	-0.415296	-1.78499	Homo sapiens transcription factor 7-like 2 (T-cell specific, HMG-box) (TCF7L2), transcript variant 2, mRNA [NM_030756]	NM_030756
A_24_P753476	LOC340508	-0.00670719	-0.363655	0.407651	-2.82593	-0.12318	0.0826225	-1.78289	Homo sapiens growth arrest-specific 2 like 1 pseudogene (LOC340508), non-coding RNA [NR_002942]
A_33_P3312519	KPRP	-0.428044	-0.5888	-0.667324	0.361329	-1.67329	0.40079	-1.78281	Homo sapiens keratinocyte proline-rich protein (KPRP), mRNA [NM_001025231]	NM_001025231
A_19_P00322149	LINC00472	-1.28461	-0.00604391	-0.252068	0.210768	-1.48378	-1.94732	-1.78241	Homo sapiens long intergenic non-protein coding RNA 472 (LINC00472), long non-coding RNA [NR_026807]	NR_026807
A_33_P3344618	TFEB	-1.10209	-1.15995	-0.0412674	-1.59295	-0.946306	-0.494256	-1.78239	Homo sapiens transcription factor EB (TFEB), transcript variant 1, mRNA [NM_007162]	NM_007162
A_23_P10591	METRNL	-3.22303	-2.27621	-1.24967	0.81526	-3.9446	0.427674	-1.77966	Homo sapiens meteorin, glial cell differentiation regulator-like (METRNL), mRNA [NM_001004431]	NM_001004431
A_23_P324754	KIAA1199	-4.42179	-5.26972	-2.05888	-2.47202	-1.01457	-0.128524	-1.77929	Homo sapiens KIAA1199 (KIAA1199), mRNA [NM_018689]	NM_018689
A_23_P218751	GNB1L	-1.06155	-1.4518	-0.42368	-1.59337	-0.676001	-0.434104	-1.77794	Homo sapiens guanine nucleotide binding protein (G protein), beta polypeptide 1-like (GNB1L), mRNA [NM_053004]	NM_053004
A_21_P0005087	XLOC_005921	0.330321	0.776697	-0.393682	-0.708516	-1.02793	-0.904734	-1.77765	BROAD Institute lincRNA (XLOC_005921), lincRNA [TCONS_00012361]
A_23_P112774	PTP4A3	-0.271287	0.530213	2.19285	-3.35566	0.106037	-1.31247	-1.77761	Homo sapiens protein tyrosine phosphatase type IVA, member 3 (PTP4A3), transcript variant 1, mRNA [NM_032611]	NM_032611
A_21_P0006076		-1.49498	-0.585287	-2.05347	-0.87912	9.63402	-1.95475	-1.77482
A_24_P42624	UNC5C	-0.968984	-0.905157	-2.08331	-1.00576	-1.15562	-1.49029	-1.77419	Homo sapiens unc-5 homolog C (C. elegans) (UNC5C), mRNA [NM_003728]	NM_003728
A_33_P3282978		0.0225973	-0.13276	-2.54302	-1.54393	-0.83477	-0.267528	-1.77396	Q8WXS2_HUMAN (Q8WXS2) BAALC 1-2, complete [THC2769821]
A_33_P3276833	EYS	-1.08714	-1.80527	-2.20922	0.336883	-1.79595	-2.07233	-1.7739	Homo sapiens eyes shut homolog (Drosophila) (EYS), transcript variant 1, mRNA [NM_001142800]	NM_001142800
A_21_P0000882	RNF157-AS1	2.04308	2.3536	0.438164	-2.10229	0.681546	0.329188	-1.77299	Homo sapiens RNF157 antisense RNA 1 (RNF157-AS1), long non-coding RNA [NR_040017]	NR_040017
A_33_P3314574		-2.03737	-1.17572	-1.74127	-0.478241	-1.33744	-1.63593	-1.77062
A_33_P3323535		-1.6082	-0.536803	-0.443907	0.176548	-0.871438	-0.917579	-1.77051	T cell receptor alpha variable 24 [Source:HGNC Symbol;Acc:12121] [ENST00000390453]	Y16433
A_23_P91114	PREB	0.242562	0.11607	-0.402971	-2.0159	0.29466	-0.57081	-1.76958	Homo sapiens prolactin regulatory element binding (PREB), mRNA [NM_013388]	NM_013388
A_33_P3224819	SLC45A4	-1.00628	0.377557	-1.00956	-0.776944	-1.4313	-1.93215	-1.76705	Homo sapiens solute carrier family 45, member 4 (SLC45A4), transcript variant 1, mRNA [NM_001286646]	NM_001286646
A_21_P0010991	XLOC_014512	-0.556908	0.581205	0.0648727	1.72145	-1.48937	-1.1698	-1.76558	BROAD Institute lincRNA (XLOC_014512), lincRNA [TCONS_l2_00005330]
A_21_P0005653		-0.0619655	-0.0284629	-1.71289	-0.520815	-1.17873	-0.249932	-1.76503	PREDICTED: Homo sapiens uncharacterized LOC101929128 (LOC101929128), transcript variant X1, misc_RNA [XR_246637]	XR_246637
A_23_P4096	CA4	-1.21082	-0.153596	-1.73276	-1.41339	-1.67079	-0.519532	-1.76365	Homo sapiens carbonic anhydrase IV (CA4), mRNA [NM_000717]	NM_000717
A_33_P3345683	OR8B12	-2.05644	-1.49335	-1.3289	-1.87294	-2.08895	-2.33967	-1.76354	Homo sapiens olfactory receptor, family 8, subfamily B, member 12 (OR8B12), mRNA [NM_001005195]	NM_001005195
A_23_P46690	TMEM81	-0.713214	-0.546491	-1.35341	-1.47607	-0.442784	-0.594911	-1.76344	Homo sapiens transmembrane protein 81 (TMEM81), mRNA [NM_203376]	NM_203376
A_21_P0006851	XLOC_008430	-1.52799	-0.429895	-1.32688	-1.87066	-1.61009	-1.94956	-1.76335	BROAD Institute lincRNA (XLOC_008430), lincRNA [TCONS_00018151]
A_23_P24433	CTSF	-0.334262	-1.22158	-0.0385199	-1.24564	-0.393273	-1.68745	-1.76171	Homo sapiens cathepsin F (CTSF), mRNA [NM_003793]	NM_003793
A_24_P161233		-0.710113	-0.76371	-2.07359	-1.22375	-1.11642	-1.24797	-1.7612
A_23_P217958	HK1	-4.07573	-3.82026	-4.2856	1.9563	-3.29383	0.309776	-1.75979	Homo sapiens hexokinase 1 (HK1), transcript variant 5, mRNA [NM_033500]	NM_033500
A_23_P159721	GPR50	-1.10204	-0.265304	-2.05526	-1.2826	-1.50059	-0.312527	-1.75958	Homo sapiens G protein-coupled receptor 50 (GPR50), mRNA [NM_004224]	NM_004224
A_23_P302568	SLC30A3	-0.823298	-0.426123	-0.83877	-1.78269	-0.214373	-0.872551	-1.75943	Homo sapiens solute carrier family 30 (zinc transporter), member 3 (SLC30A3), mRNA [NM_003459]	NM_003459
A_21_P0010380		-0.814718	-1.63291	-1.93091	-1.73569	-1.58422	-1.90098	-1.75902
A_33_P3344504	APBA2	-1.63217	-1.64721	-1.41805	0.242112	-1.68683	-0.572111	-1.75773	amyloid beta (A4) precursor protein-binding, family A, member 2 [Source:HGNC Symbol;Acc:579] [ENST00000382938]	AK124794
A_33_P3293164	CHGA	-1.62476	-1.48721	-1.16925	-1.85191	-0.0371799	-1.94278	-1.75574	Homo sapiens chromogranin A (parathyroid secretory protein 1) (CHGA), mRNA [NM_001275]	NM_001275
A_21_P0005607	LOC101927473	-1.60638	-1.62754	-1.26882	-1.79017	-1.61377	-1.90857	-1.75553	PREDICTED: Homo sapiens uncharacterized LOC101927473 (LOC101927473), misc_RNA [XR_250237]	XR_250237
A_33_P3234020	IGDCC3	-0.944626	-1.18713	0.0990047	-2.10445	-0.859969	-0.263069	-1.75488	Homo sapiens immunoglobulin superfamily, DCC subclass, member 3 (IGDCC3), mRNA [NM_004884]	NM_004884
A_33_P3635527	KRTAP24-1	-1.62216	-1.61521	-2.00698	-1.811	-1.55077	-1.93697	-1.75347	Homo sapiens keratin associated protein 24-1 (KRTAP24-1), mRNA [NM_001085455]	NM_001085455
A_21_P0000031	KDM4E	-1.44245	-1.12484	-2.6151	-2.93026	-1.8087	-2.67426	-1.75267	Homo sapiens lysine (K)-specific demethylase 4E (KDM4E), mRNA [NM_001161630]	NM_001161630
A_33_P3331426	FLJ37786	-1.40926	-1.65911	-2.03541	-0.0382214	-1.62492	0.085979	-1.75211	PREDICTED: Homo sapiens uncharacterized LOC642691 (FLJ37786), misc_RNA [XR_108343]
A_33_P3340629		-1.34084	-1.64726	-2.08685	-0.579326	-1.6914	-1.91502	-1.75185	DA380926 BRTHA2 Homo sapiens cDNA clone BRTHA2014320 5', mRNA sequence [DA380926]	DA380926
A_21_P0007635	XLOC_009895	0.898409	0.868653	0.0449166	-0.417286	-0.470486	-2.20132	-1.7505	BROAD Institute lincRNA (XLOC_009895), lincRNA [TCONS_00020579]
A_21_P0010699		-1.62429	-0.499417	-0.16612	-0.355099	-0.496423	-0.0733185	-1.74855
A_23_P69521	CCNI	-0.318954	-0.221541	-0.218625	-1.73022	0.156709	0.0944138	-1.74851	Homo sapiens cyclin I (CCNI), mRNA [NM_006835]	NM_006835
A_21_P0011186		-1.53505	-1.70549	-0.60789	-0.519542	-1.1262	-0.719077	-1.74477
A_21_P0005264		-0.903458	-0.484065	0.231392	-0.692759	-1.6298	0.201382	-1.74453
A_32_P155631	SDHD	-0.307014	0.162695	0.223427	-2.24542	0.011651	-0.0171585	-1.74366	Homo sapiens succinate dehydrogenase complex, subunit D, integral membrane protein (SDHD), transcript variant 1, mRNA [NM_003002]	NM_003002
A_33_P3348924		-1.60545	-1.63925	-1.39395	-1.83383	-1.58239	-0.66242	-1.74065	Homo sapiens cDNA FLJ46249 fis, clone TESTI4021377. [AK128128]	AK128128
A_24_P84396	KIAA1199	-2.88688	-3.44059	-1.58564	-1.53303	-1.15158	-0.27677	-1.74042	Homo sapiens KIAA1199 (KIAA1199), mRNA [NM_018689]	NM_018689
A_21_P0012064		-1.65114	-0.865942	-0.794638	1.03665	-1.32936	0.49003	-1.74027
A_24_P555066	SMTNL2	-0.872578	-0.538763	1.01935	-1.8249	-0.724443	-2.15781	-1.74003	Homo sapiens smoothelin-like 2 (SMTNL2), transcript variant 2, mRNA [NM_198501]	NM_198501
A_33_P3265419		-1.04347	-1.61937	0.215177	-0.0548239	-0.248654	-0.40487	-1.73921
A_23_P114740	CFH	-0.159979	-1.41931	-0.588776	-1.9692	-1.69131	-0.906541	-1.73846	Homo sapiens complement factor H (CFH), transcript variant 1, mRNA [NM_000186]	NM_000186
A_33_P3396214	KREMEN2	-2.78014	-1.21114	-1.99214	-1.11697	-2.27952	-0.343769	-1.73796	Homo sapiens kringle containing transmembrane protein 2 (KREMEN2), transcript variant 4, mRNA [NM_172229]	NM_172229
A_21_P0002534	XLOC_002471	-0.273262	-0.406606	-0.780133	-0.601194	-2.71788	-1.69837	-1.73734	BROAD Institute lincRNA (XLOC_002471), lincRNA [TCONS_00004561]
A_21_P0005227		-1.61056	-1.1038	-1.76325	-0.491511	-1.60829	-1.91915	-1.73717	PREDICTED: Homo sapiens uncharacterized LOC101928773 (LOC101928773), misc_RNA [XR_242168]	XR_242168
A_23_P162918	SERPINA3	-1.3101	-1.99217	-0.569532	-1.67482	-1.3343	-0.247625	-1.73698	Homo sapiens serpin peptidase inhibitor, clade A (alpha-1 antiproteinase, antitrypsin), member 3 (SERPINA3), mRNA [NM_001085]	NM_001085
A_23_P27306	COLEC12	-1.18452	-1.63046	-1.99835	0.971391	-1.56784	0.97815	-1.73599	Homo sapiens collectin sub-family member 12 (COLEC12), mRNA [NM_130386]	NM_130386
A_33_P3473108		-0.124049	-0.986932	-1.22199	-1.91292	-0.994273	-1.37444	-1.7355	HSC18A052 normalized infant brain cDNA Homo sapiens cDNA clone c-18a05 3', mRNA sequence [Z39353]	Z39353
A_33_P3318861	DYTN	-1.33097	-1.38098	-0.368509	-1.48546	-0.410827	-1.39076	-1.7331	Homo sapiens dystrotelin (DYTN), mRNA [NM_001093730]	NM_001093730
A_33_P3279550	MIXL1	-0.44512	-0.958274	0.944815	-3.36587	-1.15435	-1.36962	-1.73296	Homo sapiens Mix paired-like homeobox (MIXL1), transcript variant 1, mRNA [NM_001282402]	NM_001282402
A_33_P3224090		-1.49109	-0.102148	-2.40343	-1.47159	-2.67393	-2.92551	-1.73106	DB014757 TESOP2 Homo sapiens cDNA clone TESOP2003633 5', mRNA sequence [DB014757]	XR_243240
A_21_P0005747	XLOC_006892	-3.32613	-2.89161	-2.12577	1.3283	-2.4045	-0.528033	-1.73068	BROAD Institute lincRNA (XLOC_006892), lincRNA [TCONS_00014814]
A_21_P0011406	XLOC_014512	0.0315628	-1.37003	-1.05989	-1.35203	-0.684387	-0.219622	-1.73053	BROAD Institute lincRNA (XLOC_014512), lincRNA [TCONS_l2_00009476]
A_33_P3254956	RIPPLY3	-5.29293	-4.14005	-2.97102	0.918559	-4.44318	-1.08393	-1.72981	Homo sapiens ripply transcriptional repressor 3 (RIPPLY3), mRNA [NM_018962]	NM_018962
A_33_P3323959	RELN	-1.59046	-1.86963	-0.494818	-0.0183353	-0.148778	0.129046	-1.72909	Homo sapiens reelin (RELN), transcript variant 1, mRNA [NM_005045]	NM_005045
A_21_P0014616		-1.00869	-1.06657	0.515141	-1.64546	-1.45884	-1.05613	-1.72858	Homo sapiens cDNA FLJ36012 fis, clone TESTI2015987. [AK093331]	AK093331
A_24_P83787	DISC1	-3.64936	-3.45673	-1.99943	0.331072	-1.99724	-0.0813999	-1.72803	Homo sapiens disrupted in schizophrenia 1 (DISC1), transcript variant S, mRNA [NM_001012959]	NM_001012959
A_33_P3357678	LCTL	-2.73997	-2.56936	-1.57775	-0.453688	-1.76217	-0.0965452	-1.72748	Homo sapiens lactase-like (LCTL), transcript variant 1, mRNA [NM_207338]	NM_207338
A_33_P3474538	ZNF90	-1.5724	-1.60066	-0.445588	-1.10331	-1.60723	-1.88251	-1.72561	Homo sapiens zinc finger protein 90 (ZNF90), mRNA [NM_007138]	NM_007138
A_33_P3392580	AK2	-0.641932	-0.535402	-0.860174	-2.63706	-0.66459	-0.335769	-1.72521	Homo sapiens adenylate kinase 2 (AK2), transcript variant 2, mRNA [NM_013411]	NM_013411
A_33_P3264593	MAGEC2	-1.60621	-1.10428	-2.03843	0.185324	-1.62499	-0.947436	-1.72458	Homo sapiens melanoma antigen family C, 2 (MAGEC2), mRNA [NM_016249]	NM_016249
A_33_P3252414	TH	-2.46725	-1.8251	-1.7075	-0.730973	-1.80109	-1.23532	-1.72454	Homo sapiens tyrosine hydroxylase (TH), transcript variant 1, mRNA [NM_199292]	NM_199292
A_21_P0010704		-1.63487	-1.36912	-1.67787	-1.08344	-1.28027	0.896904	-1.72429
A_33_P3352758	NHSL2	-1.63467	1.14367	-1.94438	-0.544299	-1.52226	-1.94879	-1.7241	Homo sapiens NHS-like 2 (NHSL2), mRNA [NM_001013627]	NM_001013627
A_23_P407684	ZNF598	-0.720581	-0.794058	-0.873138	-1.30306	-0.321652	0.0303965	-1.72355	Homo sapiens zinc finger protein 598 (ZNF598), mRNA [NM_178167]	NM_178167
A_33_P3259153	TINCR	-1.56314	-0.909174	-0.199388	-1.18363	-1.41178	-1.88783	-1.72351	Homo sapiens tissue differentiation-inducing non-protein coding RNA (TINCR), long non-coding RNA [NR_027064]	NR_027064
A_23_P68007	ATP1B3	-0.858328	-0.325088	-0.751337	-1.39902	-1.09652	0.135096	-1.71972	Homo sapiens ATPase, Na+/K+ transporting, beta 3 polypeptide (ATP1B3), mRNA [NM_001679]	NM_001679
A_23_P144916	GFPT2	-1.31946	-1.42731	-1.36433	4.27791	-1.61912	0.414568	-1.7197	Homo sapiens glutamine-fructose-6-phosphate transaminase 2 (GFPT2), mRNA [NM_005110]	NM_005110
A_33_P3245517	LOC441666	-2.28936	-2.32346	-2.69747	2.22349	-1.87157	0.678817	-1.71864	Homo sapiens zinc finger protein 91 pseudogene (LOC441666), non-coding RNA [NR_024380]	NR_024380
A_21_P0007845		-0.665393	-0.358213	-0.898665	0.226322	-0.352969	-0.607006	-1.7138
A_21_P0013756	XLOC_014512	-0.401504	-0.362687	-0.135619	-2.41648	-0.0560217	0.215449	-1.71317	BROAD Institute lincRNA (XLOC_014512), lincRNA [TCONS_l2_00030169]
A_33_P3248948		-1.50132	-1.40486	-0.368165	0.104963	-1.58022	-1.97896	-1.71273
A_33_P3255229	SETD7	-3.58353	-2.76909	-0.715143	1.16415	-1.90442	0.605484	-1.71238	Homo sapiens cDNA clone IMAGE:5312439. [BC066361]	BC066361
A_21_P0003709	XLOC_003852	-1.59488	-1.35399	0.25144	-1.02307	-1.60783	-0.120186	-1.71182	BROAD Institute lincRNA (XLOC_003852), lincRNA [TCONS_00008407]
A_24_P212811	ANKRD34A	-1.58312	-0.163239	-2.12468	-1.9392	-1.6947	-1.62362	-1.7104	Homo sapiens ankyrin repeat domain 34A (ANKRD34A), mRNA [NM_001039888]	NM_001039888
A_33_P3351197	MGC21881	-0.426104	-1.44667	-2.06676	-1.35821	-1.60969	0.234546	-1.70889	Homo sapiens uncharacterized locus MGC21881 (MGC21881), long non-coding RNA [NR_015363]	NR_015363
A_23_P144959	VCAN	-1.9501	-2.45229	-2.43792	1.0558	-1.82888	-0.365269	-1.70879	Homo sapiens versican (VCAN), transcript variant 1, mRNA [NM_004385]	NM_004385
A_23_P81441	C5orf20	-1.28401	0.0300932	-1.97027	-0.149154	-1.53145	-1.89411	-1.70813	Homo sapiens chromosome 5 open reading frame 20 (C5orf20), mRNA [NM_130848]	NM_130848
A_21_P0000890	ISM1-AS1	-1.58886	-1.00375	-0.0213585	-0.0640578	-0.438243	-0.878943	-1.70795	Homo sapiens ISM1 antisense RNA 1 (ISM1-AS1), long non-coding RNA [NR_040043]	NR_040043
A_33_P3281273	S1PR4	-4.26744	-2.61602	-2.23887	1.53722	-2.4798	1.26665	-1.70749	Homo sapiens sphingosine-1-phosphate receptor 4 (S1PR4), mRNA [NM_003775]	NM_003775
A_23_P412389	FGF18	-0.653436	-0.400288	-2.05282	0.638276	-0.929241	-0.615441	-1.70568	Homo sapiens fibroblast growth factor 18 (FGF18), mRNA [NM_003862]	NM_003862
A_21_P0001529	LOC101927773	-1.53477	-0.307942	-0.0674634	0.040998	-1.56781	-0.716368	-1.70482	PREDICTED: Homo sapiens uncharacterized LOC101927773 (LOC101927773), transcript variant X1, misc_RNA [XR_246363]
A_19_P00315538		-2.16015	-3.13124	-0.481219	2.60993	0.526053	0.493819	-1.70476	PREDICTED: Homo sapiens uncharacterized LOC101929470 (LOC101929470), misc_RNA [XR_247154]	XR_247154
A_21_P0013804	XLOC_014512	1.23297	-0.378086	-0.795571	-1.34414	-1.14646	-1.37784	-1.70387	BROAD Institute lincRNA (XLOC_014512), lincRNA [TCONS_l2_00030421]
A_33_P3348061	CABP7	-2.44393	-2.4549	-2.88534	-2.01203	-2.48414	-2.33166	-1.70357	Homo sapiens calcium binding protein 7 (CABP7), mRNA [NM_182527]	NM_182527
A_23_P143535	WDR4	-1.82654	-0.84887	-1.10128	-1.65817	-1.14048	-0.15653	-1.70343	Homo sapiens WD repeat domain 4 (WDR4), transcript variant 2, mRNA [NM_033661]	NM_033661
A_24_P286569	LANCL2	-0.14307	-1.21482	0.361115	-1.6949	-0.143534	-1.84544	-1.70099	Homo sapiens LanC lantibiotic synthetase component C-like 2 (bacterial) (LANCL2), mRNA [NM_018697]	NM_018697
A_23_P60458	PPP2R4	-0.0218935	-0.402747	0.1181	-2.12298	-0.117725	0.116777	-1.70068	Homo sapiens protein phosphatase 2A activator, regulatory subunit 4 (PPP2R4), transcript variant 1, mRNA [NM_178001]	NM_178001
A_33_P3309607	SGOL2	-1.53088	-1.55474	-2.09865	1.49437	-1.6517	0.656719	-1.70055	shugoshin-like 2 (S. pombe) [Source:HGNC Symbol;Acc:30812] [ENST00000409203]	BC048349
A_23_P139654	KLRC1	-0.519309	-1.58021	-0.333967	-1.06937	-0.235713	-0.470355	-1.69916	Homo sapiens killer cell lectin-like receptor subfamily C, member 1 (KLRC1), transcript variant 2, mRNA [NM_007328]	NM_007328
A_33_P3884230	NFIX	-1.36596	-0.480416	-0.265008	0.465727	-0.46238	-1.55158	-1.69895	Homo sapiens nuclear factor I/X (CCAAT-binding transcription factor) (NFIX), transcript variant 2, mRNA [NM_002501]	NM_002501
A_23_P22444	CFP	0.0324035	-0.772098	-1.05612	-0.29334	-0.735281	-1.16075	-1.69838	Homo sapiens complement factor properdin (CFP), transcript variant 1, mRNA [NM_002621]	NM_002621
A_23_P141173	MPO	-1.53751	-0.354434	-0.292536	-0.117044	-1.66641	-0.156306	-1.69833	Homo sapiens myeloperoxidase (MPO), mRNA [NM_000250]	NM_000250
A_21_P0004722		-0.681188	-0.122599	-1.37555	-1.12457	-0.293372	-0.178646	-1.69675	Homo sapiens cDNA FLJ44506 fis, clone UTERU3001558. [AK126470]
A_21_P0000673	ZNF847P	-0.559893	-0.453217	-1.83113	-1.09572	-1.43727	-0.95103	-1.69672	Homo sapiens zinc finger protein 847, pseudogene (ZNF847P), non-coding RNA [NR_036753]	NR_036753
A_32_P155666	ECEL1	-1.56907	0.507062	0.0256038	-0.197542	-0.385344	0.171907	-1.69531	Homo sapiens endothelin converting enzyme-like 1 (ECEL1), mRNA [NM_004826]	NM_004826
A_33_P3289995	USP45	0.0117083	0.490079	-0.507727	-0.156331	0.168929	0.408396	-1.69385	ubiquitin specific peptidase 45 [Source:HGNC Symbol;Acc:20080] [ENST00000369232]
A_23_P118854	KRT37	-4.22358	-6.07799	-1.76444	1.07973	-4.63449	1.34424	-1.69363	Homo sapiens keratin 37 (KRT37), mRNA [NM_003770]	NM_003770
A_33_P3370041	XLOC_014512	-1.546	-1.56314	-2.0531	-0.908595	-1.63912	-1.01487	-1.69267	BROAD Institute lincRNA (XLOC_014512), lincRNA [TCONS_l2_00006125]
A_33_P3307049	LOC100129363	-1.19872	-1.02772	-0.839338	-0.67533	-0.761618	-1.83975	-1.69227	Homo sapiens cDNA FLJ46623 fis, clone TLUNG2001810. [AK128478]	AK128478
A_21_P0004792		-1.40458	-1.56709	-0.950653	-1.6335	-1.41984	-1.85868	-1.69184	RST43154 Athersys RAGE Library Homo sapiens cDNA, mRNA sequence [BG460568]
A_21_P0012783		0.707013	0.859183	-0.225172	-0.460728	-1.12091	-1.67639	-1.69159	EST23723 human nasopharynx Homo sapiens cDNA, mRNA sequence [CD707196]
A_33_P3323722	ARL4C	-3.2355	-2.65965	0.0418148	1.7957	-3.13287	1.27393	-1.69137	Homo sapiens ADP-ribosylation factor-like 4C (ARL4C), transcript variant 1, mRNA [NM_001282431]	NM_001282431
A_23_P46829	FGF8	0.793557	-0.412435	-2.01966	-0.635547	-2.53391	-1.85591	-1.68968	Homo sapiens fibroblast growth factor 8 (androgen-induced) (FGF8), transcript variant F, mRNA [NM_033163]	NM_033163
A_33_P3407339	CEP85L	-1.06001	-1.6495	-0.526833	-0.0217094	-2.35477	0.349396	-1.6891	Homo sapiens centrosomal protein 85kDa-like (CEP85L), transcript variant 2, mRNA [NM_206921]	NM_206921
A_21_P0003989		-1.94716	-0.378686	-0.423922	-1.2842	-1.91756	-0.373457	-1.6885	PREDICTED: Homo sapiens uncharacterized LOC101929745 (LOC101929745), misc_RNA [XR_241755]	XR_241755
A_24_P649624	KIF1B	-0.281107	-1.22822	-0.423068	-0.7285	-0.889833	-0.128886	-1.6871	Homo sapiens kinesin family member 1B (KIF1B), transcript variant 2, mRNA [NM_183416]	NM_183416
A_21_P0000460	SNORD121A	-1.55587	-1.53441	-1.84	-1.61608	-1.42798	-1.8471	-1.68586	Homo sapiens small nucleolar RNA, C/D box 121A (SNORD121A), small nucleolar RNA [NR_003685]	NR_003685
A_23_P253221	ARHGEF4	-1.81771	-2.70859	-1.2603	1.3359	-2.44467	0.339063	-1.68579	Homo sapiens Rho guanine nucleotide exchange factor (GEF) 4 (ARHGEF4), transcript variant 2, mRNA [NM_032995]	NM_032995
A_24_P913227	CDC23	-2.9253	-4.68204	-0.870968	-0.0124149	-0.964087	-0.234844	-1.685	cell division cycle 23 [Source:HGNC Symbol;Acc:1724] [ENST00000394884]	BC010944
A_32_P92783	STIP1	-0.804378	-0.860812	-0.528462	0.176961	-2.13714	-0.181026	-1.68498	Homo sapiens stress-induced-phosphoprotein 1 (STIP1), transcript variant 2, mRNA [NM_006819]	NM_006819
A_23_P327605	GPR123	0.680783	0.506155	-0.0527205	-0.380775	-1.28133	-0.0384269	-1.68411	Homo sapiens G protein-coupled receptor 123 (GPR123), mRNA [NM_001083909]	NM_001083909
A_23_P130677	C19orf80	1.54311	1.78877	0.330655	-3.31963	0.324239	-0.0263796	-1.68327	Homo sapiens chromosome 19 open reading frame 80 (C19orf80), mRNA [NM_018687]	NM_018687
A_33_P3221618	RAPGEF5	-1.30414	-1.56841	-1.90759	0.263455	-1.4805	-0.891893	-1.68271	Rap guanine nucleotide exchange factor (GEF) 5 [Source:HGNC Symbol;Acc:16862] [ENST00000401957]	AL833195
A_33_P3421183	GTF2I	-1.11903	-1.56896	-1.4366	-1.38458	-1.48478	-1.36241	-1.68089	general transcription factor IIi [Source:HGNC Symbol;Acc:4659] [ENST00000473333]
A_19_P00806158		-0.39471	-0.443144	-1.67866	0.596073	-0.568709	-0.149014	-1.68087
A_23_P213441	UTP15	-1.17649	-1.27406	-0.869077	-2.17222	-0.666492	-0.150527	-1.68073	Homo sapiens UTP15, U3 small nucleolar ribonucleoprotein, homolog (S. cerevisiae) (UTP15), transcript variant 1, mRNA [NM_032175]	NM_032175
A_33_P3265260		-0.93146	-1.57975	-1.97055	-1.8004	-1.56195	-1.85013	-1.67982
A_21_P0001563	XLOC_000947	-1.55394	-0.51629	-0.871363	0.0566449	-1.52972	-1.27195	-1.67707	BROAD Institute lincRNA (XLOC_000947), lincRNA [TCONS_00001617]
A_23_P251660	ABCF1	-0.397029	-0.268416	-0.332338	-1.83184	-0.115644	-0.104631	-1.67637	Homo sapiens ATP-binding cassette, sub-family F (GCN20), member 1 (ABCF1), transcript variant 1, mRNA [NM_001025091]	NM_001025091
A_33_P3303449	LEPR	-0.335296	-0.0173011	-3.13569	0.631248	-1.44236	-1.06672	-1.6763	Homo sapiens leptin receptor (LEPR), transcript variant 5, mRNA [NM_001198688]	NM_001198688
A_33_P3329088	PRSS8	1.29365	0.752117	0.114395	-3.03119	-0.337637	-0.39858	-1.67586	Homo sapiens protease, serine, 8 (PRSS8), mRNA [NM_002773]	NM_002773
A_33_P3222183	DPYSL5	-1.5466	-1.54728	-0.705545	-1.89128	-1.64092	-0.706992	-1.67528	Homo sapiens dihydropyrimidinase-like 5 (DPYSL5), transcript variant 1, mRNA [NM_020134]	NM_020134
A_33_P3382746	LCK	-2.78735	-2.50357	-6.23569	2.67693	-3.40063	-0.340343	-1.67516	Homo sapiens lymphocyte-specific protein tyrosine kinase (LCK), transcript variant 2, mRNA [NM_005356]	NM_005356
A_24_P944040	RRP1B	-1.14401	-0.946294	-0.607495	0.103537	-1.85596	-0.211938	-1.67387	Homo sapiens ribosomal RNA processing 1B (RRP1B), mRNA [NM_015056]	NM_015056
A_23_P118842	KRTAP1-5	-1.48065	-1.51503	-2.09609	-1.91673	-1.64074	0.90603	-1.67289	Homo sapiens keratin associated protein 1-5 (KRTAP1-5), mRNA [NM_031957]	NM_031957
A_33_P3301025	CPOX	-0.321863	-1.4825	0.0924215	-0.0187511	-2.2941	-0.244199	-1.67268	Homo sapiens coproporphyrinogen oxidase (CPOX), mRNA [NM_000097]	NM_000097
A_23_P100486	VKORC1	-0.379232	-0.344504	-0.173634	-2.46837	-0.173488	0.0851154	-1.67112	Homo sapiens vitamin K epoxide reductase complex, subunit 1 (VKORC1), transcript variant 2, mRNA [NM_206824]	NM_206824
A_21_P0011104	XLOC_014512	-1.54378	-1.45506	-1.93356	-0.638333	0.333776	-0.538237	-1.67097	BROAD Institute lincRNA (XLOC_014512), lincRNA [TCONS_l2_00006386]
A_32_P69465	MORN2	-0.671762	0.0342169	-1.80246	0.0157242	-0.539388	0.292426	-1.67072	Homo sapiens MORN repeat containing 2 (MORN2), mRNA [NM_001145450]	NM_001145450
A_23_P337934	FBLIM1	-1.26334	-1.54601	-1.59985	0.186896	-1.91366	0.559486	-1.67021	Homo sapiens filamin binding LIM protein 1 (FBLIM1), transcript variant 1, mRNA [NM_017556]	NM_017556
A_24_P330303	FRMD6	-1.7467	-0.988615	-0.597979	0.0283775	-1.43351	-0.449546	-1.66947	Homo sapiens FERM domain containing 6 (FRMD6), transcript variant 1, mRNA [NM_001042481]	NM_001042481
A_23_P105664	CCDC59	-1.05952	-0.866381	-0.692999	-1.33336	-0.753077	-0.0357151	-1.6694	Homo sapiens coiled-coil domain containing 59 (CCDC59), transcript variant 1, mRNA [NM_014167]	NM_014167
A_23_P252145	C1GALT1	-2.32188	-2.3065	-1.94179	0.639237	-1.68097	-0.141593	-1.66874	Homo sapiens core 1 synthase, glycoprotein-N-acetylgalactosamine 3-beta-galactosyltransferase, 1 (C1GALT1), mRNA [NM_020156]	NM_020156
A_32_P478512	DKFZP434L187	-0.393605	-0.273921	-0.0380983	-2.30396	-2.31016	-1.31343	-1.66737	Homo sapiens uncharacterized LOC26082 (DKFZP434L187), long non-coding RNA [NR_026771]	NR_026771
A_21_P0007792	XLOC_010249	-0.503802	-1.56068	-2.00455	-1.85163	-1.60867	-1.82931	-1.66691	BROAD Institute lincRNA (XLOC_010249), lincRNA [TCONS_00020984]
A_23_P364625	LRRC19	-1.50929	-0.811647	-1.66027	-0.0173359	-1.54368	-1.81972	-1.66664	Homo sapiens leucine rich repeat containing 19 (LRRC19), mRNA [NM_022901]	NM_022901
A_24_P296568	CBX1	-0.456389	-0.314369	-1.64832	0.612935	-0.535914	-0.102701	-1.66648	Homo sapiens chromobox homolog 1 (CBX1), transcript variant 1, mRNA [NM_006807]	NM_006807
A_23_P94795	TEAD4	-2.456	-1.95605	-1.29806	-0.455156	-1.73477	-0.354986	-1.66609	Homo sapiens TEA domain family member 4 (TEAD4), transcript variant 1, mRNA [NM_003213]	NM_003213
A_33_P3359753	CCSAP	-0.494211	-1.2892	-1.81079	-0.871761	-0.12624	-0.891576	-1.6658	Homo sapiens centriole, cilia and spindle-associated protein (CCSAP), mRNA [NM_145257]	NM_145257
A_32_P188860	IL17RD	-1.74383	-2.54503	-1.24175	-0.063777	-1.80967	-0.375049	-1.66578	Homo sapiens interleukin 17 receptor D (IL17RD), mRNA [NM_017563]	NM_017563
A_21_P0006214	XLOC_007530	0.118306	-1.56229	-1.74821	-1.79805	-1.52719	-0.422609	-1.66564	BROAD Institute lincRNA (XLOC_007530), lincRNA [TCONS_00016137]
A_33_P3213029	RNF43	-2.27458	-2.667	-0.398894	0.32046	-1.17083	-0.0912189	-1.66471	Homo sapiens ring finger protein 43 (RNF43), mRNA [NM_017763]	NM_017763
A_33_P3301876		-1.64412	-2.10176	-1.16305	0.413526	-1.90929	-0.895401	-1.66463
A_32_P32739	NAGS	-0.970009	-1.23022	-1.59589	0.310009	-2.42422	0.215748	-1.66427	Homo sapiens N-acetylglutamate synthase (NAGS), mRNA [NM_153006]	NM_153006
A_21_P0010319	XLOC_014042	-0.539044	0.00360346	-1.7354	-1.52154	-1.31489	-1.82918	-1.66418	BROAD Institute lincRNA (XLOC_014042), lincRNA [TCONS_00029272]
A_33_P3419790	ADTRP	-1.52397	0.0120349	-0.473822	-0.843876	-0.954992	-1.02874	-1.66205	androgen-dependent TFPI-regulating protein [Source:HGNC Symbol;Acc:21214] [ENST00000379413]	AK123258
A_23_P146417	TMEM245	0.295568	-0.0504055	0.460561	-0.841806	-1.29028	-0.593521	-1.66159	Homo sapiens transmembrane protein 245 (TMEM245), mRNA [NM_032012]	NM_032012
A_33_P3368695	HES7	-1.53286	-1.32096	-1.87204	0.0724244	-1.01088	-1.59719	-1.66014	Homo sapiens hes family bHLH transcription factor 7 (HES7), transcript variant 1, mRNA [NM_001165967]	NM_001165967
A_33_P3251227	C1GALT1	-2.16223	-2.08727	-1.73792	0.803128	-1.68816	-0.150772	-1.66009	core 1 synthase, glycoprotein-N-acetylgalactosamine 3-beta-galactosyltransferase, 1 [Source:HGNC Symbol;Acc:24337] [ENST00000402468]	AJ132443
A_33_P3297808		-0.893132	-1.54079	-1.4792	-0.533327	-0.793546	-1.84541	-1.66005
A_33_P3424462	CNST	-1.66086	-1.90917	-1.54752	-0.0310898	-1.44963	0.062798	-1.65857	Homo sapiens consortin, connexin sorting protein (CNST), transcript variant 2, mRNA [NM_001139459]	NM_001139459
A_21_P0002168		-0.0565119	-1.50968	-2.07374	-0.47365	-0.182376	-1.06575	-1.65819	PREDICTED: Homo sapiens uncharacterized LOC101929715 (LOC101929715), misc_RNA [XR_241269]	XR_241269
A_21_P0013335	XLOC_014512	-0.531977	-1.51835	-1.18367	-1.41462	-1.43108	-1.81391	-1.6579	BROAD Institute lincRNA (XLOC_014512), lincRNA [TCONS_l2_00026731]
A_21_P0014215	LOC100507101	-0.816847	-1.55046	-1.70103	-0.32648	-0.125358	-1.83231	-1.65663	PREDICTED: Homo sapiens uncharacterized LOC100507101 (LOC100507101), misc_RNA [XR_108888]	XR_108888
A_33_P3292919	TCOF1	-1.85143	-1.46872	-1.24853	-1.22558	-1.1349	-0.339234	-1.65638	Homo sapiens Treacher Collins-Franceschetti syndrome 1 (TCOF1), transcript variant 4, mRNA [NM_001135243]	NM_001135243
A_23_P28224	SCN1A	-0.157834	-1.18808	0.0273552	-2.31257	0.186212	-1.59359	-1.65424	Homo sapiens sodium channel, voltage-gated, type I, alpha subunit (SCN1A), transcript variant 2, mRNA [NM_006920]	NM_006920
A_24_P131236	SV2A	1.01723	-2.14608	-2.61385	-0.664641	-2.1685	-2.44082	-1.65394	Homo sapiens synaptic vesicle glycoprotein 2A (SV2A), transcript variant 1, mRNA [NM_014849]	NM_014849
A_21_P0009689		-0.945451	0.271229	-1.94632	-1.75054	-1.53689	-0.804765	-1.65382	BX118437 Soares_NFL_T_GBC_S1 Homo sapiens cDNA clone IMAGp998B125861, mRNA sequence [BX118437]
A_33_P3376249	S100A2	-3.98426	-1.99087	-3.16898	2.38147	-3.49017	1.15979	-1.65353	Homo sapiens S100 calcium binding protein A2 (S100A2), mRNA [NM_005978]	NM_005978
A_21_P0013664		0.250401	-1.44995	-0.0131006	-1.11003	-0.0666547	-0.697943	-1.65334	PREDICTED: Homo sapiens uncharacterized LOC101927258 (LOC101927258), misc_RNA [XR_242621]	XR_242621
A_33_P3396831	CCT3	0.44491	-0.623945	0.0908661	-0.0544333	0.101765	-0.780821	-1.65239	chaperonin containing TCP1, subunit 3 (gamma) [Source:HGNC Symbol;Acc:1616] [ENST00000368256]
A_21_P0000188	ELF5	-1.06954	-1.27974	-0.187205	0.526182	-1.22017	-0.136056	-1.65194	Homo sapiens E74-like factor 5 (ets domain transcription factor) (ELF5), transcript variant 2, mRNA [NM_001422]	NM_001422
A_21_P0003518		-1.48278	-0.926223	-1.94519	-1.74503	-1.53542	-1.7991	-1.65103
A_23_P118042	LRRC36	-1.49606	-1.27629	0.209532	0.543098	-1.12635	-0.596692	-1.65081	Homo sapiens leucine rich repeat containing 36 (LRRC36), transcript variant 1, mRNA [NM_018296]	NM_018296
A_21_P0004566	XLOC_004924	-3.32168	-2.90195	-3.02979	1.743	-2.38481	1.44636	-1.65002	BROAD Institute lincRNA (XLOC_004924), lincRNA [TCONS_00010987]
A_24_P309095	RELN	-1.55426	-1.94313	-0.649996	-0.0492849	-0.186746	0.132734	-1.64992	Homo sapiens reelin (RELN), transcript variant 1, mRNA [NM_005045]	NM_005045
A_21_P0011267	LINC00639	-1.50546	-0.495083	-1.08732	-0.562239	-1.47572	-0.982817	-1.64876	Homo sapiens long intergenic non-protein coding RNA 639 (LINC00639), long non-coding RNA [NR_039982]	NR_039982
A_33_P3347971	TPD52	0.203948	0.283794	-0.273083	0.708035	0.718864	-3.25799	-1.64687	Homo sapiens tumor protein D52 (TPD52), transcript variant 1, mRNA [NM_001025252]	NM_001025252
A_23_P200780	TGFBR3	-2.4319	-2.55858	-1.74397	-0.39081	-1.58853	-0.584841	-1.64593	Homo sapiens transforming growth factor, beta receptor III (TGFBR3), transcript variant 1, mRNA [NM_003243]	NM_003243
A_21_P0008203	XLOC_010699	-0.302426	-0.667542	-0.414265	-0.727785	-0.0723381	-1.36094	-1.6442	BROAD Institute lincRNA (XLOC_010699), lincRNA [TCONS_00022089]
A_33_P3406811		0.489861	-1.52182	0.230038	-0.573769	0.288512	-0.00821972	-1.64369
A_23_P152605	GSDMA	-1.51492	-1.49484	-1.54102	1.75893	-1.4837	-1.70532	-1.64344	Homo sapiens gasdermin A (GSDMA), mRNA [NM_178171]	NM_178171
A_23_P107465	KRT31	-1.43349	-1.40393	-1.53043	1.22456	-1.18688	0.84201	-1.64142	Homo sapiens keratin 31 (KRT31), mRNA [NM_002277]	NM_002277
A_33_P3260430	SPRR2A	-1.52455	-1.53979	-1.9334	3.58876	-1.52456	2.03723	-1.64128	Homo sapiens small proline-rich protein 2A (SPRR2A), mRNA [NM_005988]	NM_005988
A_33_P3224135	ANKRD42	-1.88466	-1.30257	-1.97987	-0.482613	-0.997922	0.232718	-1.64124	ankyrin repeat domain 42 [Source:HGNC Symbol;Acc:26752] [ENST00000393389]	XM_005273968
A_23_P14986	HSD11B2	0.0426531	-0.122708	0.248924	-2.06415	-0.113705	-1.76368	-1.64115	Homo sapiens hydroxysteroid (11-beta) dehydrogenase 2 (HSD11B2), mRNA [NM_000196]	NM_000196
A_23_P51690	RHBG	-0.183723	-0.705874	1.91917	-1.61218	0.126047	-0.932199	-1.64107	Homo sapiens Rh family, B glycoprotein (gene/pseudogene) (RHBG), transcript variant 1, mRNA [NM_020407]	NM_020407
A_19_P00330507	XLOC_000294	-1.34979	-1.28536	-2.07745	-0.476246	-0.858169	-1.82735	-1.64095	BROAD Institute lincRNA (XLOC_000294), lincRNA [TCONS_00001027]
A_24_P86993	JAM3	-1.93554	-2.32878	-1.78845	-0.448031	-2.11828	-0.278839	-1.64089	Homo sapiens junctional adhesion molecule 3 (JAM3), transcript variant 1, mRNA [NM_032801]	NM_032801
A_33_P3226060	TMEM178B	-0.823697	-0.801745	-0.832629	0.208754	-0.963447	-1.81231	-1.64084	Homo sapiens transmembrane protein 178B (TMEM178B), mRNA [NM_001195278]
A_21_P0004220	XLOC_004273	-1.49213	-1.52693	-1.83151	-1.63512	-0.569419	-1.80906	-1.64042	BROAD Institute lincRNA (XLOC_004273), lincRNA [TCONS_00009860]
A_21_P0013398	MYH16	-3.35013	-2.64484	-3.14373	2.95874	-2.64455	0.599339	-1.63922	myosin, heavy chain 16 pseudogene [Source:HGNC Symbol;Acc:31038] [ENST00000453378]
A_23_P107421	TK1	-1.29438	-1.25193	-0.837908	-2.34222	-0.565333	-0.185717	-1.63871	Homo sapiens thymidine kinase 1, soluble (TK1), mRNA [NM_003258]	NM_003258
A_23_P143047	ATP6V1E2	0.405182	0.650673	-1.80135	-1.84153	-0.187637	-0.642241	-1.63864	Homo sapiens ATPase, H+ transporting, lysosomal 31kDa, V1 subunit E2 (ATP6V1E2), mRNA [NM_080653]	NM_080653
A_21_P0013969	LOC100130156	-1.52589	-1.54652	-1.95193	-1.80075	-1.24688	-1.11418	-1.63801	Homo sapiens cDNA FLJ40209 fis, clone TESTI2020999. [AK097528]	AK097528
A_23_P130735	SLC6A16	-0.838576	-0.511131	-0.694649	0.923327	-1.48176	-1.66252	-1.63775	Homo sapiens solute carrier family 6, member 16 (SLC6A16), mRNA [NM_014037]	NM_014037
A_33_P3764802	SIRT5	0.323545	0.146802	0.1025	-2.0963	-0.379757	-0.510367	-1.63684	Homo sapiens sirtuin 5 (SIRT5), transcript variant 1, mRNA [NM_012241]	NM_012241
A_33_P3392907	LOC100128001	-1.51866	-1.36693	-0.502938	-1.73927	-1.49161	-1.49697	-1.63667	Homo sapiens cDNA FLJ43732 fis, clone TESTI1000491. [AK125720]	AK125720
A_33_P3370714	PGC	-1.74592	-1.19696	0.16584	-0.864792	-0.704659	-0.584965	-1.63651	Homo sapiens progastricsin (pepsinogen C) (PGC), transcript variant 2, mRNA [NM_001166424]	NM_001166424
A_32_P466877	LSMEM2	-1.05453	-1.35446	-0.501363	0.0994978	-2.19527	-0.920754	-1.63629	Homo sapiens leucine-rich single-pass membrane protein 2 (LSMEM2), mRNA [NM_153215]	NM_153215
A_21_P0005049	XLOC_005803	-2.30691	0.221104	-2.42946	1.11453	-2.69778	0.432821	-1.63307	BROAD Institute lincRNA (XLOC_005803), lincRNA [TCONS_00012247]
A_21_P0005205		-1.49202	-1.52585	-1.88644	-1.70212	-1.47935	-1.80772	-1.63213	DA405358 BRTHA3 Homo sapiens cDNA clone BRTHA3010204 5', mRNA sequence [DA405358]
A_21_P0007209	XLOC_009124	-1.50305	-1.35848	-1.81119	-0.55001	-1.4081	-1.80502	-1.63181	BROAD Institute lincRNA (XLOC_009124), lincRNA [TCONS_00019298]
A_24_P351420	ZDHHC3	0.219846	0.116785	-1.06925	-0.302246	-0.0293989	-0.347898	-1.63144	Homo sapiens zinc finger, DHHC-type containing 3 (ZDHHC3), transcript variant 2, mRNA [NM_016598]	NM_016598
A_33_P3395823	KCNQ2	-2.52251	-2.68281	0.0295877	-3.02577	0.227466	-0.522214	-1.63059	Homo sapiens potassium voltage-gated channel, KQT-like subfamily, member 2 (KCNQ2), transcript variant 5, mRNA [NM_172109]	NM_172109
A_21_P0001558	LOC100128787	-1.46657	-1.46011	-0.855956	-1.87919	-1.64289	-0.848706	-1.63043	Homo sapiens uncharacterized LOC100128787 (LOC100128787), long non-coding RNA [NR_038914]
A_33_P3334738	LOC101060569	-0.298293	-0.752351	-0.635006	-0.0152206	-1.21071	-1.2235	-1.63031	PREDICTED: Homo sapiens golgin subfamily A member 6-like protein 1-like (LOC101060569), mRNA [XM_005254824]	XM_005254824
A_21_P0009136	XLOC_012031	-1.21433	-0.857057	-1.27202	0.899864	-1.30624	-1.79539	-1.6303	BROAD Institute lincRNA (XLOC_012031), lincRNA [TCONS_00025076]
A_24_P217306	ZIC4	-0.161068	-0.634554	0.246391	-0.625805	0.764332	0.0886512	-1.6303	Homo sapiens Zic family member 4 (ZIC4), transcript variant 3, mRNA [NM_032153]	NM_032153
A_33_P3257574	LOC101928958	-1.25029	-0.584952	-0.399498	-2.06282	-0.67442	0.234288	-1.63023	PREDICTED: Homo sapiens uncharacterized LOC101928958 (LOC101928958), misc_RNA [XR_241872]	XR_241872
A_23_P146885	UTS2R	-1.84784	-1.73777	-0.148591	-0.359274	0.0464869	-0.850137	-1.62955	Homo sapiens urotensin 2 receptor (UTS2R), mRNA [NM_018949]	NM_018949
A_33_P3234530	TNFRSF25	-0.685433	-0.627293	-0.0275092	-0.386122	-0.549972	-0.605514	-1.62778	Homo sapiens tumor necrosis factor receptor superfamily, member 25 (TNFRSF25), transcript variant 12, mRNA [NM_001039664]	NM_001039664
A_21_P0008251	XLOC_010585	-2.02352	-1.37134	-1.18525	-2.07395	-1.8871	-2.32379	-1.62768	BROAD Institute lincRNA (XLOC_010585), lincRNA [TCONS_00022266]
A_23_P154740	PLK1S1	-1.70428	-1.84591	-0.661681	0.472657	-1.13173	0.54137	-1.62706	Homo sapiens polo-like kinase 1 substrate 1 (PLK1S1), transcript variant 1, mRNA [NM_018474]	NM_018474
A_23_P148015	AXIN2	-3.20196	-2.98321	-0.546867	0.656476	-1.79348	0.0288029	-1.62628	Homo sapiens axin 2 (AXIN2), mRNA [NM_004655]	NM_004655
A_33_P3226039	TGFBRAP1	-0.85579	-0.662834	-1.0415	0.369204	-1.11524	0.253076	-1.62625	transforming growth factor, beta receptor associated protein 1 [Source:HGNC Symbol;Acc:16836] [ENST00000393359]	BC019841
A_21_P0007434		-1.45759	-0.600889	-0.346416	0.260077	-1.29879	-1.79091	-1.62555
A_33_P3283044	SOGA2	-1.57552	-1.35796	-2.14609	-0.615723	-2.16403	-0.155278	-1.62472	Homo sapiens SOGA family member 2 (SOGA2), mRNA [NM_015210]	NM_015210
A_24_P169092	MAML2	-3.08911	-2.64682	-2.15451	-0.11512	-1.46562	-0.591339	-1.62434	Homo sapiens mastermind-like 2 (Drosophila) (MAML2), mRNA [NM_032427]	NM_032427
A_33_P3240538	TUBE1	-1.11703	-0.759732	-2.0091	-0.335602	-1.55058	-0.862449	-1.62397	Homo sapiens tubulin, epsilon 1 (TUBE1), mRNA [NM_016262]	NM_016262
A_24_P88696	SCG2	-1.49376	-1.51861	-1.90937	-0.0342827	-1.51301	-1.78385	-1.62108	Homo sapiens secretogranin II (SCG2), mRNA [NM_003469]	NM_003469
A_23_P301942	NPPC	-1.11548	-2.63455	-0.795136	-0.991212	-2.9845	-2.03375	-1.62106	Homo sapiens natriuretic peptide C (NPPC), mRNA [NM_024409]	NM_024409
A_33_P3292699		-1.82774	-2.04223	-0.917398	-1.82766	-2.81101	-0.752456	-1.62017	Homo sapiens LP8151 mRNA, complete cds. [AY203961]	AY203961
A_23_P103104	MFNG	-1.404	-1.12563	-1.18589	-1.2202	-0.788506	-1.24922	-1.61983	Homo sapiens MFNG O-fucosylpeptide 3-beta-N-acetylglucosaminyltransferase (MFNG), transcript variant 1, mRNA [NM_002405]	NM_002405
A_21_P0007493	LOC100507065	-0.52811	-0.202259	-0.38599	-0.526732	-0.689197	0.151403	-1.61775	PREDICTED: Homo sapiens uncharacterized LOC100507065 (LOC100507065), transcript variant 1, misc_RNA [XR_110369]	XR_110369
A_24_P226210	CEP120	-1.11992	-1.01312	-1.1481	-0.940324	-0.786389	-0.0513353	-1.61747	Homo sapiens centrosomal protein 120kDa (CEP120), transcript variant 1, mRNA [NM_153223]	NM_153223
A_21_P0010993	XLOC_014512	0.260795	-0.989774	-0.136114	1.10774	0.405266	-0.83871	-1.6172	BROAD Institute lincRNA (XLOC_014512), lincRNA [TCONS_l2_00004711]
A_21_P0014449	LOC100506532	-2.14711	-2.13578	-1.85458	-0.981449	-2.05679	-2.46264	-1.61413	PREDICTED: Homo sapiens uncharacterized LOC100506532 (LOC100506532), misc_RNA [XR_109854]	XR_109854
A_23_P31739	STMN4	-1.46139	-0.229395	-2.08129	1.80152	-1.10963	0.521574	-1.61263	Homo sapiens stathmin-like 4 (STMN4), transcript variant 1, mRNA [NM_030795]	NM_030795
A_33_P3266719	TET2	-0.73575	-2.06727	-1.02616	-1.05017	-1.2644	-0.80376	-1.61247	Homo sapiens tet methylcytosine dioxygenase 2 (TET2), transcript variant 2, mRNA [NM_017628]	NM_017628
A_24_P921933	SRSF1	-1.14112	-1.03461	-0.790526	-1.07311	-0.942516	-0.558219	-1.61214	Homo sapiens serine/arginine-rich splicing factor 1 (SRSF1), transcript variant 2, mRNA [NM_001078166]	NM_001078166
A_23_P257423	ALG14	0.0695019	0.493106	0.86318	-1.47137	0.0415812	-0.477029	-1.61179	Homo sapiens ALG14, UDP-N-acetylglucosaminyltransferase subunit (ALG14), mRNA [NM_144988]	NM_144988
A_32_P93391	NUDT19	-0.219638	-0.41084	-2.07857	0.454261	-0.860085	0.476962	-1.61144	Homo sapiens nudix (nucleoside diphosphate linked moiety X)-type motif 19 (NUDT19), mRNA [NM_001105570]	NM_001105570
A_21_P0011735		-1.47516	-1.4038	-1.96375	-0.211398	0.219602	-1.78281	-1.6107	Homo sapiens cDNA clone IMAGE:5297319, with apparent retained intron. [BC068609]
A_21_P0013246	UPK3B	0.509377	-0.639801	-0.0632935	-0.0308108	-1.31202	0.1096	-1.61004	Homo sapiens uroplakin 3B (UPK3B), transcript variant 1, mRNA [NM_030570]	NM_030570
A_23_P28815	CYP24A1	-0.183282	-0.428503	-1.1739	0.328389	-1.36331	-0.313171	-1.60952	Homo sapiens cytochrome P450, family 24, subfamily A, polypeptide 1 (CYP24A1), transcript variant 1, mRNA [NM_000782]	NM_000782
A_23_P125233	CNN1	-2.24158	-1.97804	-1.07549	1.16521	-2.38923	0.0303297	-1.60942	Homo sapiens calponin 1, basic, smooth muscle (CNN1), mRNA [NM_001299]	NM_001299
A_23_P397293	LY6K	-2.45079	-2.11443	-2.69136	3.80931	-2.66376	0.612589	-1.60937	Homo sapiens lymphocyte antigen 6 complex, locus K (LY6K), transcript variant 1, mRNA [NM_017527]	NM_017527
A_33_P3270623	FAM181B	0.553417	0.655988	0.343961	-0.39442	0.0751352	-0.711416	-1.60925	Homo sapiens family with sequence similarity 181, member B (FAM181B), mRNA [NM_175885]	NM_175885
A_21_P0013222	LOC101929381	-0.473113	-0.436784	0.0588489	-0.719349	-1.49895	5.87348	-1.60915	PREDICTED: Homo sapiens uncharacterized LOC101929381 (LOC101929381), transcript variant X1, misc_RNA [XR_242278]	XR_242278
A_32_P120895	LYSMD2	-0.669385	-1.06488	-0.608365	-0.391634	-1.58747	0.217669	-1.60911	Homo sapiens LysM, putative peptidoglycan-binding, domain containing 2 (LYSMD2), transcript variant 1, mRNA [NM_153374]	NM_153374
A_21_P0013617	FLJ35024	-1.49367	-1.48883	-0.620513	-0.903717	-1.47994	-1.21435	-1.60854	PREDICTED: Homo sapiens uncharacterized LOC101930048 (LOC101930048), transcript variant X1, misc_RNA [XR_252499]
A_33_P3304893		-2.09346	-0.964176	-2.06177	0.422328	-3.15414	-0.167823	-1.60818	UI-CF-FN0-aev-n-05-0-UI.s1 UI-CF-FN0 Homo sapiens cDNA clone UI-CF-FN0-aev-n-05-0-UI 3', mRNA sequence [CB851972]	CB851972
A_33_P3230723	KIF1B	-0.553367	-1.17604	-0.740994	-0.952694	-1.39185	0.138015	-1.60782	Homo sapiens kinesin family member 1B (KIF1B), transcript variant 2, mRNA [NM_183416]	NM_183416
A_33_P3290409	LOC100128402	-0.975907	-0.234606	-0.365522	-0.723557	-1.44732	-0.322986	-1.60727	Homo sapiens cDNA FLJ42583 fis, clone BRACE3009090. [AK124574]	AK124574
A_33_P3420810		-0.354957	-0.175424	-0.88236	-0.0200505	0.195023	-1.14787	-1.60631
A_24_P355944	EFNB2	-1.27241	-0.868597	-0.165266	0.534484	-2.24925	-0.238879	-1.60511	Homo sapiens ephrin-B2 (EFNB2), mRNA [NM_004093]	NM_004093
A_33_P3298120	HEPN1	-1.78948	-2.07078	-0.674417	-0.697659	-0.888894	-1.14134	-1.60476	Homo sapiens hepatocellular carcinoma, down-regulated 1 (HEPN1), mRNA [NM_001037558]	NM_001037558
A_32_P74409	C11orf96	-3.06084	-2.73794	-1.4354	1.47746	-3.56109	-0.330993	-1.60465	Homo sapiens chromosome 11 open reading frame 96 (C11orf96), mRNA [NM_001145033]	NM_001145033
A_21_P0006028	LINC00475	-1.08203	-1.47529	-1.93613	2.7455	-1.51834	0.464595	-1.60405	long intergenic non-protein coding RNA 475 [Source:HGNC Symbol;Acc:23569] [ENST00000367276]	XR_242764
A_33_P3315223	HNRNPA0	-0.360795	-0.232432	-0.668212	0.122841	-1.29064	-0.944538	-1.60275	Homo sapiens heterogeneous nuclear ribonucleoprotein A0 (HNRNPA0), mRNA [NM_006805]	NM_006805
A_33_P3266958		-1.26108	-1.46178	-0.943041	0.48395	-1.48116	-1.77577	-1.60238	ZN286_HUMAN (Q9HBT8) Zinc finger protein 286, partial (21%) [THC2510444]
A_33_P3214491	PDE4DIP	1.56001	-1.06271	-1.0166	0.763693	-1.08076	-1.74634	-1.60229	Homo sapiens phosphodiesterase 4D interacting protein (PDE4DIP), transcript variant 8, mRNA [NM_001198832]	NM_001198832
A_33_P3377269		-1.21202	-1.66914	0.206172	-1.40178	0.419436	-0.439619	-1.60124	Q3QF32_9GAMM (Q3QF32) TRNA (Guanine-N1-)-methyltransferase , partial (6%) [THC2769306]
A_23_P427502	ZNRF3	-2.00532	-2.05218	0.192307	-1.24841	-0.731546	-0.18581	-1.60083	Homo sapiens zinc and ring finger 3 (ZNRF3), transcript variant 1, mRNA [NM_001206998]	NM_001206998
A_24_P792124	SCN9A	-1.41874	-1.44661	0.18125	-1.68056	-1.19101	-1.73815	-1.60035	Homo sapiens sodium channel, voltage-gated, type IX, alpha subunit (SCN9A), mRNA [NM_002977]	NM_002977
A_23_P25587	LECT1	-1.67502	-0.205682	-0.37964	-1.60753	-0.415871	-0.667487	-1.59998	Homo sapiens leukocyte cell derived chemotaxin 1 (LECT1), transcript variant 1, mRNA [NM_007015]	NM_007015
A_33_P3340595		-0.880737	2.6461	-0.282989	-0.0708571	-1.6776	-0.938972	-1.59973	Q53Y51_HUMAN (Q53Y51) D-dopachrome tautomerase, partial (28%) [THC2570839]
A_33_P3226439	LOC728903	-0.365026	0.163215	0.234746	-0.649716	-0.095808	-0.280208	-1.59676	Homo sapiens cDNA FLJ36403 fis, clone THYMU2009948. [AK093722]
A_23_P150741	C2CD3	-0.324705	-0.0195637	-2.12855	0.514585	-0.130497	-0.513511	-1.59669	Homo sapiens C2 calcium-dependent domain containing 3 (C2CD3), transcript variant 1, mRNA [NM_001286577]	NM_001286577
A_32_P206401	QSOX2	-1.27695	-0.943642	-1.07367	-2.0169	-0.663643	0.0308523	-1.59635	Homo sapiens quiescin Q6 sulfhydryl oxidase 2 (QSOX2), mRNA [NM_181701]	NM_181701
A_23_P120146	TGFBRAP1	-1.02693	-0.696876	-1.2794	0.0470867	-1.32886	-0.011878	-1.5959	Homo sapiens transforming growth factor, beta receptor associated protein 1 (TGFBRAP1), transcript variant 1, mRNA [NM_004257]	NM_004257
A_23_P133386	RASGRF2	-2.13643	-2.39538	-1.67149	0.252352	-2.39046	-0.148083	-1.59432	Homo sapiens Ras protein-specific guanine nucleotide-releasing factor 2 (RASGRF2), mRNA [NM_006909]	NM_006909
A_33_P3315906	PTP4A3	-0.104295	0.686364	2.3702	-3.63753	0.325144	-1.21648	-1.59429	Homo sapiens protein tyrosine phosphatase type IVA, member 3 (PTP4A3), transcript variant 1, mRNA [NM_032611]	NM_032611
A_23_P500542	DMBX1	-0.226316	-1.31529	-0.941447	-0.275979	-0.668112	-1.53054	-1.59416	Homo sapiens diencephalon/mesencephalon homeobox 1 (DMBX1), transcript variant 2, mRNA [NM_147192]	NM_147192
A_33_P3392842	LOC730668	-1.44877	-1.10689	-1.56749	-0.691889	-1.40976	-1.75186	-1.59397	Homo sapiens dynein heavy chain -like pseudogene (LOC730668), non-coding RNA [NR_027240]	NR_027240
A_23_P214080	EGR1	-3.60201	-1.87851	-3.2965	-0.879169	-2.36079	0.672076	-1.59331	Homo sapiens early growth response 1 (EGR1), mRNA [NM_001964]	NM_001964
A_33_P3704738	FAM74A1	-0.0069766	-0.833955	-1.50577	-0.846167	-2.22422	-1.10335	-1.59321	Homo sapiens family with sequence similarity 74, member A1 (FAM74A1), long non-coding RNA [NR_026803]	NR_026803
A_33_P3248903	WNT7B	-1.46301	-1.45402	-1.52718	-0.511407	-1.35473	-1.45651	-1.59277	Homo sapiens wingless-type MMTV integration site family, member 7B (WNT7B), mRNA [NM_058238]	NM_058238
A_23_P1641	RCE1	-0.0172548	-0.385076	0.0931587	-1.90496	-0.142438	-0.018939	-1.59209	Homo sapiens Ras converting CAAX endopeptidase 1 (RCE1), transcript variant 1, mRNA [NM_005133]	NM_005133
A_24_P181295	C14orf37	0.339791	-0.202374	0.2099	-0.841553	-1.16668	-0.0291386	-1.59145	Homo sapiens chromosome 14 open reading frame 37 (C14orf37), mRNA [NM_001001872]	NM_001001872
A_19_P00317878	LINC00659	-3.49492	-2.58952	-3.44075	2.15773	-3.77345	0.529311	-1.58826	Homo sapiens long intergenic non-protein coding RNA 659 (LINC00659), transcript variant 1, long non-coding RNA [NR_046224]	NR_046224
A_23_P251075	MAMLD1	-1.43564	-1.46159	-1.78046	3.45265	-1.40539	1.72766	-1.58692	Homo sapiens mastermind-like domain containing 1 (MAMLD1), transcript variant 2, mRNA [NM_005491]	NM_005491
A_33_P3252326		-0.900324	-0.672616	-0.782123	0.68973	-0.916324	0.261538	-1.58588	Homo sapiens cDNA FLJ40484 fis, clone TESTI2043817. [AK097803]
A_21_P0011672	XLOC_014512	-1.51687	-1.10695	-0.32668	-1.35311	-1.53869	-1.82456	-1.58499	BROAD Institute lincRNA (XLOC_014512), lincRNA [TCONS_l2_00012274]
A_23_P162846	LAMP1	-0.290706	0.0827322	0.157764	-2.85251	-0.0629797	-0.742862	-1.58412	Homo sapiens lysosomal-associated membrane protein 1 (LAMP1), mRNA [NM_005561]	NM_005561
A_21_P0003356		-1.45953	-1.41493	-0.394725	-1.27637	-1.32647	-1.00644	-1.58402
A_32_P101352	CXorf65	-0.824056	-0.151861	-0.745151	-0.101356	-0.940176	-0.104161	-1.58324	Homo sapiens chromosome X open reading frame 65 (CXorf65), transcript variant 1, mRNA [NM_001025265]	NM_001025265
A_23_P153562	C5AR1	-0.164577	-0.244775	-5.00944	-0.873744	-1.69938	-0.668877	-1.58245	Homo sapiens complement component 5a receptor 1 (C5AR1), mRNA [NM_001736]	NM_001736
A_33_P3294921	PRUNE2	-1.1477	-1.76033	-1.48045	-1.1789	-2.02946	-0.615403	-1.58178	Homo sapiens prune homolog 2 (Drosophila) (PRUNE2), mRNA [NM_015225]	NM_015225
A_21_P0010920	CTSLP2	-0.698281	-1.79935	-0.419233	-1.86448	-1.70103	-2.12145	-1.58154	Homo sapiens cathepsin L pseudogene 2 (CTSLP2), non-coding RNA [NR_033407]
A_33_P3366221	NTNG1	-0.732054	-1.43233	-1.98642	1.33524	-1.54041	0.379842	-1.58145	Homo sapiens netrin G1 (NTNG1), transcript variant 3, mRNA [NM_014917]	NM_014917
A_24_P205213	ARSB	-1.84122	-1.92183	-1.4627	-0.687034	-0.911629	0.379294	-1.58114	Homo sapiens arylsulfatase B (ARSB), transcript variant 2, mRNA [NM_198709]	NM_198709
A_23_P10291	CTSE	-2.78337	-2.56077	-1.50456	2.4915	-2.651	0.864691	-1.58103	Homo sapiens cathepsin E (CTSE), transcript variant 1, mRNA [NM_001910]	NM_001910
A_33_P3246613	CCDC78	-2.61351	-2.11046	-0.930612	-0.11767	-0.619553	-1.83838	-1.5798	Homo sapiens coiled-coil domain containing 78 (CCDC78), mRNA [NM_001031737]	NM_001031737
A_33_P3324173		-1.44675	-0.854737	-1.34262	-1.62122	-0.0856905	-1.75747	-1.5791
A_33_P3331511	LINC00173	-1.4608	-0.405872	-0.221561	-1.13637	-1.3231	-1.74198	-1.57808	Homo sapiens long intergenic non-protein coding RNA 173 (LINC00173), transcript variant 1, long non-coding RNA [NR_027345]
A_33_P3351999		-1.4474	-1.48299	-1.76963	-0.162818	-1.44345	-0.908972	-1.578	XM_363028 predicted protein {Magnaporthe grisea 70-15} (exp=0; wgp=1; cg=0), partial (4%) [THC2642375]
A_19_P00806771	LINC00659	-3.39171	-2.75833	-3.47782	1.99873	-4.07139	0.508555	-1.5779	Homo sapiens long intergenic non-protein coding RNA 659 (LINC00659), transcript variant 1, long non-coding RNA [NR_046224]	NR_046224
A_19_P00328832	LOC284837	-0.6294	-0.581423	-0.979892	-0.079145	-1.67349	-1.39577	-1.57748	Homo sapiens uncharacterized LOC284837 (LOC284837), long non-coding RNA [NR_026961]
A_33_P3212919		-1.42187	-0.00795078	-0.637084	-1.56647	-0.930516	-0.121368	-1.57712	BX092453 Soares_testis_NHT Homo sapiens cDNA clone IMAGp998N163521 ; IMAGE:1394511, mRNA sequence [BX092453]	BX092453
A_24_P709476	LINC01102	-1.30365	-1.34931	-1.16317	-1.50107	-1.32675	-1.73686	-1.57708	Homo sapiens long intergenic non-protein coding RNA 1102 (LINC01102), long non-coding RNA [NR_015399]	NR_015399
A_21_P0013064	XLOC_014512	-1.46237	4.44619	-1.87805	0.897117	-1.47708	-1.74752	-1.57707	BROAD Institute lincRNA (XLOC_014512), lincRNA [TCONS_l2_00024638]
A_21_P0012231		-1.44618	-0.966341	-1.7319	-1.50904	-1.31911	-1.73819	-1.57636	Homo sapiens cDNA clone IMAGE:4828632. [BC021745]
A_23_P21134	DDIT3	-0.280241	-1.30246	-0.888677	-0.377704	-1.49575	0.0596018	-1.57605	Homo sapiens DNA-damage-inducible transcript 3 (DDIT3), transcript variant 5, mRNA [NM_004083]	NM_004083
A_21_P0003586	XLOC_003480	-0.861483	-0.403455	-1.33045	0.0532756	-2.05109	-1.22756	-1.57577	BROAD Institute lincRNA (XLOC_003480), lincRNA [TCONS_00008015]
A_23_P393015	MYL10	-2.36908	-0.885722	-2.7089	0.00418663	-1.45333	-2.26208	-1.57509	Homo sapiens myosin, light chain 10, regulatory (MYL10), mRNA [NM_138403]	NM_138403
A_19_P00316985	LINC00472	-1.45806	-1.10883	-1.29289	-0.162685	-1.47743	-1.74299	-1.57469	Homo sapiens long intergenic non-protein coding RNA 472 (LINC00472), long non-coding RNA [NR_026807]	NR_026807
A_24_P215765	ATP10A	-1.75484	-1.85855	-1.12245	-0.923918	-2.19059	-0.346191	-1.5744	Homo sapiens ATPase, class V, type 10A (ATP10A), mRNA [NM_024490]	NM_024490
A_24_P175612	SFXN2	0.325696	0.063468	0.352304	-3.36998	0.377461	0.0311728	-1.57408	Homo sapiens sideroflexin 2 (SFXN2), mRNA [NM_178858]	NM_178858
A_21_P0008933		-1.39322	-1.23233	-1.0214	-1.67899	-0.247877	-1.72779	-1.57367
A_33_P3763846	MAPK12	-0.322041	-0.356738	-0.706986	-2.17757	-0.996935	-0.283729	-1.5728	Homo sapiens mitogen-activated protein kinase 12 (MAPK12), mRNA [NM_002969]	NM_002969
A_24_P219474	MGAT5B	-1.94268	-1.26695	-0.829958	2.03272	-4.18002	0.675985	-1.5725	Homo sapiens mannosyl (alpha-1,6-)-glycoprotein beta-1,6-N-acetyl-glucosaminyltransferase, isozyme B (MGAT5B), transcript variant 1, mRNA [NM_144677]	NM_144677
A_21_P0011665	XLOC_014512	-1.03633	-0.381501	-1.20559	-0.251448	-2.2344	-1.62419	-1.57229	BROAD Institute lincRNA (XLOC_014512), lincRNA [TCONS_l2_00012221]
A_32_P220463	FBLL1	0.413259	-0.462961	-0.730161	-0.904786	-1.71433	0.405844	-1.57192	Homo sapiens fibrillarin-like 1 (FBLL1), non-coding RNA [NR_024356]	NR_024356
A_23_P51376	NKAIN1	-0.230616	0.0235696	0.00479078	-1.73789	-0.843557	0.875764	-1.57138	Homo sapiens Na+/K+ transporting ATPase interacting 1 (NKAIN1), mRNA [NM_024522]	NM_024522
A_19_P00317974		-1.44686	0.0131888	-0.397271	-0.376833	-0.498467	-0.256602	-1.57049
A_19_P00808367	PPP4R1L	-1.88373	-1.91218	-2.28543	0.206338	-1.91327	0.609195	-1.57013	Homo sapiens protein phosphatase 4, regulatory subunit 1-like (PPP4R1L), non-coding RNA [NR_003505]	NR_003505
A_21_P0007886	LOC643770	0.13218	-0.0907941	-0.420353	0.473781	-1.39717	-0.434653	-1.56989	PREDICTED: Homo sapiens uncharacterized LOC643770 (LOC643770), transcript variant X1, misc_RNA [XR_245950]
A_23_P118493	TOM1L1	0.172708	0.0546074	-0.0478163	-1.28837	-0.154831	-0.824201	-1.56891	Homo sapiens target of myb1 (chicken)-like 1 (TOM1L1), mRNA [NM_005486]	NM_005486
A_21_P0006410		1.20456	-1.35109	0.979239	0.112172	-1.24384	-0.632135	-1.56871
A_21_P0012644	XLOC_014512	-2.98137	-3.01747	-3.38771	2.05556	-2.97402	-0.352641	-1.56854	BROAD Institute lincRNA (XLOC_014512), lincRNA [TCONS_l2_00020946]
A_21_P0003071	XLOC_002952	-1.42321	-1.41944	-1.17036	-1.74702	-1.49419	-1.75099	-1.56783	BROAD Institute lincRNA (XLOC_002952), lincRNA [TCONS_00006333]
A_33_P3362326	FHL2	-1.3012	-1.88178	-0.748145	1.37672	-1.37005	0.276525	-1.56755	Homo sapiens mRNA; cDNA DKFZp781J01103 (from clone DKFZp781J01103). [CR936682]	CR936682
A_23_P98898	CDK2	-0.991356	-0.807822	-0.659128	-1.43907	-0.991972	-1.44375	-1.56689	Homo sapiens cyclin-dependent kinase 2 (CDK2), transcript variant 1, mRNA [NM_001798]	NM_001798
A_23_P381368	HOXD10	-0.917488	-0.210576	-1.92306	-0.63194	-0.956028	-1.59695	-1.56685	Homo sapiens homeobox D10 (HOXD10), mRNA [NM_002148]	NM_002148
A_21_P0001598	XLOC_001117	0.238067	0.302261	0.0271802	0.142751	-0.487978	-0.522288	-1.56676	BROAD Institute lincRNA (XLOC_001117), lincRNA [TCONS_00001741]
A_33_P3619171	PMAIP1	-2.79288	-2.79139	-3.11701	1.74107	-2.69753	0.660483	-1.56598	Homo sapiens phorbol-12-myristate-13-acetate-induced protein 1 (PMAIP1), mRNA [NM_021127]	NM_021127
A_32_P203029	FAM9B	-1.44177	0.101725	-1.61136	-1.42144	-0.342433	-1.48469	-1.56484	Homo sapiens family with sequence similarity 9, member B (FAM9B), mRNA [NM_205849]	NM_205849
A_33_P3367361	FAM107B	-0.346786	-0.0170765	-0.416112	0.392302	-1.4605	-0.822201	-1.56336	Homo sapiens family with sequence similarity 107, member B (FAM107B), transcript variant 1, mRNA [NM_001282695]	NM_001282695
A_33_P3420254	HEATR2	-1.06689	-0.776913	-0.832936	-1.58271	-0.745436	-0.509884	-1.56262	Homo sapiens HEAT repeat containing 2 (HEATR2), transcript variant 1, mRNA [NM_017802]	NM_017802
A_33_P3295261	LMOD1	-2.72357	-0.207258	-0.521497	-1.75994	-1.53024	-1.02331	-1.5625	Homo sapiens leiomodin 1 (smooth muscle) (LMOD1), mRNA [NM_012134]	NM_012134
A_33_P3266730	SYTL4	-1.42872	-1.45843	-0.923414	1.38198	-1.4432	-0.421723	-1.56221	Homo sapiens synaptotagmin-like 4 (SYTL4), transcript variant 1, mRNA [NM_080737]	NM_080737
A_33_P3680789	PROSER2-AS1	-0.340828	0.00196314	0.643129	-0.0379658	0.342122	-0.549895	-1.5617	Homo sapiens PROSER2 antisense RNA 1 (PROSER2-AS1), long non-coding RNA [NR_038222]	NR_038222
A_21_P0008294		-1.41288	-1.44427	-0.782169	0.122621	-1.31716	-1.04309	-1.56041	PREDICTED: Homo sapiens uncharacterized LOC101927780 (LOC101927780), transcript variant X2, misc_RNA [XR_245770]	XR_245770
A_33_P3269528		-1.23614	-0.926318	-1.40677	-0.774103	-0.609269	-0.812225	-1.55935
A_33_P3364651	LINC00937	2.14807	-0.375911	-0.505581	-0.316339	-1.30574	-0.192229	-1.55891	long intergenic non-protein coding RNA 937 [Source:HGNC Symbol;Acc:48629] [ENST00000544461]	AK074886
A_21_P0005990	LOC100506834	-1.13553	-1.39011	0.437336	0.106867	-1.34313	-0.395112	-1.55826	Homo sapiens uncharacterized LOC100506834 (LOC100506834), long non-coding RNA [NR_049794]
A_23_P70968	HOXA7	0.0090127	-0.0458598	-1.15628	-0.791379	0.242297	-0.454794	-1.55797	Homo sapiens homeobox A7 (HOXA7), mRNA [NM_006896]	NM_006896
A_21_P0013803	XLOC_014512	-0.388353	-1.44013	-1.72149	-0.425739	-0.658533	-1.7397	-1.55786	BROAD Institute lincRNA (XLOC_014512), lincRNA [TCONS_l2_00030417]
A_21_P0012456		-1.90249	-1.17016	-2.20689	-0.386765	-1.09286	-1.19709	-1.5575	PREDICTED: Homo sapiens uncharacterized LOC101927056 (LOC101927056), misc_RNA [XR_241558]	XR_241558
A_21_P0007776	XLOC_010234	-0.953601	-0.420521	-0.729943	-1.06295	-0.145672	-1.03914	-1.55728	BROAD Institute lincRNA (XLOC_010234), lincRNA [TCONS_00020964]
A_23_P339053		-1.31933	-0.844132	-1.07303	-0.747402	-0.639242	-0.211238	-1.55696	chromosome 16 open reading frame 52 [Source:HGNC Symbol;Acc:27087] [ENST00000569656]	XR_243262
A_21_P0012619	GUSBP5	-0.422232	-0.770352	-1.62834	-1.6605	-1.41117	-0.241125	-1.55678	glucuronidase, beta pseudogene 5 [Source:HGNC Symbol;Acc:42319] [ENST00000514475]
A_21_P0010843	LINC00867	-0.646161	-0.168542	-1.66324	-0.189317	-1.24716	-0.0751948	-1.5566	long intergenic non-protein coding RNA 867 [Source:HGNC Symbol;Acc:45265] [ENST00000415417]
A_21_P0000245	SNORD18A	-1.39023	-2.0838	-1.34907	-1.33373	-0.652846	-0.361477	-1.55644	Homo sapiens small nucleolar RNA, C/D box 18A (SNORD18A), small nucleolar RNA [NR_002441]	NR_002441
A_21_P0005619		-1.02812	-1.44835	-0.660477	-0.983148	-1.23443	-0.969317	-1.55426		XR_245325
A_23_P51019	SCN2A	-0.278809	-0.266748	-0.342954	-0.85229	-1.483	-1.76228	-1.55404	Homo sapiens sodium channel, voltage-gated, type II, alpha subunit (SCN2A), transcript variant 1, mRNA [NM_021007]	NM_021007
A_33_P3384052	RAX	-2.38612	-0.899929	-1.22581	-1.55625	-1.08617	-0.594318	-1.55397	Homo sapiens retina and anterior neural fold homeobox (RAX), mRNA [NM_013435]	NM_013435
A_24_P252364	NRCAM	-0.642373	-1.43544	-0.0672898	-0.18013	-0.576351	-0.971504	-1.55387	Homo sapiens neuronal cell adhesion molecule (NRCAM), transcript variant 1, mRNA [NM_001037132]	NM_001037132
A_33_P3350967	LINC00992	-1.3702	-0.979195	-1.40858	0.541936	-0.044147	-1.68936	-1.55329	Homo sapiens long intergenic non-protein coding RNA 992 (LINC00992), long non-coding RNA [NR_046089]
A_23_P408206	TBC1D21	-1.40569	-1.40078	0.411334	1.0743	-1.26389	-0.948097	-1.55277	Homo sapiens TBC1 domain family, member 21 (TBC1D21), transcript variant 1, mRNA [NM_153356]	NM_153356
A_21_P0000390	SNORD92	-1.03339	-1.45642	-0.975658	-1.30936	-1.3961	-1.42412	-1.55213	Homo sapiens small nucleolar RNA, C/D box 92 (SNORD92), small nucleolar RNA [NR_003074]	NR_003074
A_33_P3335915	SYNE1	-0.19638	-1.58862	-1.28497	-0.457564	-1.9637	-2.15411	-1.55213	Homo sapiens mRNA; cDNA DKFZp547N107 (from clone DKFZp547N107). [AL713682]	AL713682
A_24_P237175	CST2	0.539116	-0.175013	-0.187489	0.169667	-0.847773	-0.724868	-1.55172	Homo sapiens cystatin SA (CST2), mRNA [NM_001322]	NM_001322
A_33_P3328485	IKZF2	-1.34749	-0.955276	-1.8683	-1.87703	-1.6647	-3.01818	-1.55139	Homo sapiens IKAROS family zinc finger 2 (Helios) (IKZF2), transcript variant 2, mRNA [NM_001079526]	NM_001079526
A_33_P3373985		-2.69054	-2.37844	-1.70914	0.389367	-1.17447	0.0136986	-1.55079
A_23_P431305	FAM69B	1.56265	0.801631	-0.500554	-1.98902	-0.736665	-2.58039	-1.55035	Homo sapiens family with sequence similarity 69, member B (FAM69B), mRNA [NM_152421]	NM_152421
A_24_P286079	AFF4	-0.844727	-1.09832	0.0411062	-1.36541	-0.453713	0.290846	-1.55005	Homo sapiens AF4/FMR2 family, member 4 (AFF4), mRNA [NM_014423]	NM_014423
A_24_P468810	RBBP4	0.370196	0.452946	0.465974	-0.801367	-1.12235	-1.48439	-1.54954	Homo sapiens retinoblastoma binding protein 4 (RBBP4), transcript variant 1, mRNA [NM_005610]	NM_005610
A_33_P3375576	MAP7	-1.57763	-1.35231	-0.564685	-0.566683	-1.36442	-0.482903	-1.54934	Homo sapiens microtubule-associated protein 7 (MAP7), transcript variant 4, mRNA [NM_003980]	NM_003980
A_33_P3402570	CCDC59	-0.865469	-0.550783	-0.572711	-1.24866	-0.653262	0.0868368	-1.54921	Homo sapiens coiled-coil domain containing 59 (CCDC59), transcript variant 1, mRNA [NM_014167]	NM_014167
A_32_P214178	LINC00319	0.483734	0.252487	0.696489	-0.363659	-0.245913	-0.256683	-1.5486	Homo sapiens long intergenic non-protein coding RNA 319 (LINC00319), long non-coding RNA [NR_026960]	NR_026960
A_23_P206324	HSDL1	-0.237872	-0.219753	-0.137392	-1.26786	0.184319	0.0184126	-1.54823	Homo sapiens hydroxysteroid dehydrogenase like 1 (HSDL1), transcript variant 1, mRNA [NM_031463]	NM_031463
A_33_P3284463	ASAH1	0.664192	0.764117	0.438401	-3.21657	0.451604	-0.12632	-1.54751	Homo sapiens N-acylsphingosine amidohydrolase (acid ceramidase) 1 (ASAH1), transcript variant 1, mRNA [NM_177924]	NM_177924
A_33_P3333627	PHACTR1	-1.35965	-0.0697494	-1.80889	-0.567703	-0.738445	-1.20077	-1.54751	Homo sapiens phosphatase and actin regulator 1 (PHACTR1), transcript variant 1, mRNA [NM_030948]	NM_030948
A_33_P3423215	PART1	0.67684	0.739974	-1.34122	1.05424	-1.58013	0.407742	-1.54691	Homo sapiens prostate androgen-regulated transcript 1 (non-protein coding) (PART1), transcript variant 1, long non-coding RNA [NR_024617]
A_33_P3312682	REXO1	-1.46274	-1.62051	-0.121049	-0.693521	-0.159162	-0.571287	-1.54684	Homo sapiens REX1, RNA exonuclease 1 homolog (S. cerevisiae) (REXO1), mRNA [NM_020695]	NM_020695
A_23_P253012	GRAMD1C	0.920752	1.12261	-1.86786	2.11658	-1.46138	-0.702955	-1.54675	Homo sapiens GRAM domain containing 1C (GRAMD1C), transcript variant 1, mRNA [NM_017577]	NM_017577
A_33_P3324206	HR	-2.04716	-1.26348	0.338205	-0.569585	-2.20845	-1.20289	-1.54653	Homo sapiens hair growth associated (HR), transcript variant 1, mRNA [NM_005144]	NM_005144
A_23_P329870	RHBDF2	-1.66616	-1.7421	-0.367029	-1.30878	-0.897591	0.54295	-1.54645	Homo sapiens rhomboid 5 homolog 2 (Drosophila) (RHBDF2), transcript variant 1, mRNA [NM_024599]	NM_024599
A_23_P154338	EFHD1	0.905097	1.14752	0.871869	0.286918	-1.30202	0.321492	-1.54564	Homo sapiens EF-hand domain family, member D1 (EFHD1), transcript variant 1, mRNA [NM_025202]	NM_025202
A_23_P77286	KATNBL1	0.173303	-0.589345	-1.42774	0.931554	-0.584836	-0.0434442	-1.54535	Homo sapiens katanin p80 subunit B-like 1 (KATNBL1), mRNA [NM_024713]	NM_024713
A_24_P69439	SLC25A32	-1.19596	-1.61928	-2.03371	-0.829444	-0.63461	-0.133707	-1.54521	Homo sapiens solute carrier family 25 (mitochondrial folate carrier), member 32 (SLC25A32), transcript variant 1, mRNA [NM_030780]	NM_030780
A_21_P0013514	XLOC_014512	-0.428308	-0.861427	-2.35988	-0.639031	-2.15419	-0.331141	-1.5435	BROAD Institute lincRNA (XLOC_014512), lincRNA [TCONS_l2_00028188]
A_33_P3375002	SOCS2-AS1	-1.3529	-1.1528	-0.741983	0.739309	-1.20266	0.0866561	-1.54322	Homo sapiens SOCS2 antisense RNA 1 (SOCS2-AS1), long non-coding RNA [NR_038263]	NR_038263
A_32_P25050	RDH10	0.743105	1.05946	-0.95083	0.712005	0.362079	-0.941514	-1.54284	Homo sapiens retinol dehydrogenase 10 (all-trans) (RDH10), mRNA [NM_172037]	NM_172037
A_21_P0011956	XLOC_014512	1.73454	1.45934	-0.627028	0.391654	0.094758	-0.325442	-1.54251	BROAD Institute lincRNA (XLOC_014512), lincRNA [TCONS_l2_00014844]
A_33_P3376786		-1.44891	-0.343983	-1.56382	0.563798	-2.3196	0.654058	-1.54138	Homo sapiens cDNA FLJ43972 fis, clone TESTI4017961. [AK125960]
A_23_P138967	SDHD	-0.119809	0.536827	0.335928	-2.20797	0.286142	0.0836716	-1.54031	Homo sapiens succinate dehydrogenase complex, subunit D, integral membrane protein (SDHD), transcript variant 1, mRNA [NM_003002]	NM_003002
A_21_P0010700		-1.3443	-1.01587	-1.22514	-0.217539	-2.52496	-2.60011	-1.53999
A_21_P0004515	LOC100505878	0.0708079	-1.05761	1.02822	0.74497	-1.21595	-0.301904	-1.53982	PREDICTED: Homo sapiens uncharacterized LOC100505878 (LOC100505878), misc_RNA [XR_108588]	XR_108588
A_24_P769672	C12orf73	-0.598955	-0.843104	-0.534985	0.344724	-1.83466	0.0317059	-1.53977	Homo sapiens chromosome 12 open reading frame 73 (C12orf73), mRNA [NM_001135570]	NM_001135570
A_21_P0013575	XLOC_014512	-3.70671	-2.37084	-2.84123	1.54707	-3.84516	0.59409	-1.53966	BROAD Institute lincRNA (XLOC_014512), lincRNA [TCONS_l2_00028768]
A_33_P3332006	CBX1	-0.189459	-0.198587	-1.63433	0.745953	-0.548203	-0.0552034	-1.53812	Homo sapiens chromobox homolog 1 (CBX1), transcript variant 1, mRNA [NM_006807]	NM_006807
A_33_P3290909	SMC1A	-1.1162	-1.03051	-0.878698	-1.73703	-0.523872	-0.695521	-1.53662	Homo sapiens structural maintenance of chromosomes 1A (SMC1A), transcript variant 2, mRNA [NM_001281463]	NM_001281463
A_24_P373844	KCTD15	-0.795869	-0.840796	-0.662405	-0.374744	-1.27426	-0.643605	-1.53586	Homo sapiens potassium channel tetramerization domain containing 15 (KCTD15), transcript variant 1, mRNA [NM_024076]	NM_024076
A_23_P88033	FGF14	-0.477292	0.45434	-1.52167	-1.19497	-0.369086	-1.7085	-1.53532	Homo sapiens fibroblast growth factor 14 (FGF14), transcript variant 2, mRNA [NM_175929]	NM_175929
A_24_P892494	LINC01096	0.275996	-0.02596	-2.2111	-1.80837	-1.40859	-0.506941	-1.53396	Homo sapiens long intergenic non-protein coding RNA 1096 (LINC01096), long non-coding RNA [NR_015450]	NR_015450
A_23_P213375	PCDHB2	-0.199619	-0.417752	-2.18107	-0.189276	-0.487719	0.162508	-1.53299	Homo sapiens protocadherin beta 2 (PCDHB2), mRNA [NM_018936]	NM_018936
A_33_P3348629	HTN1	-2.80539	-2.84015	-3.21634	1.73723	-2.6765	-0.0234909	-1.53268	Homo sapiens histatin 1 (HTN1), mRNA [NM_002159]	NM_002159
A_33_P3245679	LOC100129940	-1.37223	-1.4016	-1.66813	0.181707	-0.976502	-1.6985	-1.53216	PREDICTED: Homo sapiens uncharacterized LOC100129940 (LOC100129940), misc_RNA [XR_171963]	XR_171963
A_21_P0011722	XLOC_014512	0.327811	-0.492895	-1.81912	-1.60196	-1.42672	0.126127	-1.53216	BROAD Institute lincRNA (XLOC_014512), lincRNA [TCONS_l2_00012876]
A_33_P3228591	WDR45	0.0176105	-0.769442	-1.18372	-0.266943	-0.0891452	-0.145154	-1.53197	WD repeat domain 45 [Source:HGNC Symbol;Acc:28912] [ENST00000376357]	AK301084
A_24_P131222	ATP13A2	-0.0914745	0.00591278	-0.186366	-1.8369	-0.468171	0.628452	-1.53148	Homo sapiens ATPase type 13A2 (ATP13A2), transcript variant 1, mRNA [NM_022089]	NM_022089
A_33_P3236858	TGFB1I1	-1.37195	-1.63627	-1.30209	-0.797074	-2.60321	0.222459	-1.53122	Homo sapiens transforming growth factor beta 1 induced transcript 1 (TGFB1I1), transcript variant 1, mRNA [NM_001042454]	NM_001042454
A_33_P3286499		-0.680743	0.264654	-0.934075	-0.18664	-1.34353	0.789463	-1.53113
A_21_P0008553	PWRN1	-1.18025	-1.39825	-0.825995	0.146726	-1.43082	-0.756135	-1.531	Prader-Willi region non-protein coding RNA 1 [Source:HGNC Symbol;Acc:33235] [ENST00000568045]
A_21_P0007586		-0.261974	-0.701658	-2.11861	1.47738	-0.83677	1.41851	-1.53084
A_23_P383819	TBX3	-1.35027	-1.81237	-1.18367	0.588953	-0.939651	-0.239306	-1.53048	Homo sapiens T-box 3 (TBX3), transcript variant 2, mRNA [NM_016569]	NM_016569
A_21_P0011356	GOLGA8I	-1.08009	-1.10697	-0.734094	0.227263	-1.41757	-1.66956	-1.53042	Homo sapiens golgin A8 family, member I (GOLGA8I), non-coding RNA [NR_024074]	NR_024074
A_23_P16694	CPS1-IT1	-0.74117	-0.528096	-0.256393	-1.25784	-1.17306	-0.0408282	-1.52953	Homo sapiens CPS1 intronic transcript 1 (non-protein coding) (CPS1-IT1), long non-coding RNA [NR_002763]	NR_002763
A_33_P3350580		-0.359352	0.58796	0.039999	-1.69706	0.724281	-0.779435	-1.52915	Homo sapiens cDNA FLJ16784 fis, clone CTONG2003764. [AK131548]	AK131548
A_32_P234184	HES5	-3.22596	-2.75844	-2.41105	1.25447	-3.018	0.771275	-1.52888	Homo sapiens hes family bHLH transcription factor 5 (HES5), mRNA [NM_001010926]	NM_001010926
A_33_P3234118	FAM122B	-1.16004	-0.810852	-1.10464	0.222289	-0.82555	-2.17176	-1.52862	Homo sapiens family with sequence similarity 122B (FAM122B), transcript variant 2, mRNA [NM_001166599]	NM_001166599
A_33_P3421923	CADM3	0.120144	-1.39582	-0.722832	-1.28132	-1.48833	-0.627006	-1.52842	Homo sapiens cell adhesion molecule 3 (CADM3), transcript variant 1, mRNA [NM_021189]	NM_021189
A_21_P0001681	XLOC_000213	-0.0805287	0.148005	0.158162	-0.413896	-1.40459	-0.392848	-1.52722	BROAD Institute lincRNA (XLOC_000213), lincRNA [TCONS_00002040]
A_33_P3421913	CADM1	-1.13596	-1.12644	-0.34056	-0.665095	-0.893403	-0.831855	-1.52482	Homo sapiens cell adhesion molecule 1 (CADM1), transcript variant 1, mRNA [NM_014333]	NM_014333
A_33_P3342957	STK17B	-1.61713	-1.78927	-0.940008	1.46308	-1.68356	0.91551	-1.52481	Homo sapiens serine/threonine kinase 17b (STK17B), mRNA [NM_004226]	NM_004226
A_21_P0003414		0.158126	-1.21701	-1.13842	-0.792297	-1.34497	-1.70019	-1.52442	BX093437 Soares_testis_NHT Homo sapiens cDNA clone IMAGp998L133560 ; IMAGE:1409436, mRNA sequence [BX093437]
A_33_P3371819	PTCD2	-0.14628	0.581049	-0.440619	-0.23462	0.43225	0.554856	-1.52384	Homo sapiens pentatricopeptide repeat domain 2 (PTCD2), transcript variant 1, mRNA [NM_024754]	NM_024754
A_21_P0013475	XLOC_014512	-0.479363	-0.968855	-2.40866	-0.519074	-1.99637	-0.374849	-1.52367	BROAD Institute lincRNA (XLOC_014512), lincRNA [TCONS_l2_00027739]
A_33_P3387985	LINC00957	-1.3572	-0.953927	0.797446	-0.784927	-1.2179	-1.68859	-1.52324	Homo sapiens long intergenic non-protein coding RNA 957 (LINC00957), transcript variant 3, long non-coding RNA [NR_072981]	NR_072981
A_21_P0000652	DPY19L2P3	0.0454249	-0.722808	-1.72396	-1.53279	-1.31193	-0.770802	-1.52313	Homo sapiens DPY19L2 pseudogene 3 (DPY19L2P3), non-coding RNA [NR_036482]
A_23_P1102	ACTA1	-1.17215	-1.21216	1.31336	-0.100629	-3.87808	-0.999134	-1.52235	Homo sapiens actin, alpha 1, skeletal muscle (ACTA1), mRNA [NM_001100]	NM_001100
A_21_P0003074	XLOC_002956	-1.35531	-1.3938	-0.777463	-1.65207	-1.39133	-1.67293	-1.52149	BROAD Institute lincRNA (XLOC_002956), lincRNA [TCONS_00006340]
A_33_P3405451	TTC28-AS1	-0.806881	-1.05931	-1.67094	0.00913048	-1.66512	-2.39715	-1.52133	Homo sapiens TTC28 antisense RNA 1 (TTC28-AS1), transcript variant 1, long non-coding RNA [NR_026963]	NR_026963
A_23_P48669	CDKN3	-1.45058	-1.29444	-1.75307	-0.861688	-0.948781	-0.287868	-1.5205	Homo sapiens cyclin-dependent kinase inhibitor 3 (CDKN3), transcript variant 1, mRNA [NM_005192]	NM_005192
A_24_P101921	EXOC5	-1.33824	-1.35329	0.0624356	-0.0692482	-1.53961	-1.70634	-1.5204	Homo sapiens PRO1912 mRNA, complete cds. [AF118083]	AF118083
A_21_P0001233	XLOC_001230	0.303518	0.0338078	-0.655451	-0.215483	-0.672028	-0.338593	-1.52037	BROAD Institute lincRNA (XLOC_001230), lincRNA [TCONS_00000746]
A_21_P0011921	XLOC_014512	0.875673	0.616013	0.586334	-0.827232	-0.261347	-0.36902	-1.52025	BROAD Institute lincRNA (XLOC_014512), lincRNA [TCONS_l2_00014600]
A_21_P0011933	LOC442028	-0.432515	-0.860036	-2.37384	-0.613743	-2.06495	-0.327177	-1.52005	Homo sapiens uncharacterized LOC442028 (LOC442028), long non-coding RNA [NR_037597]
A_21_P0014511	RBFADN	-1.31481	-1.35527	0.567385	0.872495	0.196764	-0.576293	-1.51982	Homo sapiens RBFA downstream neighbor (non-protein coding) (RBFADN), long non-coding RNA [NR_103445]	NR_103445
A_21_P0003511		0.305618	-1.40969	0.0757537	-0.716915	-1.41493	-1.63988	-1.51964
A_23_P338534	HIF3A	0.383962	-0.0809212	-0.857763	-0.522479	-0.304719	-1.78462	-1.51868	Homo sapiens hypoxia inducible factor 3, alpha subunit (HIF3A), transcript variant 2, mRNA [NM_022462]	NM_022462
A_21_P0011618		-1.45615	-0.659553	-0.255159	-2.50023	-1.59297	-1.31665	-1.51849
A_33_P3304170	PIK3CG	-0.656715	-0.39761	-0.0152493	-0.70309	-1.45559	-0.48039	-1.51819	Homo sapiens phosphatidylinositol-4,5-bisphosphate 3-kinase, catalytic subunit gamma (PIK3CG), transcript variant 1, mRNA [NM_002649]	NM_002649
A_33_P3422822	GJC2	-0.508543	-0.6631	-0.206839	-1.27796	-1.1998	-0.588966	-1.51799	Homo sapiens gap junction protein, gamma 2, 47kDa (GJC2), mRNA [NM_020435]	NM_020435
A_24_P133253	KITLG	-1.88023	-1.70819	-0.70449	0.906508	-1.13951	-2.13862	-1.51787	Homo sapiens KIT ligand (KITLG), transcript variant b, mRNA [NM_000899]	NM_000899
A_33_P3570223	LOC644961	-1.67097	-1.60899	-0.475328	-0.953668	-0.669967	-0.797173	-1.51741	Homo sapiens mRNA; cDNA DKFZp686I06131 (from clone DKFZp686I06131). [BX648289]	BX648289
A_21_P0011827	XLOC_014512	-1.01953	-0.967253	-1.63194	-0.679235	0.170788	-0.540828	-1.51706	BROAD Institute lincRNA (XLOC_014512), lincRNA [TCONS_l2_00013845]
A_24_P416289	KIAA0195	0.584174	0.732828	-0.241559	-1.85109	0.497207	-0.0405169	-1.51636	Homo sapiens KIAA0195 (KIAA0195), mRNA [NM_014738]	NM_014738
A_33_P3396389	IL1R1	-0.857478	-1.5691	0.477693	-0.726351	-1.60196	-0.184977	-1.51614	Homo sapiens interleukin 1 receptor, type I (IL1R1), mRNA [NM_000877]	NM_000877
A_33_P3307820	ZC2HC1B	-0.417524	-0.389131	-0.172192	-0.554352	-0.51928	-0.426007	-1.51531	Homo sapiens zinc finger, C2HC-type containing 1B (ZC2HC1B), mRNA [NM_001013623]	NM_001013623
A_21_P0009256	XLOC_012253	0.445035	-1.36414	-0.580661	-1.29878	-1.28066	-1.68564	-1.51498	BROAD Institute lincRNA (XLOC_012253), lincRNA [TCONS_00025434]
A_21_P0005378	XLOC_006091	-0.809513	-0.439429	-0.282211	-0.790245	-0.221127	-0.0919251	-1.51322	BROAD Institute lincRNA (XLOC_006091), lincRNA [TCONS_00013442]
A_23_P346884	RBPJL	-1.38938	-1.39886	-0.0601578	-1.67466	-1.35528	-0.45841	-1.51258	Homo sapiens recombination signal binding protein for immunoglobulin kappa J region-like (RBPJL), transcript variant 1, mRNA [NM_014276]	NM_014276
A_23_P154420	HOXD12	-1.36146	0.37271	-1.36969	0.272356	-1.17947	-0.899823	-1.51258	Homo sapiens homeobox D12 (HOXD12), mRNA [NM_021193]	NM_021193
A_24_P162373	ZNRF3	-2.14051	-2.24423	-0.281022	-0.617628	-1.02944	-0.410405	-1.51225	Homo sapiens zinc and ring finger 3 (ZNRF3), transcript variant 1, mRNA [NM_001206998]	NM_001206998
A_21_P0006826	XLOC_008370	-1.37279	-1.40194	-1.80214	-0.974849	-1.39197	-1.67724	-1.51169	BROAD Institute lincRNA (XLOC_008370), lincRNA [TCONS_00018107]
A_33_P3364741	MRC2	-2.00526	-2.05079	-0.0326281	0.117369	-0.471711	-0.971352	-1.51162	Homo sapiens mannose receptor, C type 2 (MRC2), mRNA [NM_006039]	NM_006039
A_33_P3232644		-1.20768	-1.35206	-0.623658	-0.879197	-0.870726	-1.28548	-1.51084
A_33_P3297415	NRP2	-1.30895	-0.53052	-0.79792	2.66776	-1.27287	-0.73651	-1.51083	Homo sapiens neuropilin 2 (NRP2), transcript variant 6, mRNA [NM_201264]	NM_201264
A_21_P0014304		0.183977	-0.9799	0.725131	-1.46783	-1.25095	-1.6774	-1.51055	Homo sapiens cDNA clone IMAGE:5450631, partial cds. [BC073817]	BC073817
A_21_P0009659	XLOC_012925	-1.01113	-0.99626	-0.884457	-1.59243	-0.48859	-1.22534	-1.51009	BROAD Institute lincRNA (XLOC_012925), lincRNA [TCONS_00026823]
A_33_P3255404	CLDN11	-1.40019	-2.31978	-1.59715	-0.924484	-0.610949	-1.09787	-1.51006	Homo sapiens claudin 11 (CLDN11), transcript variant 1, mRNA [NM_005602]	NM_005602
A_24_P211842	FADS6	-1.36348	-0.264499	1.11607	-0.49659	-1.33696	-1.19741	-1.5098	Homo sapiens fatty acid desaturase 6 (FADS6), mRNA [NM_178128]	NM_178128
A_33_P3302075	UGT1A8	-0.530595	-1.72393	-2.26774	-1.60781	-0.694679	0.429729	-1.50904	Homo sapiens UDP glucuronosyltransferase 1 family, polypeptide A8 (UGT1A8), mRNA [NM_019076]	NM_019076
A_23_P132147	CRYAA	-1.09922	-1.33884	-1.09342	-1.13783	-1.38119	-0.525812	-1.5088	Homo sapiens crystallin, alpha A (CRYAA), mRNA [NM_000394]	NM_000394
A_21_P0006773		0.667211	-0.0693131	-1.63932	-1.30313	-0.740515	-1.67436	-1.50851	Q64ES8_HCMV (Q64ES8) UL135, partial (5%) [THC2785998]
A_33_P3272744	RHBG	-0.209796	-0.795846	2.04969	-1.80012	-0.0361652	-0.768385	-1.50785	Homo sapiens Rh family, B glycoprotein (gene/pseudogene) (RHBG), transcript variant 2, mRNA [NM_001256395]	NM_001256395
A_33_P3233025	ATXN3L	0.596359	0.374591	-0.115477	-0.611149	-0.251943	-1.05742	-1.50747	Homo sapiens ataxin 3-like (ATXN3L), mRNA [NM_001135995]	NM_001135995
A_24_P137434	DCBLD2	-1.97269	-2.05188	-2.05749	-0.338552	-1.70412	0.664248	-1.50737	Homo sapiens discoidin, CUB and LCCL domain containing 2 (DCBLD2), mRNA [NM_080927]	NM_080927
A_21_P0014587	LINC00845	-0.286006	-1.18323	0.744586	-0.822681	-0.665631	-0.40009	-1.50735	long intergenic non-protein coding RNA 845 [Source:HGNC Symbol;Acc:45033] [ENST00000417931]	BG213881
A_24_P233488	LIF	-1.21386	-2.18792	-1.25107	-0.14441	-2.18748	0.111037	-1.50694	Homo sapiens leukemia inhibitory factor (LIF), transcript variant 1, mRNA [NM_002309]	NM_002309
A_23_P14473	CNIH1	-0.182919	-0.316372	-1.73923	-0.379093	-0.135737	0.0125322	-1.50687	Homo sapiens cornichon family AMPA receptor auxiliary protein 1 (CNIH1), mRNA [NM_005776]	NM_005776
A_33_P3218135	LOC100128554	-1.45312	-0.563202	-0.861103	-0.832184	-1.46696	-1.66708	-1.50589	Homo sapiens uncharacterized LOC100128554 (LOC100128554), long non-coding RNA [NR_015398]	NR_015398
A_21_P0013142		-0.432394	-0.259578	-1.10242	-0.899553	-0.141693	-0.24385	-1.50572	Homo sapiens, clone IMAGE:4132557, mRNA. [BC021996]
A_24_P169234	ZAP70	-2.13885	-1.80269	-2.22988	1.57198	-3.09723	-1.24755	-1.50558	Homo sapiens zeta-chain (TCR) associated protein kinase 70kDa (ZAP70), transcript variant 1, mRNA [NM_001079]	NM_001079
A_24_P202840	SIRPB2	-1.34998	-1.15449	-0.256658	-0.355905	-0.178103	-1.52256	-1.50511	Homo sapiens signal-regulatory protein beta 2 (SIRPB2), transcript variant 1, mRNA [NM_001122962]	NM_001122962
A_21_P0014258	LOC100289424	-1.36897	-1.40467	-1.77037	-1.59783	-1.35002	-1.68959	-1.50489	Homo sapiens cDNA FLJ52635 complete cds. [AK302096]	AK302096
A_24_P117029	LDLR	-0.421646	-0.575804	-0.531496	-1.81861	-0.288611	0.277713	-1.50462	Homo sapiens low density lipoprotein receptor (LDLR), transcript variant 1, mRNA [NM_000527]	NM_000527
A_24_P56317	MBNL2	-1.0544	-0.92181	-0.991792	0.251967	-1.84522	-0.151635	-1.50453	Homo sapiens muscleblind-like splicing regulator 2 (MBNL2), transcript variant 1, mRNA [NM_144778]	NM_144778
A_33_P3235147	DLX5	-1.59495	-1.86615	0.984127	0.188361	-1.8459	-0.410329	-1.50336	Homo sapiens distal-less homeobox 5 (DLX5), mRNA [NM_005221]	NM_005221
A_23_P416894	GSAP	0.142888	-0.188704	0.259994	-1.83568	-0.0216513	0.24741	-1.50305	Homo sapiens gamma-secretase activating protein (GSAP), mRNA [NM_017439]	NM_017439
A_21_P0002029		-0.965877	-1.33955	-1.80315	-1.59813	-1.37768	-1.65551	-1.50282
A_21_P0001617	XLOC_001189	-0.112835	-0.658578	0.370931	-1.92194	-0.454717	-1.35214	-1.50262	BROAD Institute lincRNA (XLOC_001189), lincRNA [TCONS_00001800]
A_21_P0013512	XLOC_014512	-0.386938	-0.850899	-2.24492	-0.421446	-1.87775	-0.318001	-1.50188	BROAD Institute lincRNA (XLOC_014512), lincRNA [TCONS_l2_00028186]
A_33_P3258362	HBA2	-2.71984	-1.63377	-0.807978	0.0286322	-1.9868	-0.946996	-1.50137	Homo sapiens hemoglobin, alpha 2 (HBA2), mRNA [NM_000517]	NM_000517
A_21_P0004257	XLOC_004408	2.20776	-0.786509	-0.593159	-0.548645	0.014123	0.079484	-1.49789	BROAD Institute lincRNA (XLOC_004408), lincRNA [TCONS_00009982]
A_24_P122137	LIF	-3.446	-2.53052	-2.87082	0.142612	-2.66628	1.00798	-1.4978	Homo sapiens leukemia inhibitory factor (LIF), transcript variant 1, mRNA [NM_002309]	NM_002309
A_19_P00320144		-1.62257	-1.61956	-2.02156	-1.78727	-1.6272	-1.78967	-1.49773	long intergenic non-protein coding RNA 955 [Source:HGNC Symbol;Acc:26644] [ENST00000502775]
A_33_P3468017	LOC254099	-1.55925	-1.00413	-2.00495	-1.80092	-1.60415	-1.87053	-1.4973	Homo sapiens uncharacterized LOC254099 (LOC254099), long non-coding RNA [NR_038869]	NR_038869
A_23_P212655	KLHL6	-1.35576	-1.38862	-0.646526	-1.55821	-0.873242	-1.2948	-1.4968	Homo sapiens kelch-like family member 6 (KLHL6), mRNA [NM_130446]	NM_130446
A_21_P0000304	SNORA13	-1.00099	-1.32124	-0.74892	-0.649927	-0.400625	-0.105066	-1.49616	Homo sapiens small nucleolar RNA, H/ACA box 13 (SNORA13), small nucleolar RNA [NR_002922]	NR_002922
A_33_P3272568	PRDX4	-0.657027	-1.37962	-1.70906	-0.450455	0.767972	0.692663	-1.49561	peroxiredoxin 4 [Source:HGNC Symbol;Acc:17169] [ENST00000379331]
A_21_P0014450	ESP33	-0.743597	-0.590113	-1.68495	-0.283957	-0.557136	-0.145648	-1.49539	PREDICTED: Homo sapiens uncharacterized locus ESP33 (ESP33), misc_RNA [XR_250562]	XR_250562
A_21_P0007612	XLOC_009849	-1.37171	-0.159314	-0.685692	-1.60629	-1.34643	2.65342	-1.49525	BROAD Institute lincRNA (XLOC_009849), lincRNA [TCONS_00020535]
A_24_P88763	LOXL3	-1.10687	-1.03001	-1.40175	-0.782262	-1.39813	-1.21844	-1.49521	Homo sapiens lysyl oxidase-like 3 (LOXL3), mRNA [NM_032603]	NM_032603
A_24_P12401	VEGFA	-0.366198	-0.804601	-1.63171	-0.310082	-0.996208	-0.281589	-1.49408	Homo sapiens vascular endothelial growth factor A (VEGFA), transcript variant 1, mRNA [NM_001025366]	NM_001025366
A_24_P290163	SMG1P1	-0.198453	-0.542038	-1.10934	-1.30194	-0.386713	-0.219034	-1.49243	SMG1 pseudogene 1 [Source:HGNC Symbol;Acc:44186] [ENST00000337787]	AL834164
A_33_P3407409	ZSCAN10	-0.710277	0.249961	-1.69066	0.344811	-1.00794	-1.66885	-1.49215	Homo sapiens zinc finger and SCAN domain containing 10 (ZSCAN10), transcript variant 1, mRNA [NM_032805]	NM_032805
A_21_P0013837		-0.123343	-0.307327	-0.841385	-0.969749	-1.38089	-1.65582	-1.49188
A_24_P338788	CSNK1A1L	-0.858216	-1.31323	-0.261101	-1.87441	-0.42678	-0.368122	-1.49124	Homo sapiens casein kinase 1, alpha 1-like (CSNK1A1L), mRNA [NM_145203]	NM_145203
A_24_P418408	FAM89A	-1.64529	-0.929819	-2.79223	1.37409	-2.2644	0.471188	-1.48977	Homo sapiens family with sequence similarity 89, member A (FAM89A), mRNA [NM_198552]	NM_198552
A_33_P3274372		-1.33368	-1.37454	-1.58469	-1.37359	-1.18385	-1.65212	-1.48897
A_23_P32629	HS6ST3	-2.17411	-1.56768	-0.703077	-0.714552	-2.54064	-1.15623	-1.48896	Homo sapiens heparan sulfate 6-O-sulfotransferase 3 (HS6ST3), mRNA [NM_153456]	NM_153456
A_21_P0004938	XLOC_005460	-1.15121	-2.13377	-0.741611	-0.864624	-1.13274	-1.46778	-1.4885	BROAD Institute lincRNA (XLOC_005460), lincRNA [TCONS_00011947]
A_23_P215111	ATP6V0A4	-1.67742	-1.22696	-1.41253	3.4535	-3.14603	-0.307903	-1.48847	Homo sapiens ATPase, H+ transporting, lysosomal V0 subunit a4 (ATP6V0A4), transcript variant 1, mRNA [NM_020632]	NM_020632
A_33_P3414062	LOC729968	-1.34829	0.68341	-1.13892	-0.425007	-1.37242	-1.64681	-1.48841	Homo sapiens cDNA FLJ43779 fis, clone TESTI2051488. [AK125767]	AK125767
A_33_P3316485	LOC100129603	-1.33779	-0.446173	-1.71184	-0.864092	-1.33094	-1.63674	-1.48754	PREDICTED: Homo sapiens uncharacterized LOC100129603 (LOC100129603), misc_RNA [XR_242122]	XR_242122
A_23_P300847	MIR1247	-0.359427	-0.963988	-0.130892	-0.165215	-0.0258846	-0.571836	-1.4875	DIO3 opposite strand/antisense RNA (head to head) [Source:HGNC Symbol;Acc:20348] [ENST00000555882]	AF469204
A_21_P0011176	LINC00539	-1.01081	-0.543908	0.0500708	0.0525403	-1.98758	-1.70081	-1.48692	PREDICTED: Homo sapiens long intergenic non-protein coding RNA 539 (LINC00539), transcript variant X1, misc_RNA [XR_245369]
A_33_P3370265		-0.236495	0.316193	-0.23956	0.0858846	-1.93419	-0.439263	-1.48684
A_33_P3377911	XLOC_014512	-1.39014	-0.562453	-0.608398	0.13811	-1.46926	0.682207	-1.48602	BROAD Institute lincRNA (XLOC_014512), lincRNA [TCONS_l2_00026893]
A_33_P3420909	CSPG4P8	-1.33315	-1.13624	-0.54888	-1.18948	-1.36231	-0.0629878	-1.4854	Homo sapiens chondroitin sulfate proteoglycan 4 pseudogene 8 (CSPG4P8), non-coding RNA [NR_033579]	NR_033579
A_33_P3398965	CALML4	-1.64409	-0.178527	-0.173084	-1.99121	-1.09933	-0.594428	-1.48499	Homo sapiens calmodulin-like 4 (CALML4), transcript variant 1, mRNA [NM_033429]	NM_033429
A_33_P3418486		-1.65759	-1.04462	-0.838886	-1.70398	-0.800643	-1.96304	-1.48498	602698696F1 NIH_MGC_97 Homo sapiens cDNA clone IMAGE:4830958 5', mRNA sequence [BG722090]
A_24_P8318	AFF4	-0.856541	-0.871288	-0.14482	-1.18314	-0.604585	0.377003	-1.48476	Homo sapiens AF4/FMR2 family, member 4 (AFF4), mRNA [NM_014423]	NM_014423
A_24_P218074	ZNF467	-2.75329	-2.32598	0.202206	-2.8057	0.139019	-0.933497	-1.48426	Homo sapiens zinc finger protein 467 (ZNF467), mRNA [NM_207336]	NM_207336
A_21_P0007636	XLOC_009896	-1.15963	-0.373005	-0.208676	-1.5792	-1.09064	0.162665	-1.48416	BROAD Institute lincRNA (XLOC_009896), lincRNA [TCONS_00020580]
A_21_P0014664	LOC100505874	-2.57129	-2.13993	-2.58641	-0.0323038	-2.19916	-0.653384	-1.48365	PREDICTED: Homo sapiens uncharacterized LOC100505874 (LOC100505874), transcript variant X1, misc_RNA [XR_110948]	XR_110948
A_33_P3328061		-0.971702	-1.3224	-0.644414	-1.97512	0.18075	-1.99412	-1.48156
A_33_P3309929	HDAC3	-0.253402	0.123703	-0.0397301	-1.6447	-0.0654488	-0.213683	-1.48113	Homo sapiens histone deacetylase 3 (HDAC3), mRNA [NM_003883]	NM_003883
A_21_P0012016		-1.36296	-1.38458	-1.75346	-1.04543	-1.36628	-1.66525	-1.48034	DB035491 TESTI2 Homo sapiens cDNA clone TESTI2020881 5', mRNA sequence [DB035491]
A_21_P0000040	ZBTB24	-2.18101	-1.59122	-1.06167	-0.354153	-1.46048	0.0790434	-1.48028	Homo sapiens zinc finger and BTB domain containing 24 (ZBTB24), transcript variant 2, mRNA [NM_001164313]	NM_001164313
A_32_P148476		-1.99166	-1.73544	-1.25335	-0.707623	-1.02498	-0.517589	-1.47976
A_24_P254506	PAGE4	-0.856435	-0.169354	1.48507	-0.129321	-0.326445	0.122285	-1.47909	Homo sapiens P antigen family, member 4 (prostate associated) (PAGE4), mRNA [NM_007003]	NM_007003
A_33_P3363480	LOC729159	-1.32039	-0.204616	-0.303323	0.517905	-1.19277	-0.33442	-1.47899	Homo sapiens UPF0607 protein ENSP00000381418-like (LOC729159), mRNA [NM_001282301]	NM_001282301
A_33_P3260146	C9orf3	-0.687188	-0.96276	-1.15158	-1.30728	-2.29396	-1.10926	-1.47877	Homo sapiens chromosome 9 open reading frame 3 (C9orf3), transcript variant 1, mRNA [NM_001193329]	NM_001193329
A_33_P3732688	LOC646034	-0.302467	0.209734	-0.406357	-0.939559	0.316124	-0.63715	-1.47868	Homo sapiens cDNA FLJ43185 fis, clone FCBBF3021940. [AK125175]	AK125175
A_24_P365365	TCF3	-0.423534	-0.499501	0.320014	-1.9201	-0.474971	-0.726189	-1.47848	Homo sapiens transcription factor 3 (TCF3), transcript variant 1, mRNA [NM_003200]	NM_003200
A_21_P0008462	XLOC_011074	-1.06563	-1.35762	-1.12259	0.410616	-1.15446	-0.476044	-1.47751	BROAD Institute lincRNA (XLOC_011074), lincRNA [TCONS_00022796]
A_24_P273253	AHNAK2	-1.25307	-1.38648	-1.76697	0.301669	-1.36107	2.58648	-1.47706	Homo sapiens AHNAK nucleoprotein 2 (AHNAK2), mRNA [NM_138420]	NM_138420
A_19_P00801649	LINC00659	-3.23971	-2.76891	-3.18931	2.0536	-3.9702	0.464493	-1.47629	Homo sapiens long intergenic non-protein coding RNA 659 (LINC00659), transcript variant 1, long non-coding RNA [NR_046224]	NR_046224
A_23_P77653	SLC12A3	-0.659343	-0.179045	-0.943265	0.152256	-1.42084	-0.583159	-1.47612	Homo sapiens solute carrier family 12 (sodium/chloride transporter), member 3 (SLC12A3), transcript variant 1, mRNA [NM_000339]	NM_000339
A_21_P0000661	SNHG4	-2.15639	-1.63059	-1.51599	-0.575283	-0.675461	-0.693908	-1.47591	Homo sapiens small nucleolar RNA host gene 4 (non-protein coding) (SNHG4), transcript variant 2, long non-coding RNA [NR_036536]	NR_036536
A_23_P140256	PNP	-0.90972	-0.945723	-1.08554	-0.74964	-0.40132	0.484887	-1.47551	Homo sapiens purine nucleoside phosphorylase (PNP), mRNA [NM_000270]	NM_000270
A_33_P3298830	COL4A2-AS2	-1.35683	-1.37984	-1.78252	-1.62294	-1.37486	-1.64118	-1.47521	PREDICTED: Homo sapiens COL4A2 antisense RNA 2 (COL4A2-AS2), misc_RNA [XR_158875]	XR_158875
A_23_P338372	NR2E1	-1.21999	-1.32992	-0.0971942	-1.56777	-1.36039	-1.26216	-1.47482	Homo sapiens nuclear receptor subfamily 2, group E, member 1 (NR2E1), transcript variant 2, mRNA [NM_003269]	NM_003269
A_21_P0007623	XLOC_009873	-1.6882	-0.947131	-3.13916	-1.89065	-3.0939	-2.35352	-1.47409	BROAD Institute lincRNA (XLOC_009873), lincRNA [TCONS_00020559]
A_33_P3303250		0.227398	0.731281	0.374182	-1.08179	0.324067	-1.44119	-1.47408	CDNA FLJ26691 fis, clone MPG07564; Uncharacterized protein [Source:UniProtKB/TrEMBL;Acc:Q6ZP22] [ENST00000602037]	AK130201
A_24_P139191	ITCH	0.615751	0.337686	0.385251	0.558572	-1.01885	-0.801984	-1.47302	Homo sapiens itchy E3 ubiquitin protein ligase (ITCH), transcript variant 2, mRNA [NM_031483]	NM_031483
A_23_P42257	IER3	-2.9867	-1.99125	-2.87943	0.498364	-2.10682	0.226061	-1.47277	Homo sapiens immediate early response 3 (IER3), mRNA [NM_003897]	NM_003897
A_24_P833129	ISPD	-1.34234	-0.649814	-1.7811	-1.61478	-1.3637	-0.377543	-1.47254	Homo sapiens isoprenoid synthase domain containing (ISPD), transcript variant 1, mRNA [NM_001101426]	NM_001101426
A_21_P0012315	XLOC_014512	-1.45933	-0.435077	-1.85519	-1.38654	-1.45201	-1.74966	-1.47112	BROAD Institute lincRNA (XLOC_014512), lincRNA [TCONS_l2_00018166]
A_23_P121144	LYZL4	-1.32241	-1.35254	-1.28864	-0.17884	-1.24825	-0.467153	-1.47095	Homo sapiens lysozyme-like 4 (LYZL4), mRNA [NM_144634]	NM_144634
A_21_P0007822	XLOC_009662	-1.44314	-0.732735	-0.658443	-1.66105	-1.60293	-0.664348	-1.47083	BROAD Institute lincRNA (XLOC_009662), lincRNA [TCONS_00021064]
A_21_P0010342	XLOC_014156	0.431537	0.0393753	0.412656	0.396958	-1.16679	-0.443425	-1.47053	BROAD Institute lincRNA (XLOC_014156), lincRNA [TCONS_00029362]
A_23_P329768	GREB1	-0.988496	-1.35979	0.391296	-1.00514	-0.188887	-1.19629	-1.47048	Homo sapiens growth regulation by estrogen in breast cancer 1 (GREB1), transcript variant a, mRNA [NM_014668]	NM_014668
A_23_P135381	SP5	-1.97935	-2.35465	-0.410721	-0.379334	-1.22444	-0.361259	-1.47019	Homo sapiens Sp5 transcription factor (SP5), mRNA [NM_001003845]	NM_001003845
A_23_P302060	IFNE	0.688829	-1.21486	0.210683	-1.18132	-1.15065	-1.63491	-1.47007	Homo sapiens interferon, epsilon (IFNE), mRNA [NM_176891]	NM_176891
A_21_P0006259	XLOC_007661	-0.322676	-0.317205	-0.405303	0.592858	-1.31553	-1.32389	-1.46979	BROAD Institute lincRNA (XLOC_007661), lincRNA [TCONS_00016286]
A_24_P50950	CCDC88B	0.285926	0.906227	-0.247181	-0.224451	-1.53353	-0.757608	-1.46894	coiled-coil domain containing 88B [Source:HGNC Symbol;Acc:26757] [ENST00000492980]	AK095289
A_33_P3347301	LOC100127947	0.528242	0.0369153	-0.179299	-0.578128	-1.3488	-1.62478	-1.46833	Homo sapiens PP632 unknown mRNA. [AY240960]	AY240960
A_19_P00322687	ERVMER34-1	-2.19299	-1.69441	-1.4306	-0.400883	-0.933121	-0.600251	-1.46832	Homo sapiens endogenous retrovirus group MER34, member 1 (ERVMER34-1), transcript variant 2, mRNA [NM_001242690]	NM_001242690
A_24_P199484	ANGPTL1	-1.26082	-1.33162	-0.0555491	-1.6357	-1.00885	-1.6374	-1.46773	Homo sapiens angiopoietin-like 1 (ANGPTL1), mRNA [NM_004673]	NM_004673
A_24_P187023		-2.27025	-1.24712	-0.641723	-0.0542479	-0.413437	-0.848403	-1.46696
A_21_P0002549	XLOC_002515	-0.829029	-0.899171	-0.414542	0.640092	-1.71074	0.864287	-1.46679	BROAD Institute lincRNA (XLOC_002515), lincRNA [TCONS_00004611]
A_23_P204158	RNFT2	-0.526433	-0.164971	-0.264134	-2.36711	-0.479916	-0.214033	-1.46673	Homo sapiens ring finger protein, transmembrane 2 (RNFT2), transcript variant 2, mRNA [NM_032814]	NM_032814
A_21_P0012176	XLOC_014512	-0.7133	-0.139071	-0.374416	-0.65222	-0.479327	-0.13049	-1.4665	BROAD Institute lincRNA (XLOC_014512), lincRNA [TCONS_l2_00017086]
A_33_P3261074		-0.957429	-1.35034	-1.25668	-0.59494	-1.3455	-0.502701	-1.46641
A_23_P214459	PRPH2	0.193916	0.560425	-1.50967	-1.70224	-0.228835	-2.06952	-1.46592	Homo sapiens peripherin 2 (retinal degeneration, slow) (PRPH2), mRNA [NM_000322]	NM_000322
A_21_P0009153		-1.99633	-1.76591	-1.923	2.37048	-2.77407	-0.606685	-1.46587	Homo sapiens cDNA clone IMAGE:6576497. [BC084573]
A_33_P3268622	LY6D	-2.39548	-1.29552	-0.981583	0.428431	-1.33032	-0.993583	-1.46542	Homo sapiens lymphocyte antigen 6 complex, locus D (LY6D), mRNA [NM_003695]	NM_003695
A_21_P0009076	XLOC_012035	-1.02292	-0.614444	-1.17147	-0.662099	-1.07775	-0.779026	-1.46507	BROAD Institute lincRNA (XLOC_012035), lincRNA [TCONS_00024750]
A_21_P0009615	XLOC_012725	-1.29836	-1.33939	-1.56735	0.343657	-1.15438	-1.55343	-1.4647	BROAD Institute lincRNA (XLOC_012725), lincRNA [TCONS_00026648]
A_21_P0002791		-0.124976	0.69868	-1.78194	-1.61051	-1.34721	-0.825879	-1.46365
A_33_P3245434		-1.34077	-1.34483	-0.143168	-0.257933	-1.29819	-0.278437	-1.46354	TBC1 domain family, member 3 [Source:HGNC Symbol;Acc:19031] [ENST00000519496]	AK122833
A_23_P28507	MGAT4A	-1.25825	-0.966173	-1.56352	-1.13065	-1.19274	0.0351295	-1.46338	Homo sapiens mannosyl (alpha-1,3-)-glycoprotein beta-1,4-N-acetylglucosaminyltransferase, isozyme A (MGAT4A), transcript variant 1, mRNA [NM_012214]	NM_012214
A_33_P3359253	MAD2L2	-0.723584	-1.05258	0.0897288	-0.945621	-1.60752	-1.12334	-1.46319	MAD2 mitotic arrest deficient-like 2 (yeast) [Source:HGNC Symbol;Acc:6764] [ENST00000376655]
A_21_P0006382	XLOC_007754	-1.3381	-1.30338	-1.61688	-0.244208	-1.21395	0.646103	-1.46274	BROAD Institute lincRNA (XLOC_007754), lincRNA [TCONS_00016822]
A_21_P0012530		-1.25947	-1.30637	0.351221	-0.324405	-0.568465	-0.959579	-1.46255	GRM7 antisense RNA 3 [Source:HGNC Symbol;Acc:42444] [ENST00000449158]
A_21_P0005394	XLOC_006144	-1.1521	-1.29686	1.13805	0.73704	-1.44942	-0.811408	-1.4625	BROAD Institute lincRNA (XLOC_006144), lincRNA [TCONS_00013496]
A_33_P3269789		-1.31446	-0.0551686	-0.406891	0.287179	-1.24263	-1.63547	-1.46186	T cell receptor beta variable 5-7 (non-functional) [Source:HGNC Symbol;Acc:12224] [ENST00000390378]	AB306172
A_21_P0013059		-1.05531	-0.597615	-0.0620923	-0.0876098	-1.00649	-1.62862	-1.46185	AGENCOURT_14276788 NIH_MGC_180 Homo sapiens cDNA clone IMAGE:30388256 5', mRNA sequence [CD359956]
A_33_P3240295		-2.21804	-1.30846	-0.87614	-0.123513	-0.997218	-0.136492	-1.46173
A_24_P209455	GIMAP4	-1.3302	-1.35765	-0.892583	-1.55895	-1.30107	-1.64863	-1.46166	Homo sapiens GTPase, IMAP family member 4 (GIMAP4), mRNA [NM_018326]	NM_018326
A_21_P0001735	XLOC_000947	0.0130448	-0.432284	-0.459714	-0.240186	-1.23415	-0.359216	-1.46163	BROAD Institute lincRNA (XLOC_000947), lincRNA [TCONS_00002424]
A_23_P258689	HEATR2	-0.968708	-0.905244	-0.680219	-1.56113	-0.725112	-0.404373	-1.4614	Homo sapiens HEAT repeat containing 2 (HEATR2), transcript variant 1, mRNA [NM_017802]	NM_017802
A_23_P416314	HRASLS5	-0.559983	-0.444919	-1.04719	-0.920932	-1.12504	0.300993	-1.4611	Homo sapiens HRAS-like suppressor family, member 5 (HRASLS5), transcript variant 1, mRNA [NM_054108]	NM_054108
A_21_P0005998		-1.28936	-0.449327	-0.960365	0.416774	0.09304	-1.61424	-1.46074	PREDICTED: Homo sapiens uncharacterized LOC101929428 (LOC101929428), misc_RNA [XR_250450]	XR_250450
A_21_P0006386	XLOC_007801	0.101708	0.346229	-1.74329	-1.22395	-0.0683823	-1.0841	-1.46019	BROAD Institute lincRNA (XLOC_007801), lincRNA [TCONS_00016844]
A_23_P351	EPB41	-1.10521	-1.13328	-3.41049	0.0238299	-0.7844	-0.0609679	-1.45968	Homo sapiens erythrocyte membrane protein band 4.1 (elliptocytosis 1, RH-linked) (EPB41), transcript variant 4, mRNA [NM_203342]	NM_203342
A_21_P0005462	XLOC_006327	-0.550829	2.60309	-0.12667	-0.372275	-1.413	-1.16211	-1.45923	BROAD Institute lincRNA (XLOC_006327), lincRNA [TCONS_00013671]
A_21_P0001272	XLOC_000095	-0.980889	-0.969162	-0.798373	-1.0917	-1.58178	-1.42237	-1.45888	BROAD Institute lincRNA (XLOC_000095), lincRNA [TCONS_00000867]
A_21_P0003655	XLOC_003704	-1.33183	-1.29367	-0.738566	-1.14099	-1.20749	-1.49793	-1.4585	BROAD Institute lincRNA (XLOC_003704), lincRNA [TCONS_00008261]
A_24_P100277	CYB5R3	0.751458	0.815335	0.32795	-2.71751	0.307482	0.428485	-1.45846	Homo sapiens cytochrome b5 reductase 3 (CYB5R3), transcript variant 2, mRNA [NM_007326]	NM_007326
A_23_P115838	C10orf12	-1.28986	-1.28118	-1.78249	-0.0691709	-0.792154	-0.0313692	-1.4579	Homo sapiens chromosome 10 open reading frame 12 (C10orf12), mRNA [NM_015652]	NM_015652
A_23_P416395	STC2	-0.0211563	-0.272593	-1.36336	-0.71466	-0.989778	-0.614868	-1.45705	Homo sapiens stanniocalcin 2 (STC2), mRNA [NM_003714]	NM_003714
A_21_P0005699		-1.31877	0.0227394	1.03954	-1.49909	-1.24104	-0.621891	-1.45661	DA874789 PROST2 Homo sapiens cDNA clone PROST2012423 5', mRNA sequence [DA874789]
A_21_P0003222	XLOC_002588	-1.31863	-0.511494	-1.52179	-1.43378	-1.46245	-1.64879	-1.45638	BROAD Institute lincRNA (XLOC_002588), lincRNA [TCONS_00006797]
A_21_P0004365	XLOC_004743	-1.61148	-1.2342	-0.967225	-1.78968	-1.4398	-1.92192	-1.45638	BROAD Institute lincRNA (XLOC_004743), lincRNA [TCONS_00010278]
A_23_P384044	CNIH3	-0.623043	-1.31427	-1.75365	2.88296	-1.33304	-1.11598	-1.45569	Homo sapiens cornichon family AMPA receptor auxiliary protein 3 (CNIH3), mRNA [NM_152495]	NM_152495
A_21_P0001214	ASCL5	-0.307947	0.466333	-0.508886	-1.60731	-1.35995	-0.629771	-1.45548	achaete-scute complex homolog 5 (Drosophila) [Source:HGNC Symbol;Acc:33169] [ENST00000449188]
A_33_P3407384	ZSCAN20	0.714623	-0.367369	0.0651932	0.263131	0.587608	0.200104	-1.45534	zinc finger and SCAN domain containing 20 [Source:HGNC Symbol;Acc:13093] [ENST00000373413]	BC011404
A_21_P0003817	XLOC_004211	-1.36735	-1.3577	0.281907	-0.146475	-0.370801	-0.322368	-1.45484	BROAD Institute lincRNA (XLOC_004211), lincRNA [TCONS_00008697]
A_33_P3370707	CRX	-1.15966	-1.33539	-1.5864	-1.38259	-1.17971	-1.62038	-1.45478	Homo sapiens cone-rod homeobox (CRX), mRNA [NM_000554]	NM_000554
A_33_P3220202	PKN3	-1.61963	-1.11564	-0.718211	-1.55004	-0.863615	-0.714578	-1.4544	Homo sapiens protein kinase N3 (PKN3), mRNA [NM_013355]	NM_013355
A_24_P184799	COCH	-1.2869	-0.900972	-1.09457	-0.88685	-1.39967	-0.362459	-1.45354	Homo sapiens cochlin (COCH), transcript variant 2, mRNA [NM_004086]	NM_004086
A_21_P0008928	XLOC_011708	-1.67668	-1.94139	-0.57265	-0.242298	-1.85505	-2.21681	-1.45268	BROAD Institute lincRNA (XLOC_011708), lincRNA [TCONS_00024381]
A_23_P69586	FAT1	-1.62432	-1.55226	-1.41576	0.181482	-1.28174	-0.268824	-1.45232	Homo sapiens FAT atypical cadherin 1 (FAT1), mRNA [NM_005245]	NM_005245
A_24_P108291	IMPACT	-1.28463	-0.754279	-0.02002	0.142272	-0.339085	-1.70174	-1.45223	Homo sapiens impact RWD domain protein (IMPACT), mRNA [NM_018439]	NM_018439
A_21_P0003571	XLOC_003453	0.254184	-1.5324	-1.52146	-1.33213	-1.50168	-0.450705	-1.45184	BROAD Institute lincRNA (XLOC_003453), lincRNA [TCONS_00007983]
A_23_P41942	POLR3G	-2.16331	-2.14701	-1.60026	-0.67448	-0.472153	0.0885906	-1.45159	Homo sapiens polymerase (RNA) III (DNA directed) polypeptide G (32kD) (POLR3G), mRNA [NM_006467]	NM_006467
A_21_P0007313	XLOC_009361	-0.867823	-0.0764546	-0.333403	-0.485481	-0.856171	-1.08506	-1.45075	BROAD Institute lincRNA (XLOC_009361), lincRNA [TCONS_00019566]
A_33_P3288942	FAM107B	-0.616467	-0.347854	-0.657474	0.419509	-1.27069	-0.939141	-1.45071	Homo sapiens family with sequence similarity 107, member B (FAM107B), transcript variant 1, mRNA [NM_001282695]	NM_001282695
A_23_P358944	PML	-0.245555	-0.132645	-0.90745	-1.52649	-0.00295162	0.0920029	-1.44999	Homo sapiens promyelocytic leukemia (PML), transcript variant 5, mRNA [NM_033244]	NM_033244
A_23_P320225	EVC2	-1.25809	-1.13244	-1.56623	-0.718113	-1.14636	-1.61417	-1.44994	Homo sapiens Ellis van Creveld syndrome 2 (EVC2), transcript variant 1, mRNA [NM_147127]	NM_147127
A_32_P1533	LOC202181	-1.28485	-1.72797	-0.257955	-1.085	-2.18518	-1.32583	-1.44934	Homo sapiens SUMO-interacting motifs containing 1 pseudogene (LOC202181), non-coding RNA [NR_026921]	NR_026921
A_33_P3262495	ZNF503	-1.92717	-2.50162	-1.00789	0.574602	-2.0082	-0.437488	-1.44916	Homo sapiens zinc finger protein 503 (ZNF503), mRNA [NM_032772]	NM_032772
A_24_P178065	PHLDB2	-1.62714	-1.46652	-0.633607	-0.155638	-1.34604	0.413574	-1.44902	Homo sapiens pleckstrin homology-like domain, family B, member 2, mRNA (cDNA clone IMAGE:5169755), complete cds. [BC038806]	BC038806
A_33_P3324980	ARID5B	-1.68689	-1.32879	-1.02619	0.074264	-0.892713	-0.718362	-1.44896	Homo sapiens AT rich interactive domain 5B (MRF1-like) (ARID5B), transcript variant 1, mRNA [NM_032199]	NM_032199
A_23_P73589	MSN	-0.0646534	-1.3415	-1.16068	2.94905	-1.21597	0.499362	-1.44884	Homo sapiens moesin (MSN), mRNA [NM_002444]	NM_002444
A_33_P3258467	SPTBN1	-0.466629	-0.991208	-2.25788	1.29734	-1.56439	0.36444	-1.4486	Homo sapiens spectrin, beta, non-erythrocytic 1 (SPTBN1), transcript variant 2, mRNA [NM_178313]	NM_178313
A_23_P253723	RRH	-0.855971	-0.538355	-0.209951	-0.0235696	-0.283316	0.108548	-1.44809	Homo sapiens retinal pigment epithelium-derived rhodopsin homolog (RRH), mRNA [NM_006583]	NM_006583
A_33_P3266898	DSC3	-1.32466	-1.31313	0.0301194	0.847893	-1.28239	0.12047	-1.44718	Homo sapiens desmocollin 3 (DSC3), transcript variant Dsc3a, mRNA [NM_001941]	NM_001941
A_23_P99540	ZFP36L1	-1.77202	-1.36647	-1.76348	0.714743	-1.39159	0.35537	-1.44631	Homo sapiens ZFP36 ring finger protein-like 1 (ZFP36L1), transcript variant 1, mRNA [NM_004926]	NM_004926
A_21_P0008665	XLOC_011335	-1.31097	-0.415502	-1.6881	-0.601452	-1.2535	-1.50905	-1.44589	BROAD Institute lincRNA (XLOC_011335), lincRNA [TCONS_00023489]
A_23_P74609	G0S2	-1.21724	-0.13196	-1.16528	1.74721	-1.68178	0.885353	-1.44576	Homo sapiens G0/G1switch 2 (G0S2), mRNA [NM_015714]	NM_015714
A_33_P3352223	CSRP1	-0.0185013	-0.672532	-0.321723	-1.58244	-1.32937	-1.66555	-1.44466	cysteine and glycine-rich protein 1 [Source:HGNC Symbol;Acc:2469] [ENST00000533402]	AK126507
A_33_P3360530		-1.66943	-1.82591	-0.0953736	-0.0436006	-0.97719	-0.554599	-1.44455
A_21_P0002289	XLOC_001656	-1.3276	-1.3536	-1.74466	-1.5881	-1.17033	-0.332095	-1.44452	BROAD Institute lincRNA (XLOC_001656), lincRNA [TCONS_00003850]
A_33_P3305462		-0.896052	-0.220192	-0.0964894	-1.86981	-1.65565	-2.00187	-1.44435
A_23_P152235	IRX3	-0.82336	-0.719148	-0.662613	-0.972069	-1.33867	-1.34741	-1.44418	Homo sapiens iroquois homeobox 3 (IRX3), mRNA [NM_024336]	NM_024336
A_23_P502336	EMR2	-1.31772	-0.863268	-1.71074	0.0309787	-1.25987	-0.154725	-1.44404	Homo sapiens egf-like module containing, mucin-like, hormone receptor-like 2 (EMR2), transcript variant 1, mRNA [NM_013447]	NM_013447
A_33_P3655815	SNORA2B	-0.0322194	0.704768	-0.298057	-1.55107	-0.260196	-1.6246	-1.44203	RC2-CS0017-270900-013-e02 CS0017 Homo sapiens cDNA, mRNA sequence [BQ322426]	BQ322426
A_21_P0010110		-1.11691	-0.951424	-1.36046	0.020638	-1.402	-1.31991	-1.44078
A_23_P92754	FGFR4	0.131094	0.03689	0.137733	-2.40518	0.132126	-0.137362	-1.43943	Homo sapiens fibroblast growth factor receptor 4 (FGFR4), transcript variant 3, mRNA [NM_213647]	NM_213647
A_32_P54503	JHDM1D-AS1	-1.25721	-1.1505	-0.941929	0.77825	-0.825836	-0.185166	-1.43888	Homo sapiens JHDM1D antisense RNA 1 (head to head) (JHDM1D-AS1), long non-coding RNA [NR_024451]	NR_024451
A_21_P0005380	XLOC_006098	-0.991234	-0.0414481	-0.859121	-1.61561	-1.46526	-0.383388	-1.43808	BROAD Institute lincRNA (XLOC_006098), lincRNA [TCONS_00013445]
A_23_P200598	MUL1	0.165124	-0.121465	0.291296	-1.73006	-0.189065	0.181828	-1.43789	Homo sapiens mitochondrial E3 ubiquitin protein ligase 1 (MUL1), mRNA [NM_024544]	NM_024544
A_24_P695306	TMEM229A	-1.32232	-1.33722	-1.76845	-1.60789	-1.35832	-1.28158	-1.43748	Homo sapiens transmembrane protein 229A (TMEM229A), mRNA [NM_001136002]	NM_001136002
A_23_P19291	TUBB2A	-0.174472	-0.421921	-0.334372	-2.37277	-0.679256	0.402954	-1.43619	Homo sapiens tubulin, beta 2A class IIa (TUBB2A), mRNA [NM_001069]	NM_001069
A_23_P217297	ZNF711	0.327424	-0.470325	-0.848882	-1.07283	-0.292057	-0.642395	-1.43572	Homo sapiens zinc finger protein 711 (ZNF711), mRNA [NM_021998]	NM_021998
A_32_P471485	RTKN2	-1.70779	-0.985493	0.338851	-0.306118	-0.380819	-1.0615	-1.435	Homo sapiens rhotekin 2 (RTKN2), transcript variant 2, mRNA [NM_001282941]	NM_001282941
A_21_P0002592	LOC101805491	-0.20353	-0.911619	-0.654311	0.338469	-1.30362	-1.50792	-1.43486	Homo sapiens uncharacterized LOC101805491 (LOC101805491), long non-coding RNA [NR_103805]	NR_103805
A_32_P178800	ITGA2	-2.64987	-3.24077	-1.82901	0.267947	-2.70762	0.563988	-1.43446	Homo sapiens integrin, alpha 2 (CD49B, alpha 2 subunit of VLA-2 receptor) (ITGA2), transcript variant 1, mRNA [NM_002203]	NM_002203
A_32_P151933	FECH	1.53553	1.28201	-0.539373	-0.664879	0.00252628	-1.50219	-1.4343	Homo sapiens ferrochelatase (FECH), transcript variant 1, mRNA [NM_001012515]	NM_001012515
A_21_P0001880		-2.05322	-0.927214	-1.84582	1.28376	-0.645802	0.305271	-1.43417	PREDICTED: Homo sapiens uncharacterized LOC101927861 (LOC101927861), misc_RNA [XR_245025]	XR_245025
A_21_P0006731		0.0323296	-0.664713	-1.74836	0.193236	-0.13399	0.562684	-1.43378	K-EST0040859 S12SNU216 Homo sapiens cDNA clone S12SNU216-8-A12 5', mRNA sequence [BM760324]
A_32_P71447	NCAPD3	-1.10934	-0.835949	-1.06158	-1.30388	-0.377611	-0.1843	-1.43361	Homo sapiens non-SMC condensin II complex, subunit D3 (NCAPD3), mRNA [NM_015261]	NM_015261
A_33_P3342195		0.091506	-0.713751	0.160674	0.353203	-1.2186	0.00803852	-1.43269
A_21_P0001193	LOC284688	-0.404145	-1.13591	-0.263217	0.0505862	-0.383819	-0.713072	-1.43245	Homo sapiens uncharacterized LOC284688 (LOC284688), long non-coding RNA [NR_026957]
A_33_P3337450		-2.05565	-1.8618	-0.737046	-1.48233	-0.496408	-1.33506	-1.43227	PREDICTED: Homo sapiens uncharacterized LOC101927838 (LOC101927838), misc_RNA [XR_248253]	XR_248253
A_33_P3355821	ZNF273	-0.744723	-0.984984	-1.26282	0.170558	-1.60374	-1.05742	-1.4321	Homo sapiens zinc finger protein 273 (ZNF273), transcript variant 1, mRNA [NM_021148]	NM_021148
A_21_P0003826	XLOC_003440	0.184678	0.271434	0.89663	0.427341	-1.22514	-1.57895	-1.43147	BROAD Institute lincRNA (XLOC_003440), lincRNA [TCONS_00008745]
A_24_P185186	SAMD14	-0.621695	-0.0810633	-0.827699	0.337183	-1.83449	-2.20754	-1.43104	Homo sapiens sterile alpha motif domain containing 14 (SAMD14), transcript variant 1, mRNA [NM_174920]	NM_174920
A_19_P00805212	C6orf147	-0.437783	-0.55027	-1.59429	1.13985	-1.18347	-1.59265	-1.43074	Homo sapiens chromosome 6 open reading frame 147 (C6orf147), long non-coding RNA [NR_027005]	NR_027005
A_21_P0010959	XLOC_014512	0.335827	-1.28593	0.660946	0.0920997	0.165631	0.924878	-1.43074	BROAD Institute lincRNA (XLOC_014512), lincRNA [TCONS_l2_00004338]
A_33_P3390024	EXOC7	-2.16229	-0.70915	-0.816215	-1.0826	-0.998943	0.401146	-1.4304	Homo sapiens exocyst complex component 7 (EXOC7), transcript variant 7, mRNA [NM_001282314]	NM_001282314
A_33_P3339446		-0.59378	-0.521098	-0.952666	-1.63932	-0.89726	-0.539051	-1.43037
A_33_P3388080	LOC731223	-0.77551	-0.554158	-0.871175	-1.36054	-0.828547	0.433838	-1.43019	17000424187223 GRN_EB Homo sapiens cDNA 5', mRNA sequence [CN263935]
A_33_P3258452	C12orf5	0.164216	-0.365024	-1.86325	-0.986514	0.897016	0.357084	-1.43002	Homo sapiens chromosome 12 open reading frame 5 (C12orf5), mRNA [NM_020375]	NM_020375
A_21_P0004975	XLOC_005552	-1.26866	-1.30063	-1.14405	0.442227	-1.14597	-0.425611	-1.42977	BROAD Institute lincRNA (XLOC_005552), lincRNA [TCONS_00012024]
A_33_P3303649	MB	-1.29925	-0.16436	-1.74203	-1.57608	-1.32303	0.374181	-1.42921	Homo sapiens myoglobin (MB), transcript variant 2, mRNA [NM_203377]	NM_203377
A_21_P0010298	XLOC_014112	0.130422	-0.450071	-1.7353	0.535439	-0.224202	-0.624975	-1.42874	BROAD Institute lincRNA (XLOC_014112), lincRNA [TCONS_00029173]
A_24_P137897	IFRD1	-0.707192	-2.00677	-1.23697	0.408079	-1.32022	-0.00326633	-1.42846	Homo sapiens interferon-related developmental regulator 1 (IFRD1), transcript variant 2, mRNA [NM_001007245]	NM_001007245
A_24_P203315	CNIH2	-1.74246	-1.4865	-0.936091	-1.26022	-1.61982	-0.0349069	-1.42814	Homo sapiens cornichon family AMPA receptor auxiliary protein 2 (CNIH2), transcript variant 1, mRNA [NM_182553]	NM_182553
A_33_P3303086	HNRNPLL	-0.239408	-0.596539	-0.113088	-0.824353	-0.431599	-0.344226	-1.42775	Homo sapiens heterogeneous nuclear ribonucleoprotein L-like (HNRNPLL), transcript variant 1, mRNA [NM_138394]	NM_138394
A_33_P3277447	SLC26A2	0.465824	0.779379	-0.0600452	-0.998279	0.709954	-1.9996	-1.42749	Homo sapiens solute carrier family 26 (anion exchanger), member 2 (SLC26A2), mRNA [NM_000112]	NM_000112
A_23_P200325	RABGAP1L	-1.0032	-0.156645	-0.378734	-1.92948	-0.177175	1.53526	-1.42741	Homo sapiens RAB GTPase activating protein 1-like (RABGAP1L), transcript variant 1, mRNA [NM_014857]	NM_014857
A_33_P3361147		-2.67359	-1.15572	-0.811134	-1.5161	-1.69551	0.238638	-1.42699	MIR4435-1 host gene (non-protein coding) [Source:HGNC Symbol;Acc:35163] [ENST00000371162]	AK130707
A_23_P63521	LCE2C	-1.78153	-1.00729	0.159476	1.16012	-2.16447	1.63959	-1.42689	Homo sapiens late cornified envelope 2C (LCE2C), mRNA [NM_178429]	NM_178429
A_21_P0004852	XLOC_005199	-1.80789	-0.956107	-0.845897	-1.43009	-1.72098	-0.614718	-1.42665	BROAD Institute lincRNA (XLOC_005199), lincRNA [TCONS_00011731]
A_23_P104151	TMEM69	-0.398849	-0.412354	-0.948265	-0.976459	0.00946999	-0.477332	-1.42581	Homo sapiens transmembrane protein 69 (TMEM69), mRNA [NM_016486]	NM_016486
A_32_P152195	STAC2	0.484198	0.633206	-0.0705285	-0.8248	-0.891021	0.319352	-1.42542	Homo sapiens SH3 and cysteine rich domain 2 (STAC2), mRNA [NM_198993]	NM_198993
A_33_P3210258		-1.06768	-0.204859	-0.636888	-0.952139	-1.28368	-1.60707	-1.42537	T cell receptor gamma variable 4 [Source:HGNC Symbol;Acc:12289] [ENST00000390345]
A_33_P3312509	ADAMTSL2	-0.427067	-0.828603	-0.511754	-1.00378	-1.19333	-0.767078	-1.42532	Homo sapiens ADAMTS-like 2 (ADAMTSL2), transcript variant 1, mRNA [NM_014694]	NM_014694
A_33_P3224495	KCNQ5-IT1	-1.25941	-1.28056	-1.61702	-1.65698	0.56111	-0.310064	-1.42487	PREDICTED: Homo sapiens KCNQ5 intronic transcript 1 (non-protein coding) (KCNQ5-IT1), misc_RNA [XR_158796]	XR_158796
A_33_P3358855		-0.830532	-0.929228	-0.51764	-0.336129	-1.85832	-1.12223	-1.42484
A_23_P144807	2015-09-08	0.909984	1.09557	-0.519286	-1.58858	-0.805238	-0.403278	-1.42479	Homo sapiens septin 8 (SEPT8), transcript variant 1, mRNA [NM_001098811]	NM_001098811
A_23_P210619	RTFDC1	-0.438351	-0.363183	-0.192198	-2.5803	-0.179913	0.0654402	-1.42377	Homo sapiens replication termination factor 2 domain containing 1 (RTFDC1), transcript variant 2, mRNA [NM_016407]	NM_016407
A_21_P0000468	SNORD126	-1.10497	-1.00556	-1.19316	0.450706	0.0762911	0.11039	-1.42373	Homo sapiens small nucleolar RNA, C/D box 126 (SNORD126), small nucleolar RNA [NR_003693]	NR_003693
A_33_P3338392	PRDM15	-1.26753	-1.30858	-0.520513	0.726259	-1.11678	-0.415299	-1.42332	Homo sapiens PR domain containing 15 (PRDM15), transcript variant 1, mRNA [NM_022115]	NM_022115
A_24_P126406	DNAH17	0.160693	0.501925	-0.626698	-0.875914	-1.02281	-1.36703	-1.42298	Homo sapiens dynein, axonemal, heavy chain 17 (DNAH17), mRNA [NM_173628]	NM_173628
A_21_P0000118	LEKR1	-1.28033	-0.528903	-0.295144	0.0136371	-1.08297	-1.58964	-1.42282	Homo sapiens leucine, glutamate and lysine rich 1 (LEKR1), transcript variant 2, mRNA [NM_001193283]	NM_001193283
A_33_P3337485	CD248	0.171491	0.321166	-0.421303	-2.45483	-0.868423	-2.28845	-1.42168	Homo sapiens CD248 molecule, endosialin (CD248), mRNA [NM_020404]	NM_020404
A_33_P3287840	STAM	-1.08286	-1.02211	-0.383366	0.264833	-1.28926	0.585771	-1.42056	Homo sapiens signal transducing adaptor molecule (SH3 domain and ITAM motif) 1 (STAM), transcript variant 1, mRNA [NM_003473]	NM_003473
A_21_P0009180	LOC100507351	-0.936203	-1.57485	-1.05848	-0.739199	-1.5678	-1.42175	-1.42016	Homo sapiens uncharacterized LOC100507351 (LOC100507351), long non-coding RNA [NR_040050]
A_33_P3373805	LOC255187	-2.24995	-2.28457	-2.65982	1.76378	-2.24774	1.48755	-1.41995
A_23_P209987	POLR1B	-1.30568	-0.928343	-1.17809	0.0616713	-1.32257	-0.245596	-1.41992	Homo sapiens polymerase (RNA) I polypeptide B, 128kDa (POLR1B), transcript variant 1, mRNA [NM_019014]	NM_019014
A_21_P0005257		-0.721888	-1.28194	-0.78995	-1.52243	-1.27935	0.151217	-1.41972	HESC2_7_F07.g1_A035 NIH_MGC_258 Homo sapiens cDNA clone IMAGE:7467039 5', mRNA sequence [CX163669]
A_33_P3410385	ARHGAP44	-0.979108	-0.511441	-0.0254951	-0.325269	-0.533682	-0.219522	-1.41896	Homo sapiens Rho GTPase activating protein 44 (ARHGAP44), mRNA [NM_014859]	NM_014859
A_33_P3247489	C11orf85	-0.00677013	-1.06903	-0.539806	0.236662	-1.05187	-0.70369	-1.41858	Homo sapiens chromosome 11 open reading frame 85 (C11orf85), mRNA [NM_001037225]	NM_001037225
A_23_P156708	TNXB	-0.347854	-0.919045	-1.27189	2.07424	-1.90556	-0.529979	-1.41831	Homo sapiens tenascin XB (TNXB), transcript variant XB-S, mRNA [NM_032470]	NM_032470
A_24_P288779	XAGE5	-1.87309	0.166458	-0.86215	-0.82858	-1.74709	-2.15892	-1.41827	Homo sapiens X antigen family, member 5 (XAGE5), mRNA [NM_130775]	NM_130775
A_24_P203502		-1.16095	-0.913461	-0.607278	-0.889071	-1.07259	-0.119906	-1.41804	Q9BS42_HUMAN (Q9BS42) C15orf15 protein, partial (74%) [THC2591331]
A_33_P3282023		-1.29362	2.60493	0.0441175	0.466735	-0.522748	-1.58075	-1.41797
A_24_P340941	NDUFAF4P1	-1.37155	-0.312592	-0.498745	-0.332648	-1.24807	-1.65769	-1.41757	Homo sapiens NADH dehydrogenase (ubiquinone) complex I, assembly factor 4 pseudogene 1 (NDUFAF4P1), non-coding RNA [NR_036507]	NR_036507
A_21_P0006293	LOC100507103	-1.44932	-1.10679	-1.41855	-0.879993	-1.4796	-1.75621	-1.41655	PREDICTED: Homo sapiens uncharacterized LOC100507103 (LOC100507103), misc_RNA [XR_108974]	XR_108974
A_33_P3348224	SEC14L6	-1.65626	-0.0738325	-0.241518	-0.617489	-1.05593	-0.452466	-1.41578	Homo sapiens SEC14-like 6 (S. cerevisiae) (SEC14L6), mRNA [NM_001193336]
A_21_P0005592		-1.40072	-1.21173	-0.643989	-0.449685	-1.2824	-1.34205	-1.41569
A_33_P3383189	SP9	-1.4803	-1.604	-0.649107	-0.570328	-1.21416	-0.905413	-1.41536	Homo sapiens Sp9 transcription factor (SP9), mRNA [NM_001145250]	NM_001145250
A_23_P118834	TOP2A	-1.34644	-0.828299	-1.83773	-0.608765	-0.638747	-0.446179	-1.41519	Homo sapiens topoisomerase (DNA) II alpha 170kDa (TOP2A), mRNA [NM_001067]	NM_001067
A_24_P296808	PNMAL1	-0.154698	0.61727	-0.0305505	0.358942	-1.17886	-1.09755	-1.41516	Homo sapiens paraneoplastic Ma antigen family-like 1 (PNMAL1), transcript variant 1, mRNA [NM_018215]	NM_018215
A_19_P00320067		-0.499685	0.677772	-1.28672	-0.467962	0.461752	-1.57409	-1.41515	Homo sapiens, clone IMAGE:4899575, mRNA. [BC025320]	BC025320
A_21_P0007832	MUC19	-1.30454	-0.285696	-2.49588	-0.949757	-1.63661	-0.539147	-1.41468	Homo sapiens mucin 19, oligomeric (MUC19), mRNA [NM_173600]	NM_173600
A_21_P0012323	XLOC_014512	-0.720433	-0.000491142	-0.248482	-1.47045	-1.22982	-1.5951	-1.41463	BROAD Institute lincRNA (XLOC_014512), lincRNA [TCONS_l2_00018247]
A_33_P3745146	CADM1	-1.28362	-1.17441	-0.38753	-0.479276	-1.00905	-0.582073	-1.41412	Homo sapiens cell adhesion molecule 1 (CADM1), transcript variant 2, mRNA [NM_001098517]	NM_001098517
A_24_P37409	DUSP2	-0.775284	-1.45127	-0.772786	-0.678411	-1.27154	-0.882988	-1.41375	Homo sapiens dual specificity phosphatase 2 (DUSP2), mRNA [NM_004418]	NM_004418
A_33_P3242369		-1.2959	-1.31812	-1.72221	-1.56311	-1.31476	-0.905819	-1.4135	Homo sapiens PP10881 mRNA, complete cds. [AF370399]	AF370399
A_21_P0012855		-0.700317	-0.06253	0.503926	1.18062	-1.33886	-0.699692	-1.41334
A_33_P3364023	KCNE1	-1.26623	-1.1955	-1.07841	-0.813522	-1.1584	-1.57989	-1.41273	PREDICTED: Homo sapiens potassium voltage-gated channel, Isk-related family, member 1 (KCNE1), transcript variant X3, mRNA [XM_005260974]	XM_005260974
A_33_P3366301	C14orf23	-0.951167	-0.938559	-0.797044	-1.02069	-1.1934	-0.95019	-1.41245	Homo sapiens chromosome 14 open reading frame 23 (C14orf23), transcript variant 2, long non-coding RNA [NR_026732]	NR_026732
A_24_P940006	EFNB3	-1.65083	0.763225	-1.36904	0.158632	-1.19155	-3.18843	-1.41242	Homo sapiens ephrin-B3 (EFNB3), mRNA [NM_001406]	NM_001406
A_19_P00326248	XLOC_008015	-0.893385	-0.183309	-0.321606	0.0469313	0.0862355	-0.0297427	-1.41216	BROAD Institute lincRNA (XLOC_008015), lincRNA [TCONS_00017433]
A_33_P3332166	PRSS38	-1.08099	-2.30273	-1.97491	-1.29438	-2.33849	-1.7071	-1.41119	Homo sapiens protease, serine, 38 (PRSS38), mRNA [NM_183062]	NM_183062
A_21_P0014891		-1.28912	-0.763179	-0.092124	-0.928277	-1.35071	-0.658731	-1.41103	Q59EH2_HUMAN (Q59EH2) Amyloid beta protein-binding, family B, member 3 isoform b variant (Fragment), complete [THC2530762]
A_24_P350397	HSD3B1	-1.28483	-1.28289	-1.67799	0.738777	-1.22752	-0.542706	-1.41099	Homo sapiens hydroxy-delta-5-steroid dehydrogenase, 3 beta- and steroid delta-isomerase 1 (HSD3B1), mRNA [NM_000862]	NM_000862
A_21_P0007253	XLOC_009243	-1.28811	-1.31993	-1.70002	-1.54092	-1.29353	-1.58755	-1.41084	BROAD Institute lincRNA (XLOC_009243), lincRNA [TCONS_00019427]
A_21_P0005583	XLOC_006288	-0.939987	-1.13126	-1.78004	-0.950227	-0.41196	-0.924702	-1.41064	BROAD Institute lincRNA (XLOC_006288), lincRNA [TCONS_00014231]
A_21_P0000991		-1.2613	-0.183058	-1.16741	-1.5806	-1.31365	-1.57972	-1.41044
A_23_P323272	OSR1	-1.2654	-1.29549	-1.71489	-0.569846	-0.97189	-0.00740814	-1.41023	Homo sapiens odd-skipped related transciption factor 1 (OSR1), mRNA [NM_145260]	NM_145260
A_33_P3342967	LOC100129186	-0.656392	-0.458063	0.740181	0.280099	0.286197	0.485137	-1.40984	Homo sapiens cDNA FLJ46336 fis, clone TESTI4046090. [AK128204]
A_33_P3247068		-1.18862	-0.268277	-1.69058	-1.13007	-0.694382	-0.567407	-1.40972
A_23_P49643	GRAP	-1.39173	-1.52715	-1.77868	0.977064	-1.85743	-0.455515	-1.4096	Homo sapiens GRB2-related adaptor protein (GRAP), mRNA [NM_006613]	NM_006613
A_21_P0004767		0.196186	0.0714416	-0.162558	-0.291975	-0.981493	-0.316438	-1.40952
A_23_P145761	ARL4A	-2.55484	-2.35878	-0.771107	0.776404	-1.68723	0.19923	-1.40868	Homo sapiens ADP-ribosylation factor-like 4A (ARL4A), transcript variant 1, mRNA [NM_005738]	NM_005738
A_32_P64096	ZKSCAN2	-0.288963	0.113005	-0.18528	-1.95323	-0.0871887	-0.70682	-1.40858	Homo sapiens zinc finger with KRAB and SCAN domains 2 (ZKSCAN2), mRNA [NM_001012981]	NM_001012981
A_21_P0002784		-1.25681	-0.408479	0.559284	-0.378635	-1.10977	-0.153194	-1.40686	AV684728 GKC Homo sapiens cDNA clone GKCDMD06 5', mRNA sequence [AV684728]
A_24_P251841	SETD7	-1.28095	-1.27173	-1.74275	2.80253	-1.31812	0.455504	-1.40673	Homo sapiens SET domain containing (lysine methyltransferase) 7 (SETD7), mRNA [NM_030648]	NM_030648
A_21_P0005263		0.280548	-1.25538	-0.561632	-1.43911	-1.36642	-1.61069	-1.40634	2109260A B cell growth factor. {Homo sapiens} (exp=-1; wgp=0; cg=0), partial (10%) [THC2771421]
A_33_P3214533		-1.27211	-1.30489	-1.68545	-1.43129	-1.22053	-0.519903	-1.40632	Homo sapiens cDNA FLJ45210 fis, clone BRCAN2018269. [AK127153]	AK127153
A_33_P3220872	LOC1720	-1.28059	-0.517872	-1.28717	-1.37587	-1.16825	-1.57085	-1.40575	Homo sapiens dihydrofolate reductase pseudogene (LOC1720), non-coding RNA [NR_033423]	NR_033423
A_21_P0008142	XLOC_010568	-0.474992	0.191546	-0.991812	-1.58196	-1.33012	-1.58467	-1.40569	BROAD Institute lincRNA (XLOC_010568), lincRNA [TCONS_00021967]
A_32_P458472	C1orf95	-2.08854	-0.493293	0.0189629	-1.02991	-1.29891	-1.15096	-1.40543	Homo sapiens chromosome 1 open reading frame 95 (C1orf95), mRNA [NM_001003665]	NM_001003665
A_23_P502627	ZXDA	-1.04286	-0.966607	-2.8459	0.672075	-0.815082	-0.222176	-1.40507	Homo sapiens zinc finger, X-linked, duplicated A (ZXDA), mRNA [NM_007156]	NM_007156
A_24_P82466	GAS7	-1.26703	-1.25051	-0.17322	-1.31224	-1.12879	-0.963777	-1.40503	Homo sapiens growth arrest-specific 7 (GAS7), transcript variant c, mRNA [NM_201433]	NM_201433
A_33_P3306146	PLAU	-4.63535	-3.07259	-3.89324	2.25505	-5.15284	1.7725	-1.40425	Homo sapiens plasminogen activator, urokinase (PLAU), transcript variant 2, mRNA [NM_001145031]	NM_001145031
A_23_P24104	PLAU	-3.43893	-2.73958	-3.38887	2.11212	-3.66867	0.897052	-1.40413	Homo sapiens plasminogen activator, urokinase (PLAU), transcript variant 1, mRNA [NM_002658]	NM_002658
A_23_P102058	MATN3	-2.6131	-2.82157	-1.26161	-0.0360479	-2.70384	-0.224461	-1.40407	Homo sapiens matrilin 3 (MATN3), mRNA [NM_002381]	NM_002381
A_23_P157170	DNAJC30	0.478278	0.161055	0.428638	-2.79579	0.660805	0.370022	-1.40363	Homo sapiens DnaJ (Hsp40) homolog, subfamily C, member 30 (DNAJC30), mRNA [NM_032317]	NM_032317
A_24_P368735	ARL10	-0.559048	-1.28549	0.568388	1.01576	-1.10113	-1.5669	-1.40326	Homo sapiens ADP-ribosylation factor-like 10 (ARL10), mRNA [NM_173664]	NM_173664
A_21_P0008252	XLOC_010588	-0.961161	-1.32568	-0.000883102	0.16689	-0.553606	-1.58718	-1.40324	BROAD Institute lincRNA (XLOC_010588), lincRNA [TCONS_00022267]
A_23_P209320	PER2	0.287071	-0.409098	-0.834404	-1.30169	0.150959	0.19281	-1.4032	Homo sapiens period circadian clock 2 (PER2), mRNA [NM_022817]	NM_022817
A_23_P314584	MAPKAPK3	0.113503	-0.138895	-0.629936	-0.595223	-0.486447	-0.609889	-1.40244	Homo sapiens mitogen-activated protein kinase-activated protein kinase 3 (MAPKAPK3), transcript variant 3, mRNA [NM_004635]	NM_004635
A_21_P0009713	XLOC_013044	-1.27335	0.00941324	-1.58136	-1.14239	-1.16049	-0.172726	-1.39908	BROAD Institute lincRNA (XLOC_013044), lincRNA [TCONS_00026997]
A_33_P3358712	POLR2M	-1.25096	-1.64868	-0.580936	-0.0146451	-1.46055	-1.92043	-1.39854	polymerase (RNA) II (DNA directed) polypeptide M [Source:HGNC Symbol;Acc:14862] [ENST00000464277]	AY341344
A_23_P426021	SEL1L3	-1.86726	-1.16424	0.0614705	-0.437943	-2.34798	0.399161	-1.39819	Homo sapiens sel-1 suppressor of lin-12-like 3 (C. elegans) (SEL1L3), mRNA [NM_015187]	NM_015187
A_24_P82074	CPSF2	-1.23683	-1.25706	-1.78924	-0.798018	-1.36883	-1.5632	-1.39773	Homo sapiens cleavage and polyadenylation specific factor 2, 100kDa (CPSF2), mRNA [NM_017437]	NM_017437
A_33_P3255304	GGT5	-2.85667	-2.39912	-2.55016	0.495141	-2.57479	0.506632	-1.39731	Homo sapiens gamma-glutamyltransferase 5 (GGT5), transcript variant 1, mRNA [NM_001099781]	NM_001099781
A_33_P3268403	TRAF3IP3	-0.609415	-0.902123	-0.538995	-1.60649	-1.35276	-0.882688	-1.39696	TRAF3 interacting protein 3 [Source:HGNC Symbol;Acc:30766] [ENST00000476050]	AK126139
A_23_P144123	SLC22A13	-1.243	-1.27089	-1.68623	-1.49293	-1.27834	-0.0444469	-1.39661	Homo sapiens solute carrier family 22 (organic anion/urate transporter), member 13 (SLC22A13), mRNA [NM_004256]	NM_004256
A_33_P3306964	PPP1R2	-1.48945	-1.5553	-1.12096	0.165636	-1.60405	0.028554	-1.39641	Homo sapiens protein phosphatase 1, regulatory (inhibitor) subunit 2 (PPP1R2), mRNA [NM_006241]	NM_006241
A_23_P155257	FOXP1	-0.849224	-0.903174	-0.812731	0.170108	-0.711286	0.162644	-1.39545	Homo sapiens forkhead box P1 (FOXP1), transcript variant 1, mRNA [NM_032682]	NM_032682
A_21_P0014365	LOC100287082	-1.26925	-1.26742	-1.45486	-0.0610967	-1.21128	-1.58151	-1.39541	PREDICTED: Homo sapiens uncharacterized LOC100287082 (LOC100287082), misc_RNA [XR_111764]	XR_111764
A_21_P0006429	XLOC_008024	-0.172029	-0.633624	-0.205935	-1.39227	-0.224277	-0.258148	-1.39532	BROAD Institute lincRNA (XLOC_008024), lincRNA [TCONS_00017001]
A_33_P3379091	SYNGR1	0.485592	0.304525	0.407572	-3.05114	-0.420278	-3.08487	-1.3949	Homo sapiens synaptogyrin 1 (SYNGR1), transcript variant 1b, mRNA [NM_145731]	NM_145731
A_33_P3396766		-0.10446	0.302152	0.0670791	-1.78783	-0.7156	-1.09662	-1.39451	Homo sapiens cDNA clone IMAGE:5933551, partial cds. [BC068076]	BC068076
A_33_P3390708	TMEM2	-1.43222	-1.07581	-1.79153	-0.416267	-1.48187	0.462115	-1.39378	Homo sapiens transmembrane protein 2 (TMEM2), transcript variant 1, mRNA [NM_013390]	NM_013390
A_33_P3542599	SNORA2A	-0.48316	-1.2739	-0.406358	-1.2378	-0.98745	-1.54955	-1.39341	CM3-MT0388-260101-688-e11_1 MT0388 Homo sapiens cDNA, mRNA sequence [CV322587]	CV322587
A_24_P50801	NRP2	-1.71826	-1.31096	-1.44944	0.337136	-2.36004	-0.630912	-1.3934	Homo sapiens neuropilin 2 (NRP2), transcript variant 6, mRNA [NM_201264]	NM_201264
A_32_P215938	GPSM1	-1.31815	-0.974401	-0.0219574	0.616197	-2.1396	0.0192537	-1.39281	Homo sapiens G-protein signaling modulator 1 (GPSM1), transcript variant 1, mRNA [NM_001145638]	NM_001145638
A_23_P68610	TPX2	-1.70822	-1.32788	-1.99639	-0.0247488	-0.814354	-0.0351315	-1.39264	Homo sapiens TPX2, microtubule-associated (TPX2), mRNA [NM_012112]	NM_012112
A_23_P31073	MYB	-2.76204	-1.81245	-0.609853	-0.346468	-2.71387	0.25331	-1.39192	Homo sapiens v-myb avian myeloblastosis viral oncogene homolog (MYB), transcript variant 2, mRNA [NM_005375]	NM_005375
A_21_P0008419	EGLN3	-1.25667	-1.26282	-0.679322	-1.39063	-1.16283	-1.56262	-1.3919	egl nine homolog 3 (C. elegans) [Source:HGNC Symbol;Acc:14661] [ENST00000557521]
A_21_P0009411		-1.24414	-1.27038	-1.58184	-1.38611	-1.15906	-1.56314	-1.39171	long intergenic non-protein coding RNA 511 [Source:HGNC Symbol;Acc:43564] [ENST00000581183]
A_23_P26954	VAT1	-0.814601	-0.258203	0.245966	-1.62205	-0.305163	0.635315	-1.39138	Homo sapiens vesicle amine transport 1 (VAT1), mRNA [NM_006373]	NM_006373
A_33_P3391076	MBNL2	-1.3707	-0.999259	-1.39457	0.799937	-1.69441	0.0536785	-1.39133	Homo sapiens muscleblind-like splicing regulator 2 (MBNL2), transcript variant 3, mRNA [NM_207304]	NM_207304
A_21_P0001097	XLOC_000695	-0.781845	0.088882	-0.648414	-1.7587	-0.91095	0.505531	-1.39101	BROAD Institute lincRNA (XLOC_000695), lincRNA [TCONS_00000467]
A_21_P0002918		-0.344795	0.682815	-1.62932	-1.44459	-1.21888	-1.25222	-1.39074
A_23_P78092	EVI2A	-0.886573	-1.00708	-0.493752	0.345911	-0.700345	-1.13409	-1.39043	Homo sapiens ecotropic viral integration site 2A (EVI2A), transcript variant 1, mRNA [NM_001003927]	NM_001003927
A_33_P3214884	KPNA3	-0.386639	0.223092	0.308138	-1.71838	0.147651	0.187205	-1.38932	Homo sapiens karyopherin alpha 3 (importin alpha 4) (KPNA3), mRNA [NM_002267]	NM_002267
A_23_P143692	SH3BP1	-1.22913	-0.454746	-0.693992	-2.21261	-0.810724	-0.667457	-1.38899	Homo sapiens SH3-domain binding protein 1 (SH3BP1), mRNA [NM_018957]	NM_018957
A_33_P3392004	LOC100129785	-0.189073	-0.940077	-0.326956	-0.097909	-0.479782	-1.55145	-1.38884	Homo sapiens cDNA FLJ43295 fis, clone MESTC2000153. [AK125285]	AK125285
A_33_P3310377	OR2B11	0.221266	0.570357	-1.04196	-0.242788	-1.9866	-0.571208	-1.38874	Homo sapiens olfactory receptor, family 2, subfamily B, member 11 (OR2B11), mRNA [NM_001004492]	NM_001004492
A_21_P0013093	XLOC_014512	-1.26932	-0.197096	-0.42219	0.186956	-0.319654	0.939514	-1.38811	BROAD Institute lincRNA (XLOC_014512), lincRNA [TCONS_l2_00024915]
A_21_P0004843	XLOC_005181	-1.57383	-1.27242	-0.717438	-0.386067	-1.78799	-2.10943	-1.38808	BROAD Institute lincRNA (XLOC_005181), lincRNA [TCONS_00011702]
A_24_P203689	KIF7	-1.11092	-0.805222	0.0884304	-0.97337	-1.62861	-1.33937	-1.38776	Homo sapiens kinesin family member 7 (KIF7), mRNA [NM_198525]	NM_198525
A_23_P351757	PLCD3	0.256552	-0.240602	-0.181857	0.784814	-2.98289	0.467206	-1.38736	Homo sapiens phospholipase C, delta 3 (PLCD3), mRNA [NM_133373]	NM_133373
A_32_P164246	FOXQ1	-2.01539	-1.47848	-0.388203	0.248412	-0.812169	-0.53591	-1.38707	Homo sapiens forkhead box Q1 (FOXQ1), mRNA [NM_033260]	NM_033260
A_23_P203267	TRIM29	-1.49326	-2.40006	0.289396	3.15422	-2.71785	0.319366	-1.38697	Homo sapiens tripartite motif containing 29 (TRIM29), mRNA [NM_012101]	NM_012101
A_33_P3280981		-0.644695	-1.07951	0.0651483	-0.369	-1.56074	0.0264173	-1.38657	Q8C788_MOUSE (Q8C788) 13 days embryo heart cDNA, RIKEN full-length enriched library, clone:D330033C12 product:sorting nexin associated golgi protein 1, full insert sequence, partial (24%) [THC2612433]
A_23_P374351	KCTD20	-0.432214	-0.422146	-0.49952	-1.66365	-0.040906	-0.374786	-1.38648	Homo sapiens potassium channel tetramerization domain containing 20 (KCTD20), transcript variant 1, mRNA [NM_173562]	NM_173562
A_23_P2920	SERPINA3	-1.04479	-1.72816	-0.395601	-1.49223	-1.05628	-0.176733	-1.38616	Homo sapiens serpin peptidase inhibitor, clade A (alpha-1 antiproteinase, antitrypsin), member 3 (SERPINA3), mRNA [NM_001085]	NM_001085
A_23_P500433	CARD9	-1.21942	-1.67865	-1.85327	-0.816204	-2.00618	-0.3685	-1.38527	Homo sapiens caspase recruitment domain family, member 9 (CARD9), transcript variant 1, mRNA [NM_052813]	NM_052813
A_33_P3329326	CD164L2	-1.26323	0.0367637	-1.66914	-1.24249	-1.25004	-1.48054	-1.38501	CD164 sialomucin-like 2 [Source:HGNC Symbol;Acc:32043] [ENST00000374025]
A_33_P3408034		-1.96837	-1.85842	-0.288864	-0.385825	-1.50192	-0.832799	-1.38498
A_23_P150092	SEPHS1	-1.06581	-0.922749	-1.01042	-1.12211	-0.863254	-0.281522	-1.38478	Homo sapiens selenophosphate synthetase 1 (SEPHS1), transcript variant 1, mRNA [NM_012247]	NM_012247
A_23_P145694	ASNS	-0.383157	-0.851562	-2.20976	-0.577457	-1.89464	-0.279234	-1.38477	Homo sapiens asparagine synthetase (glutamine-hydrolyzing) (ASNS), transcript variant 2, mRNA [NM_001673]	NM_001673
A_24_P149036	DPYSL3	-1.23804	-1.2336	-1.6601	-1.46458	-1.25879	-0.613725	-1.38401	Homo sapiens dihydropyrimidinase-like 3 (DPYSL3), transcript variant 2, mRNA [NM_001387]	NM_001387
A_24_P251962	PCDHB2	-0.098094	-0.172318	-1.87726	-0.0802708	-0.23765	0.427546	-1.38371	Homo sapiens protocadherin beta 2 (PCDHB2), mRNA [NM_018936]	NM_018936
A_21_P0014131		-0.632138	-0.625264	-0.52403	-0.928402	-0.768271	-0.0160303	-1.38348
A_21_P0014784		-1.25363	-1.27172	-1.7944	-1.07609	-1.35712	-1.58038	-1.38346
A_23_P26154	PLIN1	-1.45458	-0.880535	2.39247	-0.527335	-0.498815	-1.76643	-1.38343	Homo sapiens perilipin 1 (PLIN1), transcript variant 1, mRNA [NM_002666]	NM_002666
A_23_P2705	LPAR6	-1.53756	-1.45998	-1.70197	-0.641805	-1.13669	-0.561998	-1.3834	Homo sapiens lysophosphatidic acid receptor 6 (LPAR6), transcript variant 1, mRNA [NM_005767]	NM_005767
A_24_P15877		-0.741758	-0.522049	-0.576501	-0.658301	-0.495321	0.100318	-1.38324	Homo sapiens FKSG41 (FKSG41) mRNA, complete cds. [AF333762]	AF333762
A_23_P12357	CRB1	-1.27372	0.49698	-1.0828	-0.314643	-0.412669	-1.21281	-1.38283	Homo sapiens crumbs homolog 1 (Drosophila) (CRB1), transcript variant 1, mRNA [NM_201253]	NM_201253
A_33_P3411338	ENPEP	-1.20948	-1.24714	-1.46814	-1.25492	-1.04801	-1.54738	-1.38277	Homo sapiens glutamyl aminopeptidase (aminopeptidase A) (ENPEP), mRNA [NM_001977]	NM_001977
A_24_P51855	DUSP7	-0.893552	-1.26159	-0.828535	0.452868	-0.603183	0.253609	-1.38171	Homo sapiens dual specificity phosphatase 7 (DUSP7), mRNA [NM_001947]	NM_001947
A_23_P84000	CACNG2	-1.22571	-1.26315	-0.546444	-1.18079	-1.12578	-1.54858	-1.38171	Homo sapiens calcium channel, voltage-dependent, gamma subunit 2 (CACNG2), mRNA [NM_006078]	NM_006078
A_21_P0014260		-1.25679	-1.21301	-0.143882	-1.27598	-1.12546	-1.53984	-1.38152	PREDICTED: Homo sapiens uncharacterized LOC100507109 (LOC100507109), misc_RNA [XR_111158]	XR_111158
A_19_P00805263		-1.13904	-1.00701	-1.58251	-1.38075	-1.18813	-0.810222	-1.38124	NISC_gc07h01.y1 NCI_CGAP_Co17 Homo sapiens cDNA clone IMAGE:3218160 5', mRNA sequence [CB044991]
A_33_P3263412		0.0418873	-0.196441	-0.567426	0.0056901	-2.26795	0.0177212	-1.38071	Homo sapiens cDNA FLJ26714 fis, clone PNC01043. [AK130224]	AK130224
A_21_P0008567		-0.612829	-0.951102	-0.419597	0.00218296	-2.3715	-0.690599	-1.38041
A_23_P1492	AVPI1	-1.17404	-0.517324	-0.276471	-1.22389	-0.786146	-0.58781	-1.3801	Homo sapiens arginine vasopressin-induced 1 (AVPI1), mRNA [NM_021732]	NM_021732
A_23_P164057	MFAP4	2.34813	-0.327739	-1.37872	-3.33817	-2.11637	-1.88298	-1.37957	Homo sapiens microfibrillar-associated protein 4 (MFAP4), transcript variant 2, mRNA [NM_002404]	NM_002404
A_33_P3331188	ARHGAP23	-1.44217	-1.88304	-2.35574	-0.115209	-1.17711	0.378999	-1.37944	Homo sapiens Rho GTPase activating protein 23 (ARHGAP23), mRNA [NM_001199417]	NM_001199417
A_21_P0002490	XLOC_002263	-1.25594	-1.26417	-0.921176	0.104289	-0.933387	-1.46663	-1.37929	BROAD Institute lincRNA (XLOC_002263), lincRNA [TCONS_00004378]
A_21_P0010064	XLOC_013811	-1.2011	-1.22777	-1.67056	-1.20441	-1.27183	-0.891451	-1.37874	BROAD Institute lincRNA (XLOC_013811), lincRNA [TCONS_00028451]
A_23_P29684	VILL	-0.96015	-0.637593	0.0709209	-1.29183	-1.36917	-0.683982	-1.37867	Homo sapiens villin-like (VILL), mRNA [NM_015873]	NM_015873
A_21_P0014881		-1.23933	-1.27599	-1.63535	-1.45731	-1.22105	-1.45611	-1.37855
A_21_P0005063	TXLNB	-0.117233	-1.28704	-0.0288672	0.65714	-1.31601	-1.72422	-1.37848	PREDICTED: Homo sapiens taxilin beta (TXLNB), transcript variant X1, mRNA [XM_005266836]
A_33_P3282434	SLC16A1	-0.954019	-0.879102	-1.34695	-0.400161	0.0678635	-0.500458	-1.37824	Homo sapiens solute carrier family 16 (monocarboxylate transporter), member 1 (SLC16A1), transcript variant 2, mRNA [NM_001166496]	NM_001166496
A_21_P0002389	XLOC_001963	-1.24562	-0.286556	-1.4365	-0.330694	-1.12878	-1.54258	-1.37814	BROAD Institute lincRNA (XLOC_001963), lincRNA [TCONS_00004113]
A_21_P0000495	SNORA57	-1.16487	-1.47518	-1.06182	-0.713852	-0.73005	-0.83923	-1.37759	Homo sapiens small nucleolar RNA, H/ACA box 57 (SNORA57), small nucleolar RNA [NR_004390]	NR_004390
A_33_P3393708		-1.25687	-1.1403	-0.105474	-0.309554	-0.502608	-0.506889	-1.37743
A_21_P0011732		-0.482865	-1.27635	-1.71639	-1.56249	0.130194	0.477711	-1.37731	Homo sapiens cDNA FLJ12731 fis, clone NT2RP2000108. [AK022793]
A_23_P380881	ANKRD13B	-1.66818	-1.74074	-2.06709	-0.666971	-1.60817	0.633497	-1.37708	Homo sapiens ankyrin repeat domain 13B (ANKRD13B), mRNA [NM_152345]	NM_152345
A_23_P393620	TFPI2	-5.0104	-3.94769	-3.75995	3.60524	-3.67577	0.722302	-1.37671	Homo sapiens tissue factor pathway inhibitor 2 (TFPI2), transcript variant 1, mRNA [NM_006528]	NM_006528
A_24_P33895	ATF3	-1.09217	-1.54366	-1.34864	0.456462	-1.09338	-0.549417	-1.37634	Homo sapiens activating transcription factor 3 (ATF3), transcript variant 4, mRNA [NM_001040619]	NM_001040619
A_23_P206612	USP31	-1.44803	-1.40109	-1.19412	-0.634376	-1.50273	0.187483	-1.37568	Homo sapiens ubiquitin specific peptidase 31 (USP31), mRNA [NM_020718]	NM_020718
A_24_P15388		-1.23079	-0.191775	0.168516	0.0671372	-1.11371	0.0703983	-1.37568	immunoglobulin heavy variable 3-74 [Source:HGNC Symbol;Acc:5624] [ENST00000424969]	XM_005276088
A_21_P0008147	XLOC_010582	-0.919831	-1.05701	-0.164333	-1.31407	-1.113	-1.54081	-1.37552	BROAD Institute lincRNA (XLOC_010582), lincRNA [TCONS_00021980]
A_33_P3365845		-1.25761	-0.355402	0.559399	0.0995326	-1.30419	-1.53916	-1.37547
A_23_P160862	HNRNPU	-1.26066	-0.874804	-0.869884	0.694092	-1.99515	-0.14888	-1.37526	Homo sapiens heterogeneous nuclear ribonucleoprotein U (scaffold attachment factor A) (HNRNPU), transcript variant 1, mRNA [NM_031844]	NM_031844
A_33_P3230189	SLITRK6	-0.345552	-1.28374	0.199249	-0.998588	-0.547575	-0.0872621	-1.37493	Homo sapiens SLIT and NTRK-like family, member 6 (SLITRK6), mRNA [NM_032229]	NM_032229
A_23_P53891	KLF5	-3.36901	-2.84787	-2.43975	1.27559	-2.80029	0.524434	-1.37461	Homo sapiens Kruppel-like factor 5 (intestinal) (KLF5), transcript variant 1, mRNA [NM_001730]	NM_001730
A_33_P3356502	RALB	-0.701185	-0.456613	-0.564846	-1.72037	-0.619083	0.623556	-1.3745	Homo sapiens v-ral simian leukemia viral oncogene homolog B (RALB), mRNA [NM_002881]	NM_002881
A_32_P144421	ZNF518B	-1.23923	-1.22212	-1.51875	-1.29356	-1.10633	-1.5358	-1.37427	Homo sapiens zinc finger protein 518B (ZNF518B), mRNA [NM_053042]	NM_053042
A_33_P3420386		0.109634	-1.38623	-0.24673	0.868109	-1.30088	-0.33525	-1.3735	GB
A_33_P3242251		-1.25276	-1.22278	-1.67756	-0.0132728	-0.439276	-0.979631	-1.37342
A_23_P18078	RARRES1	-1.25214	-1.24152	-1.65312	-1.46653	-1.21373	-1.55503	-1.37328	Homo sapiens retinoic acid receptor responder (tazarotene induced) 1 (RARRES1), transcript variant 2, mRNA [NM_002888]	NM_002888
A_24_P24770	SLC9C1	1.6119	-1.22861	-0.262616	0.0106354	-1.33403	-1.06975	-1.37324	Homo sapiens solute carrier family 9, subfamily C (Na+-transporting carboxylic acid decarboxylase), member 1 (SLC9C1), mRNA [NM_183061]	NM_183061
A_23_P61057	IL16	0.112367	0.377626	-1.01714	-0.713814	0.0196972	-0.949111	-1.37285	Homo sapiens interleukin 16 (IL16), transcript variant 1, mRNA [NM_004513]	NM_004513
A_33_P3406245	TAF1A	-2.09177	-1.70635	-1.18703	0.239237	-1.03588	-0.581042	-1.37265	Homo sapiens TATA box binding protein (TBP)-associated factor, RNA polymerase I, A, 48kDa (TAF1A), transcript variant 1, mRNA [NM_005681]	NM_005681
A_21_P0004015		-1.22585	-1.21885	0.373392	-0.569431	-1.08353	-1.53342	-1.37221
A_33_P3287472	PPP1R27	0.608383	-1.24907	-0.0376763	0.592773	-1.24756	-0.0513096	-1.37213	Homo sapiens protein phosphatase 1, regulatory subunit 27 (PPP1R27), mRNA [NM_001007533]	NM_001007533
A_24_P273742	TTC9	-0.390881	-1.15767	-0.514626	1.75361	-1.33928	0.123435	-1.37201	Homo sapiens tetratricopeptide repeat domain 9 (TTC9), mRNA [NM_015351]	NM_015351
A_33_P3498613	XLOC_014512	0.694776	-0.0638533	-1.40783	-1.48253	-1.22549	0.200616	-1.37188	BROAD Institute lincRNA (XLOC_014512), lincRNA [TCONS_l2_00030566]
A_21_P0002165	LOC101929643	-2.31486	-2.48948	-1.41204	-0.804802	-1.32441	-1.45197	-1.37166	PREDICTED: Homo sapiens uncharacterized LOC101929643 (LOC101929643), misc_RNA [XR_241266]
A_32_P226646	LOC100129781	-0.0876527	0.150068	1.05358	-0.847537	0.985176	-1.61203	-1.37147	PREDICTED: Homo sapiens uncharacterized LOC100129781 (LOC100129781), transcript variant X2, misc_RNA [XR_109259]	XR_109259
A_21_P0006828	XLOC_008372	-1.05879	0.102112	-0.113941	1.08616	-1.10878	-1.4575	-1.3712	BROAD Institute lincRNA (XLOC_008372), lincRNA [TCONS_00018111]
A_23_P325924	GAREML	-0.416092	0.433976	0.322591	-2.02976	-0.433996	-0.218567	-1.36976	Homo sapiens GRB2 associated, regulator of MAPK1-like (GAREML), transcript variant 2, mRNA [NM_001191033]	NM_001191033
A_23_P55251	ITGA3	-0.527904	-0.694916	-1.77484	-0.682056	-1.82757	0.323205	-1.36952	Homo sapiens integrin, alpha 3 (antigen CD49C, alpha 3 subunit of VLA-3 receptor) (ITGA3), transcript variant a, mRNA [NM_002204]	NM_002204
A_23_P56356	PLB1	-3.01227	-1.99518	-1.68983	1.43876	-1.68126	-0.0460281	-1.36907	Homo sapiens phospholipase B1 (PLB1), transcript variant 1, mRNA [NM_153021]	NM_153021
A_21_P0008059	XLOC_010368	-1.2221	-1.25154	-1.52687	-1.31463	-1.13974	-1.5252	-1.36873	BROAD Institute lincRNA (XLOC_010368), lincRNA [TCONS_00021772]
A_33_P3307903	CDKN3	-1.51513	-1.38127	-1.75022	-0.918958	-0.81984	-0.294815	-1.36828	Homo sapiens cyclin-dependent kinase inhibitor 3 (CDKN3), transcript variant 1, mRNA [NM_005192]	NM_005192
A_21_P0000496	SNORD1A	-1.35412	-1.7393	-1.25088	-0.723968	-1.04919	-0.594676	-1.36826	Homo sapiens small nucleolar RNA, C/D box 1A (SNORD1A), small nucleolar RNA [NR_004395]	NR_004395
A_33_P3860715	FLJ46120	-0.583627	0.48036	-1.40123	0.151469	-0.169034	-1.21598	-1.36707	Homo sapiens cDNA FLJ46120 fis, clone TESTI2038733. [AK128002]	AK128002
A_21_P0011459	LOC101927814	-0.196647	-0.252253	-1.36499	-0.519033	-1.32958	-0.322702	-1.36683	PREDICTED: Homo sapiens uncharacterized LOC101927814 (LOC101927814), misc_RNA [XR_243368]
A_32_P160561	DOK6	-0.777291	-1.31887	-0.74744	-0.506289	-0.788587	-0.500102	-1.36676	Homo sapiens docking protein 6 (DOK6), mRNA [NM_152721]	NM_152721
A_23_P215956	MYC	-2.32524	-2.28556	-1.48065	-0.216328	-0.857563	-0.0475197	-1.36567	Homo sapiens v-myc avian myelocytomatosis viral oncogene homolog (MYC), mRNA [NM_002467]	NM_002467
A_33_P3317752	KRTAP4-7	-0.682691	-0.671793	-1.1969	-2.09492	-0.904643	-1.23235	-1.36558	Homo sapiens keratin associated protein 4-7 (KRTAP4-7), mRNA [NM_033061]	NM_033061
A_24_P145047	ZNF609	-0.691711	-0.459004	-1.31888	-2.11464	-0.628825	-0.28805	-1.3654	Homo sapiens zinc finger protein 609 (ZNF609), mRNA [NM_015042]	NM_015042
A_23_P106194	FOS	-4.14402	-2.07724	-4.02231	-0.401081	-1.94864	-0.393403	-1.36522	Homo sapiens FBJ murine osteosarcoma viral oncogene homolog (FOS), mRNA [NM_005252]	NM_005252
A_23_P357881	CD8B	0.0917344	0.0433469	-0.425278	0.321377	-0.849863	-0.288215	-1.365	Homo sapiens CD8b molecule (CD8B), transcript variant 4, mRNA [NM_172102]	NM_172102
A_33_P3302586	GPR153	-0.61884	0.980338	-0.672849	0.352981	-1.77838	0.27841	-1.36495	Homo sapiens G protein-coupled receptor 153 (GPR153), mRNA [NM_207370]	NM_207370
A_21_P0001885		-0.766611	-0.605598	-0.684033	-0.19891	0.0175657	-1.74203	-1.36438	PREDICTED: Homo sapiens uncharacterized LOC101928031 (LOC101928031), misc_RNA [XR_245032]	XR_245032
A_33_P3737979	SCARNA23	-1.22384	-1.17983	-1.62851	-1.43965	-1.2259	-1.53466	-1.36436	HHAGE000653 Human liver regeneration after partial hepatectomy Homo sapiens cDNA, mRNA sequence [DW407923]	DW407923
A_19_P00813482	CRHR1-IT1	-0.463253	-0.0197549	-0.81625	-1.56859	-0.493994	0.128955	-1.36369	Homo sapiens CRHR1 intronic transcript 1 (non-protein coding) (CRHR1-IT1), transcript variant 1, long non-coding RNA [NR_026905]	NR_026905
A_21_P0005858	XLOC_007120	-1.7828	-1.81844	-1.1622	0.0363641	-0.23621	-1.09805	-1.36341	BROAD Institute lincRNA (XLOC_007120), lincRNA [TCONS_00015039]
A_21_P0012893	LOC285696	-1.21556	0.811082	0.596545	0.806909	-1.12386	-1.51718	-1.36278	PREDICTED: Homo sapiens uncharacterized LOC285696 (LOC285696), transcript variant X2, misc_RNA [XR_241699]
A_33_P3221888		1.51209	0.315482	1.04063	-0.290547	-0.024703	0.0936203	-1.36247
A_24_P210675	NDE1	-1.13128	-1.23528	-1.74252	-0.520456	-1.54311	0.480823	-1.36212	Homo sapiens nudE neurodevelopment protein 1 (NDE1), transcript variant 2, mRNA [NM_017668]	NM_017668
A_21_P0012387	XLOC_014512	-1.17635	-0.996373	-0.326602	-0.193394	-0.428799	-0.475432	-1.3614	BROAD Institute lincRNA (XLOC_014512), lincRNA [TCONS_l2_00018728]
A_24_P69053	TENM3	-1.23242	-1.25343	-1.63223	-1.45744	-1.19684	-0.922712	-1.36129	Homo sapiens teneurin transmembrane protein 3 (TENM3), mRNA [NM_001080477]	NM_001080477
A_24_P134850	PLEKHH1	-0.4609	-0.407207	-0.876529	-1.26696	-0.417358	-0.319725	-1.36125	Homo sapiens pleckstrin homology domain containing, family H (with MyTH4 domain) member 1 (PLEKHH1), mRNA [NM_020715]	NM_020715
A_21_P0007820	XLOC_009652	-1.21458	-0.203934	-0.407472	-0.991695	-0.178556	-1.5156	-1.36079	BROAD Institute lincRNA (XLOC_009652), lincRNA [TCONS_00021053]
A_32_P14721	DNAH12	-0.629386	-1.13528	-0.252097	4.08472	0.539319	0.214676	-1.3606	Homo sapiens dynein, axonemal, heavy chain 12 (DNAH12), transcript variant 1, mRNA [NM_178504]	NM_178504
A_23_P78871	KCTD15	-0.953779	-1.08909	-1.05748	-0.323089	-1.52669	-0.429744	-1.35992	Homo sapiens potassium channel tetramerization domain containing 15 (KCTD15), transcript variant 1, mRNA [NM_024076]	NM_024076
A_33_P3399788	SERPINA3	-1.00069	-1.72213	-0.344595	-1.40062	-0.917268	-0.100035	-1.35982	Homo sapiens serpin peptidase inhibitor, clade A (alpha-1 antiproteinase, antitrypsin), member 3 (SERPINA3), mRNA [NM_001085]	NM_001085
A_21_P0000341	SNORA61	-1.54665	-1.26615	-1.50369	-0.876161	-0.718253	-0.358051	-1.35911	Homo sapiens small nucleolar RNA, H/ACA box 61 (SNORA61), small nucleolar RNA [NR_002987]	NR_002987
A_33_P3394404	TSPAN32	-1.18352	0.15924	0.925395	-0.341027	0.240776	-1.32311	-1.35897	Homo sapiens tetraspanin 32 (TSPAN32), mRNA [NM_139022]	NM_139022
A_33_P3388651	ABLIM1	-1.52028	-1.51479	-1.0646	0.101273	-1.03459	-0.467825	-1.35886	Homo sapiens actin binding LIM protein 1 (ABLIM1), transcript variant 3, mRNA [NM_001003408]	NM_001003408
A_19_P00317127		-0.679804	0.489677	-0.931279	-1.42189	-0.113905	-0.548493	-1.35881	PREDICTED: Homo sapiens uncharacterized LOC101929683 (LOC101929683), misc_RNA [XR_242023]	XR_242023
A_19_P00315649	LOC100507165	-0.303432	-0.27098	-0.741476	-0.204826	-0.876962	-0.844288	-1.35822	PREDICTED: Homo sapiens uncharacterized LOC100507165 (LOC100507165), misc_RNA [XR_110530]
A_33_P3373200		-1.26576	-0.839527	0.073956	-0.0932417	-0.14411	-1.04051	-1.35765
A_21_P0002961	XLOC_002673	-0.118774	-0.543167	-0.494951	-1.77922	0.1723	-1.07897	-1.3568	BROAD Institute lincRNA (XLOC_002673), lincRNA [TCONS_00006032]
A_33_P3225091	NUMBL	-0.658356	0.137483	0.69585	-2.49726	-0.316062	-2.42551	-1.35636	Homo sapiens numb homolog (Drosophila)-like (NUMBL), mRNA [NM_004756]	NM_004756
A_21_P0002031		-1.92129	-0.461539	-1.33345	-2.56153	-2.31384	-0.988722	-1.35605
A_21_P0008279		0.220677	-1.24303	-1.57235	-0.518689	-1.17323	-1.52402	-1.35604	Homo sapiens cDNA clone IMAGE:5271982. [BC038792]
A_21_P0000562	FAS-AS1	-0.864459	0.0744014	-0.574026	-0.503625	0.112987	-0.867532	-1.35552	Homo sapiens FAS antisense RNA 1 (FAS-AS1), long non-coding RNA [NR_028371]	NR_028371
A_33_P3387656		-0.263246	-1.49622	-0.511258	-0.745278	-1.12056	0.282913	-1.35547
A_21_P0011333	GOLGA6A	-1.44023	-1.57237	0.224525	-0.732569	0.546384	-0.0465646	-1.35536	Homo sapiens golgin A6 family, member A (GOLGA6A), mRNA [NM_001038640]	NM_001038640
A_19_P00318813		-0.814069	-0.581875	-0.801577	-1.21068	-0.936345	0.0200586	-1.35462	DB297613 BRACE2 Homo sapiens cDNA clone BRACE2023991 3', mRNA sequence [DB297613]
A_33_P3371144		-2.07903	-1.40413	-0.562713	-0.530035	-0.203545	-2.63297	-1.3543
A_33_P3284345	NRG1	-1.94918	-0.80701	-1.2557	-0.111629	-3.05023	1.22838	-1.35374	Homo sapiens neuregulin 1 (NRG1), transcript variant HRG-gamma, mRNA [NM_004495]	NM_004495
A_33_P3325978		-1.63164	-0.914659	-1.27405	0.0177841	-2.36282	-0.753141	-1.3533	AY247741 TRB2 protein {Bos taurus} (exp=-1; wgp=0; cg=0), partial (55%) [THC2607344]
A_33_P3235262	PIP5KL1	-0.696573	-1.27739	-1.39523	0.0552659	-3.09016	-1.20635	-1.3526	Homo sapiens phosphatidylinositol-4-phosphate 5-kinase-like 1 (PIP5KL1), transcript variant 1, mRNA [NM_001135219]	NM_001135219
A_24_P226332	EPHA7	-1.21532	-1.22699	-1.44276	-1.36026	-1.12855	-1.5249	-1.35243	Homo sapiens EPH receptor A7 (EPHA7), mRNA [NM_004440]	NM_004440
A_33_P3405500	SACS	-2.11853	-1.99019	-1.34704	0.429696	-1.78031	-0.215247	-1.35197	Homo sapiens spastic ataxia of Charlevoix-Saguenay (sacsin) (SACS), transcript variant 1, mRNA [NM_014363]	NM_014363
A_21_P0007521	XLOC_009643	-0.325971	-0.584064	-0.184686	-1.35641	-1.14172	-0.991807	-1.3513	BROAD Institute lincRNA (XLOC_009643), lincRNA [TCONS_00020304]
A_33_P3260362		0.00834274	0.282403	0.248406	-0.278883	-0.681997	-1.90893	-1.35109	olfactory receptor, family 6, subfamily J, member 1 (gene/pseudogene) [Source:HGNC Symbol;Acc:14707] [ENST00000540461]
A_33_P3334150		-1.21714	-1.23308	-1.58672	-1.39791	-1.15122	-1.5304	-1.35101	GB
A_33_P3220045	AKNA	-0.0413766	-0.140908	-1.65201	-1.4941	-1.24785	-1.07587	-1.35082	Homo sapiens cDNA FLJ44148 fis, clone THYMU2030637. [AK126136]	AK126136
A_33_P3236077	CLRN2	-1.21187	-0.889257	-0.503972	-0.751477	-1.07711	-1.18354	-1.35046	Homo sapiens clarin 2 (CLRN2), mRNA [NM_001079827]	NM_001079827
A_23_P112531	FAM102A	-0.594282	-1.10444	0.495426	-1.04457	-0.453161	0.439751	-1.35031	Homo sapiens family with sequence similarity 102, member A (FAM102A), transcript variant 1, mRNA [NM_001035254]	NM_001035254
A_23_P60962	MAPK15	0.29632	0.0488057	-0.291161	-0.965126	-0.83719	-0.519382	-1.35008	Homo sapiens mitogen-activated protein kinase 15 (MAPK15), mRNA [NM_139021]	NM_139021
A_33_P3294002	A4GALT	-2.51081	-2.48452	-0.980576	-0.0296631	-2.07275	-0.891093	-1.34993	Homo sapiens alpha 1,4-galactosyltransferase (A4GALT), mRNA [NM_017436]	NM_017436
A_21_P0014061	LINC00083	-1.05504	-1.11669	-0.227129	-0.656228	-1.06316	-0.638155	-1.34989	PREDICTED: Homo sapiens long intergenic non-protein coding RNA 83 (LINC00083), misc_RNA [XR_241155]	XR_241155
A_23_P76218	DCD	0.206397	-1.25891	-1.14477	-0.972079	-1.23479	-0.184111	-1.34948	Homo sapiens dermcidin (DCD), mRNA [NM_053283]	NM_053283
A_23_P43476	VLDLR	-0.382329	-0.680801	-1.03375	-0.575118	-1.4983	-0.825806	-1.3492	Homo sapiens very low density lipoprotein receptor (VLDLR), transcript variant 1, mRNA [NM_003383]	NM_003383
A_32_P9986		1.15855	-0.820106	0.84923	-0.390491	0.178582	-2.29411	-1.34904	DKFZp781M0245_r1 781 (synonym: hlcc4) Homo sapiens cDNA clone DKFZp781M0245 5', mRNA sequence [BX645706]
A_32_P192545	TCEAL6	-1.80288	-0.554841	0.342036	-0.0550723	0.164792	-0.687029	-1.34692	Homo sapiens transcription elongation factor A (SII)-like 6 (TCEAL6), mRNA [NM_001006938]	NM_001006938
A_21_P0002578	XLOC_001391	-1.20557	-1.20287	-1.50253	-1.28636	-1.08309	-1.50879	-1.34577	BROAD Institute lincRNA (XLOC_001391), lincRNA [TCONS_00004715]
A_21_P0009239	XLOC_012175	0.346749	-0.616584	-1.11662	0.876375	-1.08741	-0.934968	-1.34534	BROAD Institute lincRNA (XLOC_012175), lincRNA [TCONS_00025354]
A_33_P3667484	ACTG1P4	-2.1092	-2.25644	-0.808569	-0.267583	-1.38	0.00133896	-1.34521	Homo sapiens actin, gamma 1 pseudogene 4 (ACTG1P4), non-coding RNA [NR_024438]	NR_024438
A_24_P366749	ATP8B2	-0.713862	-1.06481	-1.90621	-0.297523	-0.506815	-0.265652	-1.34475	Homo sapiens ATPase, aminophospholipid transporter, class I, type 8B, member 2 (ATP8B2), transcript variant 2, mRNA [NM_001005855]	NM_001005855
A_24_P68415	ZNF45	-0.0900097	0.142923	0.0469799	0.0373621	-0.992186	-0.750423	-1.34433	Homo sapiens zinc finger protein 45 (ZNF45), mRNA [NM_003425]	NM_003425
A_23_P15832	OR1D5	-0.983883	-0.745558	-0.630492	-1.61558	-1.22555	-1.3314	-1.34431	Homo sapiens olfactory receptor, family 1, subfamily D, member 5 (OR1D5), mRNA [NM_014566]	NM_014566
A_21_P0002833		-1.19581	-1.13008	-1.4609	-0.429603	-1.07019	-1.50296	-1.34424
A_19_P00315651	LINC00659	-2.63928	-2.41358	-2.91163	2.03031	-2.99885	0.533015	-1.34404	Homo sapiens long intergenic non-protein coding RNA 659 (LINC00659), transcript variant 1, long non-coding RNA [NR_046224]	NR_046224
A_21_P0007154		-1.3445	0.190396	-0.217593	-0.692099	-0.245029	-1.97062	-1.34401
A_33_P3390843	LINC00552	-1.21463	-0.551308	-1.58142	-1.34877	-0.448087	-0.222693	-1.34355	Homo sapiens long intergenic non-protein coding RNA 552 (LINC00552), long non-coding RNA [NR_028064]	NR_028064
A_21_P0005864		-1.05068	0.132662	-1.32338	-1.39138	-1.20558	0.571774	-1.3435	AGENCOURT_7908277 NIH_MGC_82 Homo sapiens cDNA clone IMAGE:6102618 5', mRNA sequence [BQ429730]
A_23_P170352	MRPL12	-0.805275	-0.73322	-0.300654	-1.78391	-0.438031	-0.121921	-1.34303	Homo sapiens mitochondrial ribosomal protein L12 (MRPL12), mRNA [NM_002949]	NM_002949
A_33_P3282641	LOC344887	-1.00951	-0.477259	-0.364759	-0.497422	-0.641513	1.08952	-1.34266	Homo sapiens NmrA-like family domain containing 1 pseudogene (LOC344887), non-coding RNA [NR_033752]
A_33_P3363395		0.0305738	-0.201021	-1.39031	-0.775642	-0.255989	-0.200948	-1.34242	Homo sapiens cDNA clone IMAGE:4816525. [BC018064]	BC018064
A_21_P0004522	XLOC_004490	-1.20622	-0.913632	-1.62762	-1.44944	-1.21974	-0.460781	-1.34207	BROAD Institute lincRNA (XLOC_004490), lincRNA [TCONS_00010754]
A_21_P0004855	XLOC_005203	-1.22715	-1.02742	-1.64504	-1.18057	-1.24535	-1.51032	-1.34101	BROAD Institute lincRNA (XLOC_005203), lincRNA [TCONS_00011737]
A_21_P0011624		-0.668928	-0.399899	-0.374297	-1.73597	-0.0856605	-0.781257	-1.34094
A_33_P3243138	SELV	-0.124906	0.383481	-0.339076	-1.57187	-1.32047	-1.53964	-1.34073	Homo sapiens selenoprotein V (SELV), mRNA [NM_182704]	NM_182704
A_21_P0000913		0.244272	-1.32188	-0.0974183	0.334279	-0.854656	-0.914699	-1.33995	PREDICTED: Homo sapiens uncharacterized LOC101926944 (LOC101926944), misc_RNA [XR_248804]	XR_248804
A_23_P11980	WDR65	0.276628	-0.807535	-1.59081	-0.40191	-1.16582	-1.52197	-1.33847	Homo sapiens WD repeat domain 65 (WDR65), transcript variant 5, mRNA [NM_001195831]	NM_001195831
A_24_P649388	EVA1C	-2.47283	-3.45704	-1.60925	2.2483	-2.04311	0.266397	-1.33651	Homo sapiens eva-1 homolog C (C. elegans) (EVA1C), transcript variant 1, mRNA [NM_058187]	NM_058187
A_33_P3421438		-2.05437	-1.26704	-0.319915	-0.334288	-2.19534	-2.64429	-1.3365
A_21_P0003912	XLOC_004196	-1.21759	-1.20024	-1.63925	-0.532618	-1.21411	-1.05842	-1.33598	BROAD Institute lincRNA (XLOC_004196), lincRNA [TCONS_00009183]
A_33_P3260614	PLCB2	-2.04772	-2.06185	-2.51391	1.148	-2.11636	-1.2108	-1.33586	Homo sapiens phospholipase C, beta 2 (PLCB2), transcript variant 1, mRNA [NM_004573]	NM_004573
A_23_P304524	DCLK2	-0.158761	-1.34371	0.79428	-0.480299	-1.2423	-1.43931	-1.33571	Homo sapiens doublecortin-like kinase 2 (DCLK2), transcript variant 1, mRNA [NM_001040260]	NM_001040260
A_21_P0006123	XLOC_007277	-0.220068	0.305567	-0.595961	-0.761547	-0.0795336	0.00870228	-1.33494	BROAD Institute lincRNA (XLOC_007277), lincRNA [TCONS_00015915]
A_33_P3277758		-1.07505	-0.812549	-0.545108	-0.616979	-0.791523	-0.632577	-1.3347
A_33_P3340565	PRSS53	-0.343043	-0.695883	-0.486114	-0.773389	-0.971856	-0.241521	-1.33452	Homo sapiens protease, serine, 53 (PRSS53), mRNA [NM_001039503]	NM_001039503
A_33_P3370634	CNIH1	-0.264354	-0.249733	-1.66709	-0.396852	-0.1815	0.0519753	-1.33425	cornichon homolog (Drosophila) [Source:HGNC Symbol;Acc:19431] [ENST00000557659]	XR_245653
A_21_P0004042		-1.51291	-1.49279	-1.83465	-1.50568	-1.40605	0.443222	-1.33412
A_21_P0009338	XLOC_012530	0.746157	0.27532	0.184361	-0.463948	0.983051	-1.49875	-1.33378	BROAD Institute lincRNA (XLOC_012530), lincRNA [TCONS_00025703]
A_23_P422018	SPRR4	0.658339	-0.711809	-1.03456	0.513055	-1.14245	-1.51111	-1.33363	Homo sapiens small proline-rich protein 4 (SPRR4), mRNA [NM_173080]	NM_173080
A_23_P1343	STAM	-1.26329	-1.20508	-0.402275	0.223917	-1.41488	0.727163	-1.33361	Homo sapiens signal transducing adaptor molecule (SH3 domain and ITAM motif) 1 (STAM), transcript variant 1, mRNA [NM_003473]	NM_003473
A_21_P0001437	XLOC_000617	-1.1818	-1.18727	-1.46252	-0.872693	-1.04406	-0.94113	-1.33352	BROAD Institute lincRNA (XLOC_000617), lincRNA [TCONS_00001327]
A_23_P347541	GRIN3A	-0.981003	-0.159843	-0.727738	-0.379855	-0.202805	-0.279798	-1.3334	Homo sapiens glutamate receptor, ionotropic, N-methyl-D-aspartate 3A (GRIN3A), mRNA [NM_133445]	NM_133445
A_33_P3388646	ABLIM1	-1.74961	-1.62755	-1.26498	-0.0604801	-1.27152	-0.397544	-1.333	Homo sapiens actin binding LIM protein 1 (ABLIM1), transcript variant 3, mRNA [NM_001003408]	NM_001003408
A_21_P0004887	XLOC_005309	-0.29249	-0.123688	-0.276143	-1.43244	-1.21406	-1.48704	-1.33231	BROAD Institute lincRNA (XLOC_005309), lincRNA [TCONS_00011823]
A_33_P3417517	BRD8	-1.19001	-1.208	-1.69279	-1.53258	-1.28615	-1.49333	-1.33223	Homo sapiens bromodomain containing 8 (BRD8), transcript variant 2, mRNA [NM_139199]	NM_139199
A_24_P320665	FAM126A	0.731254	-0.0513377	0.237461	-0.826886	-0.110168	-1.51322	-1.33166	Homo sapiens family with sequence similarity 126, member A (FAM126A), mRNA [NM_032581]	NM_032581
A_33_P3386965	PIGM	-0.745573	-0.415662	-1.1427	-0.880704	-0.633035	-0.573755	-1.33147	Homo sapiens phosphatidylinositol glycan anchor biosynthesis, class M (PIGM), mRNA [NM_145167]	NM_145167
A_33_P3355694		-0.334841	-1.20808	-1.54757	-0.828177	-0.752358	-1.48609	-1.33137
A_21_P0012162		-1.19251	-1.21996	-0.873838	-0.924998	-1.2161	-0.808164	-1.33097
A_23_P74299	ADORA1	-0.364591	-0.447978	0.130887	-0.634534	-1.33322	-1.63246	-1.33048	Homo sapiens adenosine A1 receptor (ADORA1), transcript variant 1, mRNA [NM_000674]	NM_000674
A_33_P3626709	LOC100129280	-0.200863	-0.453237	-0.577707	-1.20142	-0.415423	-0.0453334	-1.33019	Homo sapiens cDNA FLJ44650 fis, clone BRACE2039607. [AK126613]	AK126613
A_24_P44596	MON1B	-0.102064	-0.0701132	0.172048	-1.47311	-0.165364	0.0815239	-1.32937	Homo sapiens MON1 secretory trafficking family member B (MON1B), transcript variant 1, mRNA [NM_014940]	NM_014940
A_21_P0009373	XLOC_012065	0.755599	-0.455123	-1.57265	-1.38605	-0.627494	-1.43511	-1.32899	BROAD Institute lincRNA (XLOC_012065), lincRNA [TCONS_00025791]
A_23_P34915	ATF3	-1.04565	-1.38699	-1.3791	0.728696	-1.30196	-0.553332	-1.3289	Homo sapiens activating transcription factor 3 (ATF3), transcript variant 4, mRNA [NM_001040619]	NM_001040619
A_21_P0012959		-0.612804	-1.19836	-0.0394387	0.240811	-1.22938	-1.49703	-1.32886	HHAGE037575 Human liver regeneration after partial hepatectomy Homo sapiens cDNA, mRNA sequence [DW438845]
A_21_P0012516	LOC100996490	-0.234301	-0.768908	-0.376691	-0.239904	-0.56573	-1.08108	-1.32868	Homo sapiens uncharacterized LOC100996490 (LOC100996490), long non-coding RNA [NR_104146]
A_33_P3305920		-0.974335	-1.16462	-1.47535	-0.961877	-1.07803	-1.48747	-1.32848
A_24_P117147	KIR3DL1	-0.601263	-0.195845	-0.589834	-1.22865	-0.703531	-0.768176	-1.32809	Homo sapiens killer cell immunoglobulin-like receptor, three domains, long cytoplasmic tail, 1 (KIR3DL1), mRNA [NM_013289]	NM_013289
A_33_P3589543	LOC692247	-0.194098	0.218921	-0.690551	-1.34359	-0.617822	-1.14187	-1.32792	Homo sapiens cDNA FLJ36520 fis, clone TRACH2002100. [AK093839]	AK093839
A_33_P3267460	RFX3	0.148501	0.108896	-1.71043	0.237161	0.360953	-0.795412	-1.32778	Homo sapiens regulatory factor X, 3 (influences HLA class II expression) (RFX3), transcript variant 4, mRNA [NM_001282117]	NM_001282117
A_23_P337800	IFNL1	-1.66847	-1.00999	-0.714181	-0.1085	-0.893603	-1.75914	-1.32778	Homo sapiens interferon, lambda 1 (IFNL1), mRNA [NM_172140]	NM_172140
A_21_P0010773	FLJ43315	-0.262319	-0.933517	-1.97147	-0.601738	-2.20724	-0.161684	-1.3277	Homo sapiens asparagine synthetase pseudogene (FLJ43315), non-coding RNA [NR_033856]	NR_033856
A_21_P0000588	HOXB-AS3	0.433027	0.475481	1.01073	-0.964899	0.112463	0.13141	-1.32767	Homo sapiens HOXB cluster antisense RNA 3 (HOXB-AS3), long non-coding RNA [NR_033205]	NR_033205
A_21_P0010793	LOC100132287	-0.497405	-1.25833	-0.869159	-0.957416	-0.793363	-1.6981	-1.32723	Homo sapiens uncharacterized LOC100132287 (LOC100132287), long non-coding RNA [NR_028322]	NR_028322
A_33_P3384392	ADRBK1	0.00962448	-0.190752	-0.111074	-2.15283	-0.202043	-0.23123	-1.32657	Homo sapiens adrenergic, beta, receptor kinase 1 (ADRBK1), mRNA [NM_001619]	NM_001619
A_23_P3379	RASGRF1	-1.85069	-1.05499	-1.14421	0.463541	-1.96512	-0.342483	-1.32609	Homo sapiens Ras protein-specific guanine nucleotide-releasing factor 1 (RASGRF1), transcript variant 1, mRNA [NM_002891]	NM_002891
A_33_P3379190	OR6C4	-1.18559	-1.18517	-1.73445	-0.952847	-1.30192	-0.172946	-1.32605	Homo sapiens olfactory receptor, family 6, subfamily C, member 4 (OR6C4), mRNA [NM_001005494]	NM_001005494
A_33_P3284939	TMEM189	-0.118806	-0.668846	-0.650986	-1.0934	0.122881	0.523313	-1.326	Homo sapiens transmembrane protein 189 (TMEM189), transcript variant 1, mRNA [NM_199129]	NM_199129
A_23_P345678	FANCD2	-1.20763	-1.23683	-1.61988	-0.715937	-0.997992	-1.43414	-1.32593	Homo sapiens Fanconi anemia, complementation group D2 (FANCD2), transcript variant 1, mRNA [NM_033084]	NM_033084
A_23_P204782	MDM1	-1.19013	-0.431077	-0.572477	0.109617	-1.97833	-0.968435	-1.32587	Homo sapiens Mdm1 nuclear protein homolog (mouse) (MDM1), transcript variant 2, mRNA [NM_020128]	NM_020128
A_19_P00317748		0.195227	0.080267	-1.51477	-0.360635	-0.905527	-1.48875	-1.32567	PREDICTED: Homo sapiens uncharacterized LOC101928858 (LOC101928858), transcript variant X2, misc_RNA [XR_249794]
A_21_P0000335	SNORA51	-1.76977	-2.38299	-0.706563	-0.675182	-1.1746	-1.38185	-1.32515	Homo sapiens small nucleolar RNA, H/ACA box 51 (SNORA51), small nucleolar RNA [NR_002981]	NR_002981
A_33_P3386562	AGBL4	-1.20025	-0.114129	-1.465	0.233176	-1.06824	-0.653826	-1.32489	Homo sapiens ATP/GTP binding protein-like 4 (AGBL4), mRNA [NM_032785]	NM_032785
A_33_P3232290	NPS	-1.2111	-0.967747	-1.63136	-0.478995	-1.2342	-1.49306	-1.32455	Homo sapiens neuropeptide S (NPS), mRNA [NM_001030013]	NM_001030013
A_33_P3290914	SMC1A	-0.98322	-0.887625	-0.793539	-1.40802	-0.453602	-0.396938	-1.3242	Homo sapiens structural maintenance of chromosomes 1A (SMC1A), transcript variant 2, mRNA [NM_001281463]	NM_001281463
A_21_P0011811	ANKRD36BP2	0.854866	0.411059	-0.222219	0.656617	-0.401116	0.974445	-1.32414	Homo sapiens ankyrin repeat domain 36B pseudogene 2 (ANKRD36BP2), non-coding RNA [NR_015424]
A_33_P3214052	STXBP5-AS1	-1.12401	-1.1662	0.342445	0.457027	-1.2813	-1.51061	-1.32299	STXBP5 antisense RNA 1 [Source:HGNC Symbol;Acc:44183] [ENST00000458125]
A_33_P3379763		-0.41625	0.0505242	-0.020462	-1.72466	-0.118296	-0.275852	-1.32293
A_23_P66694	EVI2B	-0.907384	-0.153929	-0.567915	-1.50399	-0.850087	-1.48324	-1.32293	Homo sapiens ecotropic viral integration site 2B (EVI2B), mRNA [NM_006495]	NM_006495
A_23_P161218	ANKRD1	-2.09998	-1.50331	-1.06301	-0.186787	-2.64254	0.912162	-1.32148	Homo sapiens ankyrin repeat domain 1 (cardiac muscle) (ANKRD1), mRNA [NM_014391]	NM_014391
A_33_P3307536	LOC729444	-1.30565	0.213554	-0.169267	-0.0347381	-0.0758081	-0.106674	-1.32124	Homo sapiens uncharacterized LOC729444 (LOC729444), long non-coding RNA [NR_038388]	NR_038388
A_21_P0013578	XLOC_014512	0.336618	0.365198	-0.567204	0.15689	0.211619	0.39711	-1.32089	BROAD Institute lincRNA (XLOC_014512), lincRNA [TCONS_l2_00028791]
A_21_P0009347	XLOC_012552	-0.255579	-1.20845	-0.125843	-1.35921	-1.14983	-1.3827	-1.32058	BROAD Institute lincRNA (XLOC_012552), lincRNA [TCONS_00025731]
A_21_P0008790	XLOC_011592	-0.665833	0.0509872	-0.485752	-1.03809	0.527956	-1.1086	-1.32031	BROAD Institute lincRNA (XLOC_011592), lincRNA [TCONS_00023811]
A_21_P0013382		-1.18907	-1.18347	-1.74989	-1.55856	-1.31525	-1.51365	-1.32016	PREDICTED: Homo sapiens uncharacterized LOC101930193 (LOC101930193), transcript variant X1, misc_RNA [XR_246819]
A_33_P3329433	TTN	-1.03217	-0.334465	-1.11287	-1.06305	-1.16022	-1.55932	-1.31992	Homo sapiens titin (TTN), transcript variant IC, mRNA [NM_001267550]	NM_001267550
A_23_P137423	IGSF8	-0.715751	-0.766706	-0.511218	-0.804876	-1.10927	-0.161518	-1.31943	Homo sapiens immunoglobulin superfamily, member 8 (IGSF8), transcript variant 1, mRNA [NM_052868]	NM_052868
A_33_P3278318	MSRB2	0.122859	-0.118059	-1.14491	-2.08858	-0.392535	-0.379954	-1.31914	Homo sapiens methionine sulfoxide reductase B2 (MSRB2), mRNA [NM_012228]	NM_012228
A_33_P3859897	CCDC13-AS1	-1.22246	-0.81255	1.47472	-1.07412	-0.86071	-0.703174	-1.31775	CCDC13 antisense RNA 1 [Source:HGNC Symbol;Acc:41142] [ENST00000418161]	XR_245087
A_33_P3389573	CARD9	-1.176	-1.42183	-1.67761	-0.967144	-2.02923	-0.359244	-1.31773	Homo sapiens caspase recruitment domain family, member 9 (CARD9), transcript variant 2, mRNA [NM_052814]	NM_052814
A_23_P2825	KLHL1	-1.11981	-1.15817	-1.74844	-1.56675	-1.2815	-1.49554	-1.31747	Homo sapiens kelch-like family member 1 (KLHL1), transcript variant 1, mRNA [NM_020866]	NM_020866
A_33_P3888485	BCO2	-0.614861	-0.226519	-0.817329	-0.29029	-1.33066	-0.131899	-1.31694	Homo sapiens beta-carotene oxygenase 2 (BCO2), transcript variant 1, mRNA [NM_031938]	NM_031938
A_33_P3267467	RFX3	-1.69554	0.232417	0.220209	-1.34677	0.653262	-0.545996	-1.31665	regulatory factor X, 3 (influences HLA class II expression) [Source:HGNC Symbol;Acc:9984] [ENST00000442560]
A_33_P3220615	LIN28B	-0.953731	-1.20587	-1.07168	-1.18916	-0.64913	0.127987	-1.31535	Homo sapiens lin-28 homolog B (C. elegans) (LIN28B), mRNA [NM_001004317]	NM_001004317
A_21_P0012217	CYP4F35P	-0.639092	-1.17068	-0.272943	-1.18809	-1.95429	-0.480755	-1.31501	Homo sapiens cytochrome P450, family 4, subfamily F, polypeptide 35, pseudogene (CYP4F35P), non-coding RNA [NR_026756]
A_33_P3237201	SYT1	0.17645	-1.00827	-1.73929	0.441467	-1.04667	-0.191812	-1.31486	Homo sapiens synaptotagmin I (SYT1), transcript variant 2, mRNA [NM_001135805]	NM_001135805
A_21_P0004054		-1.19212	-1.20891	-1.65106	-1.49837	-1.25523	-1.47701	-1.31459
A_21_P0006098		-1.16474	-1.03234	-0.694602	0.464664	-0.59046	-1.48172	-1.31452
A_33_P3315243	C17orf72	-0.572626	1.1022	0.365798	-1.93091	-0.250732	-0.20981	-1.31437	Homo sapiens chromosome 17 open reading frame 72 (C17orf72), transcript variant 2, mRNA [NM_001164257]	NM_001164257
A_33_P3237669	CCDC155	-1.15085	0.117257	-0.244629	-1.2192	-0.608101	0.740119	-1.31432	Homo sapiens coiled-coil domain containing 155 (CCDC155), mRNA [NM_144688]	NM_144688
A_24_P398972	COQ7	0.156393	0.0671301	0.520767	-0.266084	-1.64851	-0.973867	-1.31421	Homo sapiens coenzyme Q7 homolog, ubiquinone (yeast) (COQ7), transcript variant 1, mRNA [NM_016138]	NM_016138
A_23_P414913	GLIPR2	0.231573	-0.12212	-0.157322	-0.565805	-1.47471	-0.973179	-1.3139	Homo sapiens GLI pathogenesis-related 2 (GLIPR2), transcript variant 1, mRNA [NM_022343]	NM_022343
A_21_P0014673		-1.1953	-1.21335	-0.238606	-0.775614	-1.24487	-0.55134	-1.31367
A_33_P3214466	MESP1	-1.18835	-0.282014	0.0778365	-0.403633	-1.18563	-1.49542	-1.31361	Homo sapiens mesoderm posterior 1 homolog (mouse) (MESP1), mRNA [NM_018670]	NM_018670
A_32_P77098	TMEM200B	1.13747	1.1561	0.833944	-1.55852	-0.621319	-0.811038	-1.31357	Homo sapiens transmembrane protein 200B (TMEM200B), transcript variant 2, mRNA [NM_001003682]	NM_001003682
A_21_P0007830	MUC19	-0.806658	0.554468	-0.949854	0.213309	-0.985328	-1.4811	-1.31349	Homo sapiens mucin 19, oligomeric (MUC19), mRNA [NM_173600]	NM_173600
A_33_P3252068	KDM7A	-1.26883	-2.18231	-1.1524	1.24932	-1.31851	-0.362325	-1.3131	Homo sapiens lysine (K)-specific demethylase 7A (KDM7A), mRNA [NM_030647]	NM_030647
A_33_P3351316	FAM198A	-1.17991	-0.724568	-0.399253	-0.502659	-0.474909	-0.217635	-1.31262	family with sequence similarity 198, member A [Source:HGNC Symbol;Acc:24485] [ENST00000273146]	AK091001
A_21_P0013604	XLOC_014512	-1.53267	-1.2147	-1.81559	-1.87473	-1.40086	-0.815563	-1.31256	BROAD Institute lincRNA (XLOC_014512), lincRNA [TCONS_l2_00029085]
A_23_P47199	SLC22A11	-1.50552	-2.0298	-1.49512	1.14108	-1.8588	0.286783	-1.31231	Homo sapiens solute carrier family 22 (organic anion/urate transporter), member 11 (SLC22A11), mRNA [NM_018484]	NM_018484
A_33_P3219601	ABL2	-1.16136	-0.976788	-1.123	0.465627	-0.925436	0.891067	-1.31163	Homo sapiens c-abl oncogene 2, non-receptor tyrosine kinase (ABL2), transcript variant b, mRNA [NM_007314]	NM_007314
A_33_P3208975	OR51S1	-1.17728	-0.101022	-0.220925	-1.41912	-1.1876	-0.495378	-1.31141	Homo sapiens olfactory receptor, family 51, subfamily S, member 1 (OR51S1), mRNA [NM_001004758]	NM_001004758
A_33_P3272429	CCDC126	0.500001	0.263732	-0.580518	-0.0498152	-0.086164	-0.304962	-1.31114	coiled-coil domain containing 126 [Source:HGNC Symbol;Acc:22398] [ENST00000472407]	HY032596
A_33_P3237634	TSC22D3	1.0641	-1.02369	-2.2606	0.197883	-1.98424	-0.1117	-1.30967	Homo sapiens TSC22 domain family, member 3 (TSC22D3), transcript variant 2, mRNA [NM_004089]	NM_004089
A_21_P0005363	XLOC_006019	0.436895	-1.18478	-0.769601	-0.689829	0.727268	-0.199543	-1.30899	BROAD Institute lincRNA (XLOC_006019), lincRNA [TCONS_00013382]
A_23_P13455	OR51A7	-1.17994	-1.1694	-0.307172	-1.38401	-1.12583	-1.49307	-1.30864	Homo sapiens olfactory receptor, family 51, subfamily A, member 7 (OR51A7), mRNA [NM_001004749]	NM_001004749
A_24_P91991	NAT8L	-0.602612	-1.1065	-1.06191	-0.72143	-1.06462	-1.41166	-1.3083	Homo sapiens N-acetyltransferase 8-like (GCN5-related, putative) (NAT8L), mRNA [NM_178557]	NM_178557
A_33_P3329737		-1.06436	-1.27167	-1.94196	-0.533349	-0.753232	-1.8076	-1.30791	T cell receptor beta variable 19 [Source:HGNC Symbol;Acc:12194] [ENST00000390393]	AB305972
A_21_P0012577	XLOC_014512	-1.19335	-1.21627	0.288358	-1.45936	-1.21185	0.0809073	-1.30788	BROAD Institute lincRNA (XLOC_014512), lincRNA [TCONS_l2_00020444]
A_23_P209129	LAIR2	-2.75364	-2.36315	-1.70374	0.159425	-3.32164	1.26012	-1.30659	Homo sapiens leukocyte-associated immunoglobulin-like receptor 2 (LAIR2), transcript variant 1, mRNA [NM_002288]	NM_002288
A_33_P3274422		-1.33392	-0.399078	-0.833647	-0.844414	-0.413096	0.0567327	-1.30647
A_23_P144476	SPRY1	-1.58444	-0.972174	-2.05705	-0.997953	-1.16949	-0.494451	-1.30642	Homo sapiens sprouty homolog 1, antagonist of FGF signaling (Drosophila) (SPRY1), transcript variant 2, mRNA [NM_199327]	NM_199327
A_23_P107775	TMEM190	-0.664953	-0.464536	-1.27099	-1.44693	-1.72574	-1.43561	-1.30638	Homo sapiens transmembrane protein 190 (TMEM190), mRNA [NM_139172]	NM_139172
A_21_P0000295	SNORA67	-1.75821	-2.38945	-0.886697	-0.548263	-1.1597	-1.3947	-1.30595	Homo sapiens small nucleolar RNA, H/ACA box 67 (SNORA67), small nucleolar RNA [NR_002912]	NR_002912
A_21_P0007984	LINC00426	-1.16347	-1.19304	-0.340304	-0.359065	-0.0659566	-1.46594	-1.30567	long intergenic non-protein coding RNA 426 [Source:HGNC Symbol;Acc:42761] [ENST00000416261]
A_33_P3390778	TRIM46	-0.160376	-0.272667	-2.06552	0.165837	-0.15537	-0.873949	-1.30565	Homo sapiens tripartite motif containing 46 (TRIM46), transcript variant 2, mRNA [NM_001256599]	NM_001256599
A_21_P0004913	XLOC_005406	-0.350825	-1.17772	0.145055	-0.800114	-1.06634	-1.47507	-1.30558	BROAD Institute lincRNA (XLOC_005406), lincRNA [TCONS_00011907]
A_33_P3403927	SAMD10	-0.26623	-0.326259	-0.614843	-2.95634	0.394565	0.132395	-1.305	Homo sapiens sterile alpha motif domain containing 10 (SAMD10), mRNA [NM_080621]	NM_080621
A_33_P3369401	CYP24A1	-0.110387	-0.236794	-1.05407	0.323968	-1.04861	-0.057394	-1.30459	Homo sapiens cytochrome P450, family 24, subfamily A, polypeptide 1 (CYP24A1), transcript variant 1, mRNA [NM_000782]	NM_000782
A_21_P0013011		-1.16692	-1.20247	-0.501969	-0.733625	-1.14445	-1.4883	-1.30414
A_23_P350895	RABGAP1	0.870664	0.764721	0.205532	-0.370019	-0.050251	-0.137341	-1.30408	RAB GTPase activating protein 1 [Source:HGNC Symbol;Acc:17155] [ENST00000317419]	AK022408
A_33_P3313559	ORMDL1	0.759057	-0.683594	0.103431	-0.319715	-0.118466	0.0526638	-1.3037	Homo sapiens cDNA FLJ44364 fis, clone TRACH3008201. [AK126336]	AK126336
A_21_P0004432	XLOC_004964	0.841088	-0.0481725	-0.0636172	-0.77727	-1.13457	0.201059	-1.30365	BROAD Institute lincRNA (XLOC_004964), lincRNA [TCONS_00010444]
A_24_P203765	SLC1A7	-0.125892	-1.33015	-0.657659	-1.72656	-2.85813	-1.71024	-1.30313	solute carrier family 1 (glutamate transporter), member 7 [Source:HGNC Symbol;Acc:10945] [ENST00000371491]	BC000651
A_21_P0005498	XLOC_006457	-0.462714	-0.253671	0.177801	-1.36273	-1.11105	-1.48491	-1.30275	BROAD Institute lincRNA (XLOC_006457), lincRNA [TCONS_00013812]
A_21_P0011469	LOC390705	-1.17816	-0.706943	0.738211	0.0366731	0.0781383	-0.917908	-1.30214	Homo sapiens protein phosphatase 2, regulatory subunit B'', beta pseudogene (LOC390705), non-coding RNA [NR_033866]
A_33_P3211432	NCF1	-1.41147	-1.9939	-2.98706	-1.34367	-1.21458	-1.7652	-1.30209	Homo sapiens neutrophil cytosolic factor 1 (NCF1), mRNA [NM_000265]	NM_000265
A_23_P411833	WDR90	-1.12989	-0.313392	-0.574145	-0.335352	-1.38816	-0.519105	-1.30175	Homo sapiens WD repeat domain 90 (WDR90), mRNA [NM_145294]	NM_145294
A_21_P0003341		0.40833	-2.00688	0.100404	-0.550098	-1.97991	0.397337	-1.30169
A_24_P174824	SLU7	-0.186584	0.182714	0.169043	-2.03098	-0.0740109	0.197698	-1.30156	Homo sapiens SLU7 splicing factor homolog (S. cerevisiae) (SLU7), mRNA [NM_006425]	NM_006425
A_23_P92860	CCNO	-3.93946	-1.39234	-2.81117	0.353612	-1.94075	0.54248	-1.30111	Homo sapiens cyclin O (CCNO), mRNA [NM_021147]	NM_021147
A_21_P0004388		0.46797	-0.7808	0.0442166	-0.21139	-0.168305	-1.48028	-1.30101
A_21_P0009450	XLOC_012621	-0.62744	-0.994752	0.0900521	-0.0228648	0.195597	-0.606388	-1.30029	BROAD Institute lincRNA (XLOC_012621), lincRNA [TCONS_00026273]
A_21_P0002203	XLOC_001443	0.579228	0.367315	-0.0318484	-1.38381	0.36412	0.374515	-1.30014	BROAD Institute lincRNA (XLOC_001443), lincRNA [TCONS_00003655]
A_21_P0010468	XLOC_014279	-1.15587	-0.825974	-0.702973	-1.29231	-1.06557	-0.270049	-1.30009	BROAD Institute lincRNA (XLOC_014279), lincRNA [TCONS_00029839]
A_21_P0006020		-1.15174	-1.16716	-1.49347	-1.29965	-1.07175	-1.47179	-1.29941	zu08e10.r1 Soares_testis_NHT Homo sapiens cDNA clone IMAGE:731274 5', mRNA sequence [AA421074]
A_21_P0010350		-0.648443	-0.0767674	-0.29398	-1.22961	-1.03423	-1.46176	-1.29934	Homo sapiens mRNA; cDNA DKFZp686K1629 (from clone DKFZp686K1629). [AL833493]
A_24_P942068	TANC2	1.47282	-1.15391	-0.829192	-1.32044	-1.07925	-0.374475	-1.29916	Homo sapiens tetratricopeptide repeat, ankyrin repeat and coiled-coil containing 2 (TANC2), mRNA [NM_025185]	NM_025185
A_19_P00324550	GALNT9	-0.489817	0.300864	-0.722105	-1.70354	-0.675414	0.339052	-1.29835	Homo sapiens UDP-N-acetyl-alpha-D-galactosamine:polypeptide N-acetylgalactosaminyltransferase 9 (GalNAc-T9) (GALNT9), transcript variant A, mRNA [NM_001122636]	NM_001122636
A_24_P196372	AGBL5	-0.323025	0.317656	-0.338182	-0.880083	-0.618543	-0.23528	-1.29747	Homo sapiens ATP/GTP binding protein-like 5 (AGBL5), transcript variant 3, mRNA [NM_001035507]	NM_001035507
A_23_P104762	YAP1	-1.59854	-1.70898	-0.717586	0.305956	-1.52467	-0.466434	-1.2973	Homo sapiens Yes-associated protein 1 (YAP1), transcript variant 2, mRNA [NM_006106]	NM_006106
A_21_P0002462	XLOC_002169	-0.11542	0.170797	-0.0861545	0.890688	-1.07154	-0.25124	-1.29718	BROAD Institute lincRNA (XLOC_002169), lincRNA [TCONS_00004314]
A_23_P134953	PLIN2	-1.42752	-0.896098	-1.17378	0.365109	-1.03619	0.0578156	-1.29712	Homo sapiens perilipin 2 (PLIN2), transcript variant 1, mRNA [NM_001122]	NM_001122
A_23_P427296	LOC100132319	-0.189081	0.424087	-0.501692	-1.58998	0.280368	-1.26972	-1.29704	Homo sapiens ovarian cancer-related protein 2 (OCR2) mRNA, complete cds. [AF315716]	AF315716
A_33_P3851788	CIRBP-AS1	-0.690141	-0.730162	-0.946187	-0.479424	-0.687543	0.52272	-1.29696	Homo sapiens CIRBP antisense RNA 1 (CIRBP-AS1), long non-coding RNA [NR_027271]	NR_027271
A_33_P3371727	SAT1	-2.62703	-2.64513	-1.58243	0.0479374	-1.5394	0.0841913	-1.29651	spermidine/spermine N1-acetyltransferase 1 [Source:HGNC Symbol;Acc:10540] [ENST00000379253]	AK310078
A_33_P3323842	BDNF-AS	-0.536491	0.0458536	-1.62547	-0.46754	-1.2292	-0.0458102	-1.29599	Homo sapiens BDNF antisense RNA (BDNF-AS), transcript variant BT2B, long non-coding RNA [NR_002832]	NR_002832
A_21_P0009854		-1.17924	-1.17661	-1.58199	-0.943651	-1.15572	-1.24733	-1.29547	PREDICTED: Homo sapiens uncharacterized LOC101927700 (LOC101927700), misc_RNA [XR_244197]	XR_244197
A_23_P23443	EFHD2	-1.15287	-1.05662	-1.64249	0.748116	-1.1342	0.0127563	-1.29537	Homo sapiens EF-hand domain family, member D2 (EFHD2), mRNA [NM_024329]	NM_024329
A_33_P3373418		-0.72657	-0.899272	-1.58463	0.44197	-1.17767	-1.47016	-1.29536
A_23_P411162	PER2	-0.0229502	-0.404333	-1.10323	-1.08813	-0.0737071	-0.00127125	-1.29498	Homo sapiens period circadian clock 2 (PER2), mRNA [NM_022817]	NM_022817
A_33_P3287690	CNOT2	-0.893687	0.257995	-1.37372	-1.15982	-0.953197	-1.4587	-1.29394	CCR4-NOT transcription complex, subunit 2 [Source:HGNC Symbol;Acc:7878] [ENST00000551483]	AK129966
A_21_P0010306	LINC00478	-1.36453	0.798857	-0.896141	-1.16711	-1.2465	-1.68631	-1.29368	long intergenic non-protein coding RNA 478 [Source:HGNC Symbol;Acc:1274] [ENST00000602892]	XR_244281
A_21_P0011899	XLOC_014512	-1.17221	-2.90608	-0.435949	-0.578173	-1.2296	-0.417543	-1.29367	BROAD Institute lincRNA (XLOC_014512), lincRNA [TCONS_l2_00014406]
A_33_P3263533	SCN1A	0.184098	-0.574541	0.101936	-2.49753	0.487021	-1.43339	-1.2931	Homo sapiens sodium channel, voltage-gated, type I, alpha subunit (SCN1A), transcript variant 4, mRNA [NM_001202435]	NM_001202435
A_33_P3214066	CASC14	-1.1212	-1.14702	-1.5805	-1.37149	-1.18272	-1.11841	-1.29269	Homo sapiens cancer susceptibility candidate 14 (non-protein coding) (CASC14), long non-coding RNA [NR_034143]	NR_034143
A_21_P0007967		-1.16786	-0.224613	-1.37286	-1.43933	-0.147729	-0.870311	-1.2925
A_21_P0014062		-0.514621	-1.16495	-1.53785	-1.3284	-1.15096	-1.44624	-1.29244	PREDICTED: Homo sapiens uncharacterized LOC100506206, transcript variant 1 (LOC100506206), misc_RNA [XR_108315]	XR_108315
A_33_P3229477	MPP7	-0.999279	0.283489	0.976016	-1.9281	-0.101961	-0.535695	-1.29244	Homo sapiens membrane protein, palmitoylated 7 (MAGUK p55 subfamily member 7) (MPP7), mRNA [NM_173496]	NM_173496
A_33_P3299244	LOC100129089	-1.28345	-0.0737925	-1.07497	-1.35736	-1.57169	-0.359006	-1.2923	Homo sapiens cDNA FLJ45030 fis, clone BRAWH3018369. [AK126977]	AK126977
A_21_P0003960		-0.332966	-0.293619	-0.0448894	-0.99234	0.0186348	0.0800867	-1.29226	DA174224 BRAMY2 Homo sapiens cDNA clone BRAMY2037286 5', mRNA sequence [DA174224]
A_33_P3380642	FRAS1	-0.604773	-0.760656	-0.823933	-0.916238	0.114662	-0.50541	-1.29159	Fraser syndrome 1 [Source:HGNC Symbol;Acc:19185] [ENST00000264899]	AK027833
A_19_P00321206		-1.46938	-1.45972	-1.46155	-1.62841	-1.38948	-1.79497	-1.29158	PREDICTED: Homo sapiens uncharacterized LOC101059946 (LOC101059946), misc_RNA [XR_171346]
A_33_P3295077		-2.8192	-1.78399	-1.97628	-2.44174	-2.12036	-1.3912	-1.29113
A_32_P186027	ANP32A	-0.212516	-0.332216	0.0498533	-0.440479	-1.51514	-0.393289	-1.2908	Homo sapiens acidic (leucine-rich) nuclear phosphoprotein 32 family, member A (ANP32A), mRNA [NM_006305]	NM_006305
A_33_P3211968	LOC100133207	-1.01103	-1.17879	-1.58947	-1.41535	-1.17225	-1.45001	-1.29074	human full-length cDNA clone CS0DG006YJ19 of B cells (Ramos cell line) of Homo sapiens (human). [BX247990]
A_33_P3308534	OSBPL1A	-0.463886	-1.02504	-0.10682	0.182531	-1.13727	-1.47767	-1.29073	Homo sapiens oxysterol binding protein-like 1A (OSBPL1A), transcript variant 2, mRNA [NM_080597]	NM_080597
A_33_P3336557		-0.273417	-0.552291	-0.679691	-1.05084	0.419335	-1.09057	-1.29056
A_24_P114617	CHMP2B	0.605224	0.84167	0.434552	-2.31082	0.66542	0.0831852	-1.29049	Homo sapiens charged multivesicular body protein 2B (CHMP2B), transcript variant 1, mRNA [NM_014043]	NM_014043
A_24_P273157	OBSCN	-0.846348	-0.167934	-0.408784	-0.461145	-1.2029	-1.45554	-1.29029	Homo sapiens obscurin, cytoskeletal calmodulin and titin-interacting RhoGEF (OBSCN), transcript variant 1, mRNA [NM_052843]	NM_052843
A_33_P3223522	LOC101930049	-1.16616	-1.18065	0.0126657	-0.500934	-0.348013	-1.14489	-1.28911	PREDICTED: Homo sapiens uncharacterized LOC101930049 (LOC101930049), mRNA [XM_005276270]
A_24_P233850	SDHC	-0.101871	0.172939	0.240343	-1.38339	-0.301901	0.0358048	-1.289	Homo sapiens succinate dehydrogenase complex, subunit C, integral membrane protein, 15kDa (SDHC), transcript variant 1, mRNA [NM_003001]	NM_003001
A_33_P3213772		-0.927365	-0.735075	-1.14824	-0.44499	-0.301336	0.117998	-1.28865	SLIT-ROBO Rho GTPase activating protein 2 [Source:HGNC Symbol;Acc:19751] [ENST00000604247]	XM_005277514
A_21_P0001362	XLOC_000336	-1.16313	-1.14818	-1.61801	-1.43135	-1.19061	-1.46018	-1.28826	BROAD Institute lincRNA (XLOC_000336), lincRNA [TCONS_00001091]
A_24_P68068		-0.934788	-1.7231	-0.39122	0.022459	-0.140205	-0.4748	-1.28777	Nanog homeobox pseudogene 1 [Source:HGNC Symbol;Acc:23099] [ENST00000607111]	AK097770
A_33_P3258617		-2.5183	-1.12922	-1.85699	0.17265	-1.24962	0.282214	-1.28726	perilipin 2 [Source:HGNC Symbol;Acc:248] [ENST00000380464]
A_19_P00318593		-1.16293	-1.12549	1.09518	2.26159	-1.03388	-1.44667	-1.2872
A_24_P4877	ZCRB1	-1.45842	-1.34724	-0.862243	-0.820915	-0.292257	-0.424703	-1.28703	Homo sapiens zinc finger CCHC-type and RNA binding motif 1 (ZCRB1), mRNA [NM_033114]	NM_033114
A_32_P219942	ZIC5	-0.555318	-0.894265	-3.31933	-0.327072	-1.12704	-1.11599	-1.28691	Homo sapiens Zic family member 5 (ZIC5), mRNA [NM_033132]	NM_033132
A_23_P91035	TSPYL6	-1.15252	0.589375	-0.963316	0.347435	-0.597468	0.0841474	-1.28682	Homo sapiens TSPY-like 6 (TSPYL6), mRNA [NM_001003937]	NM_001003937
A_21_P0009176	XLOC_012252	-1.47033	-1.46569	-1.16732	-0.786925	0.518053	-1.11903	-1.28679	BROAD Institute lincRNA (XLOC_012252), lincRNA [TCONS_00025191]
A_32_P34920	FOXD1	-1.20495	-0.800583	-0.377864	0.798094	-1.87058	-0.256807	-1.28643	Homo sapiens forkhead box D1 (FOXD1), mRNA [NM_004472]	NM_004472
A_33_P3285334	LOC100130417	-1.1387	-1.16037	-1.50827	-0.0921907	0.631004	-1.0976	-1.2859	Homo sapiens cDNA FLJ39609 fis, clone SKNSH2008043. [AK096928]	AK096928
A_33_P3268989		0.228574	-0.435161	0.3537	1.17914	0.384062	-1.43084	-1.28572	ASCC1_HUMAN (Q8N9N2) Activating signal cointegrator 1 complex subunit 1 (ASC-1 complex subunit p50) (Trip4 complex subunit p50), complete [THC2581013]
A_23_P93499	TFB1M	-1.5896	-1.69129	-0.777174	-0.89349	-0.705296	-0.17399	-1.28487	Homo sapiens transcription factor B1, mitochondrial (TFB1M), mRNA [NM_016020]	NM_016020
A_32_P135243	MTHFD1L	-1.82508	-1.87379	-2.69142	1.05813	-1.65525	0.520292	-1.2845	Homo sapiens methylenetetrahydrofolate dehydrogenase (NADP+ dependent) 1-like (MTHFD1L), transcript variant 2, mRNA [NM_015440]	NM_015440
A_33_P3245489	ADAMTSL5	-2.03675	-2.36057	-0.130532	-2.31491	-1.49435	-1.00545	-1.2841	Homo sapiens ADAMTS-like 5 (ADAMTSL5), mRNA [NM_213604]	NM_213604
A_21_P0010015	XLOC_013683	2.05275	1.68537	0.638544	-1.62006	0.313081	0.373583	-1.28389	BROAD Institute lincRNA (XLOC_013683), lincRNA [TCONS_00028634]
A_23_P13929	NRIP2	-0.966726	-1.33151	-1.23122	-1.71092	-2.25136	-0.87155	-1.28375	Homo sapiens nuclear receptor interacting protein 2 (NRIP2), mRNA [NM_031474]	NM_031474
A_21_P0005334		-0.458294	0.419745	0.199703	-0.600378	0.485035	-0.806138	-1.28358
A_33_P3387991	CEBPE	-0.942191	-0.308189	-0.939985	0.195787	-1.20855	-1.20959	-1.28319	Homo sapiens CCAAT/enhancer binding protein (C/EBP), epsilon (CEBPE), mRNA [NM_001805]	NM_001805
A_21_P0005368	XLOC_006035	0.210181	-0.0784316	-0.0488296	0.0747519	-0.391241	-0.179672	-1.28319	BROAD Institute lincRNA (XLOC_006035), lincRNA [TCONS_00013404]
A_21_P0006600	XLOC_008282	-1.59124	-0.346374	-2.03991	-1.8883	-1.64483	-0.0728459	-1.28304	BROAD Institute lincRNA (XLOC_008282), lincRNA [TCONS_00017630]
A_21_P0004628		-1.16919	0.00211859	-1.03141	-1.44322	-1.19674	-0.453406	-1.28296	zw69b03.r1 Soares_testis_NHT Homo sapiens cDNA clone IMAGE:781421 5', mRNA sequence [AA432297]
A_21_P0008346	XLOC_010851	-1.26475	-1.29862	-1.14414	-1.41259	-0.368862	-1.3773	-1.28259	BROAD Institute lincRNA (XLOC_010851), lincRNA [TCONS_00022526]
A_23_P315286	R3HDM4	0.00831509	-0.538895	-0.297794	-1.66544	0.224876	0.247088	-1.28255	Homo sapiens R3H domain containing 4 (R3HDM4), mRNA [NM_138774]	NM_138774
A_21_P0006184	XLOC_007474	-2.22424	-0.643662	-0.243319	-0.902865	-1.14978	-1.25449	-1.28191	BROAD Institute lincRNA (XLOC_007474), lincRNA [TCONS_00016084]
A_33_P3327444	BACH1	-2.28194	-0.321135	-0.4514	1.15036	-0.583825	-0.647842	-1.28179	Homo sapiens BTB and CNC homology 1, basic leucine zipper transcription factor 1 (BACH1), transcript variant 3, non-coding RNA [NR_027655]	NR_027655
A_23_P163455	MAP1A	-1.70919	-0.25984	-2.10123	-0.917694	-0.857321	-0.961756	-1.28121	Homo sapiens microtubule-associated protein 1A (MAP1A), mRNA [NM_002373]	NM_002373
A_33_P3359704	ZNF703	-1.34053	-2.58177	-0.406322	1.41527	-2.2932	-0.860873	-1.28049	Homo sapiens zinc finger protein 703 (ZNF703), mRNA [NM_025069]	NM_025069
A_33_P3393098	C7orf72	-1.13143	-1.16249	-1.19412	-1.41565	-1.15969	-0.902881	-1.2796	Homo sapiens chromosome 7 open reading frame 72 (C7orf72), mRNA [NM_001161834]	NM_001161834
A_33_P3381313	FAM160A1	0.0968666	-0.305555	-0.122039	0.249422	0.00305891	0.142348	-1.2795	Homo sapiens family with sequence similarity 160, member A1 (FAM160A1), mRNA [NM_001109977]	NM_001109977
A_23_P410965	KIAA1522	0.664133	0.469798	1.09543	-1.76398	0.634926	-0.109848	-1.2793	Homo sapiens KIAA1522 (KIAA1522), transcript variant 1, mRNA [NM_020888]	NM_020888
A_24_P936122	STX16	0.33209	-0.952442	-0.99646	-0.81257	-0.359221	0.209758	-1.2792	Homo sapiens syntaxin 16 (STX16), transcript variant 1, mRNA [NM_001001433]	NM_001001433
A_23_P62967	DISC1	-2.81693	-2.36685	-1.16749	0.742322	-1.70648	-0.0529194	-1.27898	Homo sapiens disrupted in schizophrenia 1 (DISC1), transcript variant L, mRNA [NM_018662]	NM_018662
A_23_P26457	HBA2	-3.10674	-1.54719	-0.752463	0.134304	-1.87537	-0.857792	-1.27894	Homo sapiens hemoglobin, alpha 2 (HBA2), mRNA [NM_000517]	NM_000517
A_33_P3233659	RPP30	-0.66383	-0.784367	0.42109	-0.321657	-1.21177	-0.164243	-1.27857	Homo sapiens ribonuclease P/MRP 30kDa subunit (RPP30), transcript variant 1, mRNA [NM_001104546]	NM_001104546
A_33_P3396527	POLR3G	-1.66802	-2.16899	-1.35146	-1.40496	-0.0113869	0.787379	-1.27795	Homo sapiens polymerase (RNA) III (DNA directed) polypeptide G (32kD) (POLR3G), mRNA [NM_006467]	NM_006467
A_21_P0006359	XLOC_007475	-1.13861	-1.16698	0.194311	0.203704	-0.0524154	-1.35236	-1.2771	BROAD Institute lincRNA (XLOC_007475), lincRNA [TCONS_00016656]
A_33_P3268910	SPRY1	-1.56701	-0.890374	-1.89033	-1.0852	-1.1271	-0.553523	-1.27701	Homo sapiens sprouty homolog 1, antagonist of FGF signaling (Drosophila) (SPRY1), transcript variant 1, mRNA [NM_001258038]	NM_001258038
A_21_P0002714	BSN-AS2	-0.51999	1.05157	-0.766645	0.0886164	0.671837	-0.334708	-1.27687	Homo sapiens BSN antisense RNA 2 (head to head) (BSN-AS2), long non-coding RNA [NR_038866]
A_21_P0001102		-0.440472	-0.7359	-0.834351	-0.781115	-0.822288	-1.29887	-1.27671
A_33_P3251209		-0.275795	-0.870371	0.378999	-1.39551	-0.131212	-0.750001	-1.27665
A_23_P166408	OSM	-1.54994	-2.54968	-1.87652	-0.359648	-0.715508	0.718926	-1.2761	Homo sapiens oncostatin M (OSM), mRNA [NM_020530]	NM_020530
A_21_P0014417		0.296989	0.617121	-0.0219779	-1.39543	-1.1113	-0.363014	-1.27579
A_21_P0002476	XLOC_002221	-1.14862	0.312891	-1.44891	-1.23149	0.129223	1.11841	-1.27527	BROAD Institute lincRNA (XLOC_002221), lincRNA [TCONS_00004347]
A_19_P00319154	LOC100126447	-1.14773	-1.1347	-1.35492	-0.623911	-0.31987	-1.44703	-1.27498	PREDICTED: Homo sapiens uncharacterized LOC100126447 (LOC100126447), misc_RNA [XR_109781]	XR_109781
A_33_P3394972	OSBPL5	-1.1489	-1.1783	-1.55635	-1.39394	-0.154814	-0.177884	-1.27483	Homo sapiens oxysterol binding protein-like 5 (OSBPL5), transcript variant 1, mRNA [NM_020896]	NM_020896
A_24_P7584	LY6G5C	-1.21406	-0.584782	0.324765	-0.780586	-0.792946	-0.275238	-1.2748	Homo sapiens lymphocyte antigen 6 complex, locus G5C (LY6G5C), mRNA [NM_025262]	NM_025262
A_33_P3346132	RUFY2	0.0772829	-0.249207	-0.370444	-1.49087	0.140103	0.60099	-1.27456	Homo sapiens RUN and FYVE domain containing 2 (RUFY2), transcript variant 1, mRNA [NM_017987]	NM_017987
A_21_P0003746	LOC401134	1.02932	-1.64563	-0.39068	-0.925345	-1.42769	-0.647043	-1.27448	Homo sapiens uncharacterized LOC401134 (LOC401134), long non-coding RNA [NR_033976]
A_21_P0013573	LOC101928195	-1.83608	-1.8336	-2.15262	1.16624	-2.09538	1.13264	-1.27412	PREDICTED: Homo sapiens monofunctional C1-tetrahydrofolate synthase, mitochondrial-like (LOC101928195), transcript variant X4, mRNA [XM_005276343]	XM_005276343
A_21_P0006426		-0.877967	-1.07356	-0.824875	-0.851635	-1.11373	-0.88396	-1.27393
A_33_P3329939		-0.931227	-1.65936	-0.648478	-0.406803	-0.310999	0.199178	-1.27359	Homo sapiens cDNA FLJ46365 fis, clone TESTI4051054. [AK128232]
A_33_P3419339	GNAI3	-0.550209	-0.489047	-0.579073	-1.41318	-0.250168	-0.800354	-1.27282	Homo sapiens guanine nucleotide binding protein (G protein), alpha inhibiting activity polypeptide 3 (GNAI3), mRNA [NM_006496]	NM_006496
A_24_P304449	MLEC	0.513288	0.712126	0.312196	-2.50716	0.776874	-0.0559282	-1.27237	Homo sapiens malectin (MLEC), mRNA [NM_014730]	NM_014730
A_21_P0005226		-1.13175	-1.12056	-1.5258	-1.32473	-1.06541	-1.45544	-1.27225
A_24_P15043	KLHL18	-1.01181	-1.28259	-1.43395	0.521646	-0.829098	0.163175	-1.27194	Homo sapiens kelch-like family member 18 (KLHL18), mRNA [NM_025010]	NM_025010
A_23_P112846	MTHFD2L	-0.572236	-0.213297	-1.04711	0.470086	-1.21424	0.521743	-1.27163	Homo sapiens methylenetetrahydrofolate dehydrogenase (NADP+ dependent) 2-like (MTHFD2L), mRNA [NM_001144978]	NM_001144978
A_33_P3268695	ZNF503	-2.06105	-2.22937	-0.863592	0.705446	-1.66522	-0.476584	-1.27042	Homo sapiens zinc finger protein 503 (ZNF503), mRNA [NM_032772]	NM_032772
A_19_P00321439	LOC100287290	-1.5198	-1.53387	-0.274199	-0.466756	-0.157423	-0.909792	-1.27035	PREDICTED: Homo sapiens cytokine receptor CRL2 (LOC100287290), transcript variant X1, misc_RNA [XR_241605]	XR_241605
A_23_P410725	ZNF491	1.75005	1.29177	0.73421	0.20018	1.36862	-0.515467	-1.26959	Homo sapiens zinc finger protein 491 (ZNF491), mRNA [NM_152356]	NM_152356
A_23_P321377	C1orf216	-0.646929	-1.05654	-1.55366	-0.403483	-1.11859	-1.32366	-1.26936	Homo sapiens chromosome 1 open reading frame 216 (C1orf216), mRNA [NM_152374]	NM_152374
A_21_P0000886	LDLRAD4-AS1	-1.68881	-1.40526	-1.24996	-0.587359	-1.46317	-0.681736	-1.26905	Homo sapiens LDLRAD4 antisense RNA 1 (LDLRAD4-AS1), long non-coding RNA [NR_040031]	NR_040031
A_33_P3228642	ZNF584	-1.32063	-1.22111	-1.92072	0.26262	-0.978157	-0.366737	-1.26881	zinc finger protein 584 [Source:HGNC Symbol;Acc:27318] [ENST00000594993]	XM_005258630
A_19_P00320469	FLJ35024	0.471815	-1.13768	-1.4237	-1.44532	-1.19495	0.92772	-1.26881	Homo sapiens uncharacterized LOC401491 (FLJ35024), long non-coding RNA [NR_015375]
A_33_P3417865	ZFP36L1	-1.58578	-1.24013	-1.77067	0.577938	-1.25915	0.255988	-1.2688	Homo sapiens ZFP36 ring finger protein-like 1 (ZFP36L1), transcript variant 1, mRNA [NM_004926]	NM_004926
A_21_P0008989	XLOC_011816	-0.621921	-0.931566	-0.466942	-1.41657	-1.1726	-1.43354	-1.26862	BROAD Institute lincRNA (XLOC_011816), lincRNA [TCONS_00024498]
A_33_P3341007	LOC100133746	0.277499	0.0112782	-1.30703	-0.0642734	-1.15188	-0.730377	-1.26843	PREDICTED: Homo sapiens uncharacterized LOC100133746 (LOC100133746), misc_RNA [XR_158882]	XR_158882
A_33_P3379406	GREB1	-2.16401	-1.93114	-1.22762	-0.258183	-0.492292	-0.798032	-1.26838	Homo sapiens GREB1 protein, mRNA (cDNA clone IMAGE:6729261), partial cds. [BC071853]	BC071853
A_33_P3293138		0.485038	-0.537903	0.341239	-1.29055	0.877978	-1.32028	-1.26814
A_33_P3257140	ROCK2	-1.90555	-1.96024	-1.09766	0.156049	-1.38	-0.0830193	-1.268	Homo sapiens Rho-associated, coiled-coil containing protein kinase 2 (ROCK2), mRNA [NM_004850]	NM_004850
A_23_P121499	WFS1	-0.298484	-0.405369	-1.31587	-1.17276	-0.578734	-1.55401	-1.2676	Homo sapiens Wolfram syndrome 1 (wolframin) (WFS1), transcript variant 1, mRNA [NM_006005]	NM_006005
A_21_P0014332		0.59301	0.143428	-0.315185	-1.42063	0.708539	-0.129004	-1.26746	kdef6 NCI_CGAP_Sch1 Homo sapiens cDNA clone IMAGE:1019329, mRNA sequence [AW874688]	AW874688
A_21_P0012560		-1.28127	-0.549081	-2.12411	-1.44739	-1.68028	-0.523494	-1.26695
A_33_P3278205	LOC100499183	-1.13936	-1.14125	-1.51677	-0.674138	-1.06897	-1.44924	-1.2669	Homo sapiens uncharacterized LOC100499183 (LOC100499183), long non-coding RNA [NR_034092]	NR_034092
A_23_P145485	ULBP2	-1.14636	-0.705361	0.262934	0.0809655	-1.11113	-1.45152	-1.26689	Homo sapiens UL16 binding protein 2 (ULBP2), mRNA [NM_025217]	NM_025217
A_33_P3361388	MYCBPAP	-0.306985	-1.26192	-0.7807	-0.211677	0.247134	-0.854354	-1.26685	Homo sapiens MYCBP associated protein (MYCBPAP), mRNA [NM_032133]	NM_032133
A_24_P302685	ARHGEF4	0.617843	0.198167	0.0345979	-0.592111	-0.910099	-0.236281	-1.26555	Homo sapiens Rho guanine nucleotide exchange factor (GEF) 4 (ARHGEF4), transcript variant 1, mRNA [NM_015320]	NM_015320
A_33_P3328352	DEFB115	-1.27208	0.674795	0.267944	0.31176	-1.16549	-1.56578	-1.26416	Homo sapiens defensin, beta 115 (DEFB115), mRNA [NM_001037730]	NM_001037730
A_21_P0009646	LINC00661	-0.444052	0.325078	0.116807	0.215448	-0.19795	-1.37779	-1.26407	long intergenic non-protein coding RNA 661 [Source:HGNC Symbol;Acc:27002] [ENST00000549131]
A_33_P3367889	LOC100130657	-1.37262	-1.40331	-1.81836	-1.6383	-1.40109	-1.67852	-1.26401	Homo sapiens cDNA FLJ44090 fis, clone TESTI4041903. [AK126078]	AK126078
A_24_P382319	CEACAM1	-0.553967	-0.725598	-0.470735	-1.86387	-0.511559	-0.187082	-1.26305	Homo sapiens carcinoembryonic antigen-related cell adhesion molecule 1 (biliary glycoprotein) (CEACAM1), transcript variant 1, mRNA [NM_001712]	NM_001712
A_33_P3213342	CASC5	0.929988	0.14683	0.123569	0.327671	-0.209671	-1.43095	-1.26286	Homo sapiens cancer susceptibility candidate 5 (CASC5), transcript variant 1, mRNA [NM_170589]	NM_170589
A_23_P169437	LCN2	0.0873146	0.0641294	2.1899	-0.774861	-0.0944681	-0.353343	-1.26241	Homo sapiens lipocalin 2 (LCN2), mRNA [NM_005564]	NM_005564
A_33_P3402526	CSGALNACT2	-2.09502	-2.31697	-1.91697	1.53355	-1.93659	0.8601	-1.26237	Homo sapiens chondroitin sulfate N-acetylgalactosaminyltransferase 2 (CSGALNACT2), mRNA [NM_018590]	NM_018590
A_33_P3371325		-1.13509	-1.15182	-1.60165	1.77334	-1.20423	-0.295363	-1.26194	Q6NTE2_HUMAN (Q6NTE2) FTHL17 protein (Fragment), partial (75%) [THC2652934]
A_21_P0013874		3.28521	0.0772362	-1.42389	-0.762107	-1.23678	0.656695	-1.26188
A_24_P219971	GID8	0.702334	0.684338	-0.0371628	-1.41113	0.358561	-0.318109	-1.26054	Homo sapiens GID complex subunit 8 (GID8), mRNA [NM_017896]	NM_017896
A_33_P3386219	DCLRE1C	0.0220428	-0.455709	-1.71195	0.0589461	-0.46433	0.394606	-1.25904	Homo sapiens DNA cross-link repair 1C (DCLRE1C), transcript variant c, mRNA [NM_001033858]	NM_001033858
A_24_P354337	ARL6	-1.02881	0.346386	-2.21748	0.103622	-0.970543	0.4987	-1.25872	Homo sapiens ADP-ribosylation factor-like 6 (ARL6), transcript variant 1, mRNA [NM_032146]	NM_032146
A_21_P0010045	XLOC_013766	-1.13738	0.232419	0.296694	0.277503	0.733254	-0.353381	-1.25861	BROAD Institute lincRNA (XLOC_013766), lincRNA [TCONS_00028412]
A_24_P331704	KRT80	-1.27642	-1.09356	-0.5493	1.14386	-1.70391	0.667778	-1.2579	Homo sapiens keratin 80 (KRT80), transcript variant 1, mRNA [NM_182507]	NM_182507
A_33_P3376527	CHST10	-1.42344	-1.06415	-0.737098	-0.311153	-1.79912	0.644248	-1.25703	Homo sapiens carbohydrate sulfotransferase 10 (CHST10), mRNA [NM_004854]	NM_004854
A_33_P3718274	LOC285629	-1.07106	0.182416	-0.0426674	-1.0245	0.206337	-0.339268	-1.25668	DB296219 BNGH42 Homo sapiens cDNA clone BNGH42003641 3', mRNA sequence [DB296219]	DB296219
A_23_P43810	LTBP1	-2.29182	-2.32764	-1.21015	2.35398	-2.16928	1.41237	-1.25642	Homo sapiens latent transforming growth factor beta binding protein 1 (LTBP1), transcript variant 1, mRNA [NM_206943]	NM_206943
A_23_P2474	COPS7A	0.215193	0.217317	0.455936	-1.74816	-0.0854816	0.140984	-1.2564	Homo sapiens COP9 signalosome subunit 7A (COPS7A), transcript variant 4, mRNA [NM_016319]	NM_016319
A_21_P0011676	XLOC_014512	0.829848	-0.802858	0.442042	-0.135885	0.427699	0.0703616	-1.25611	BROAD Institute lincRNA (XLOC_014512), lincRNA [TCONS_l2_00012336]
A_33_P3320127	RAB8A	-0.255842	-0.165939	0.150378	0.0261869	-1.66992	0.162699	-1.25574	Homo sapiens RAB8A, member RAS oncogene family (RAB8A), mRNA [NM_005370]	NM_005370
A_23_P412476	GREB1	-0.655845	-0.868455	0.271009	-0.444695	-0.604271	-0.483126	-1.25568	Homo sapiens growth regulation by estrogen in breast cancer 1 (GREB1), transcript variant c, mRNA [NM_148903]	NM_148903
A_23_P117582	JDP2	0.145798	-0.562068	-1.13069	-0.5807	-1.71991	-0.289969	-1.25551	Homo sapiens Jun dimerization protein 2 (JDP2), transcript variant 1, mRNA [NM_130469]	NM_130469
A_23_P210763	JAG1	-2.5136	-2.29526	-2.18749	0.696662	-2.23718	0.244803	-1.25474	Homo sapiens jagged 1 (JAG1), mRNA [NM_000214]	NM_000214
A_21_P0002960	XLOC_002650	-0.0368242	0.773616	0.0531096	-0.0405827	-1.18134	-1.42221	-1.25459	BROAD Institute lincRNA (XLOC_002650), lincRNA [TCONS_00006023]
A_19_P00802607	XLOC_001537	-3.29782	-0.794718	-3.00922	1.20176	-0.670378	0.345851	-1.25452	BROAD Institute lincRNA (XLOC_001537), lincRNA [TCONS_00003738]
A_24_P12136	S100Z	-0.0881062	-1.12209	-0.757634	1.59777	-1.34279	0.207856	-1.25408	Homo sapiens S100 calcium binding protein Z (S100Z), mRNA [NM_130772]	NM_130772
A_33_P3301469	ANKRD30BL	-2.16763	-2.88091	-2.26808	1.50252	-1.37497	0.647834	-1.25331	Homo sapiens ankyrin repeat domain 30B-like (ANKRD30BL), transcript variant 1, non-coding RNA [NR_027019]	NR_027019
A_23_P359655	ZNF664	0.256938	0.210344	-0.275222	-0.9499	-0.000620842	-1.80378	-1.25294	Homo sapiens zinc finger protein 664 (ZNF664), transcript variant 1, mRNA [NM_152437]	NM_152437
A_21_P0006062	XLOC_007608	-0.336153	-1.12294	-0.037312	-0.859032	0.856122	-0.18664	-1.25288	BROAD Institute lincRNA (XLOC_007608), lincRNA [TCONS_00015775]
A_21_P0007983	LINC00426	0.489203	0.104407	-1.64603	0.0897236	0.433681	-1.18818	-1.25278	Homo sapiens long intergenic non-protein coding RNA 426 (LINC00426), long non-coding RNA [NR_024464]	NR_024464
A_33_P3361287		-1.1005	-0.4006	-0.424429	-0.403538	-0.210655	-1.41368	-1.25236
A_24_P696761	LEMD1	-1.08658	-1.10143	-1.68372	-1.50161	-1.25491	-1.05857	-1.25234	Homo sapiens LEM domain containing 1 (LEMD1), transcript variant 3, mRNA [NM_001001552]	NM_001001552
A_23_P166807	PCBP4	-1.3539	-1.44229	-1.52672	-0.288131	-1.53604	-0.278482	-1.25201	Homo sapiens poly(rC) binding protein 4 (PCBP4), transcript variant 4, mRNA [NM_033010]	NM_033010
A_21_P0003644	XLOC_003669	-1.1376	-0.374005	-0.0615273	0.559301	-0.9847	-1.41957	-1.25121	BROAD Institute lincRNA (XLOC_003669), lincRNA [TCONS_00008211]
A_23_P88893	DEF8	-1.02623	-0.534293	-0.758504	-0.648878	-0.612733	0.0747929	-1.25114	Homo sapiens differentially expressed in FDCP 8 homolog (mouse) (DEF8), transcript variant 2, mRNA [NM_017702]	NM_017702
A_23_P346390	CXorf36	-0.858613	0.241184	-0.760331	-0.369759	0.56682	-0.207856	-1.25091	Homo sapiens chromosome X open reading frame 36 (CXorf36), transcript variant 1, mRNA [NM_176819]	NM_176819
A_33_P3260680	OR2T4	-1.08036	0.399779	-1.53112	-0.40938	-0.614734	-1.40742	-1.25066	Homo sapiens olfactory receptor, family 2, subfamily T, member 4 (OR2T4), mRNA [NM_001004696]	NM_001004696
A_21_P0001147		-0.360606	-0.774116	-0.217219	0.587275	-0.0213294	-1.41201	-1.25062	602250826F1 NIH_MGC_81 Homo sapiens cDNA clone IMAGE:4338006 5', mRNA sequence [BF791287]
A_23_P20697	ADAMTSL2	-0.264754	-0.65807	-0.367246	-0.978999	-1.10291	-0.528694	-1.25054	Homo sapiens ADAMTS-like 2 (ADAMTSL2), transcript variant 1, mRNA [NM_014694]	NM_014694
A_23_P170587	SMYD2	-0.647258	-0.9586	-0.31114	-1.4103	-0.314513	0.0224628	-1.25052	Homo sapiens SET and MYND domain containing 2 (SMYD2), mRNA [NM_020197]	NM_020197
A_33_P3216277	LOC101059976	0.275698	-0.102693	-1.58096	-1.66595	-0.867446	-0.162837	-1.25038	PREDICTED: Homo sapiens arf-GAP with GTPase, ANK repeat and PH domain-containing protein 2-like (LOC101059976), mRNA [XM_003959913]	XM_003959913
A_19_P00804924		-0.519743	-1.13088	0.0792789	-1.35153	-1.09391	-1.00113	-1.24974
A_21_P0006824	PRKCQ-AS1	-1.09645	-0.879046	-1.40437	0.235134	-1.00594	-1.33117	-1.24956	PREDICTED: Homo sapiens PRKCQ antisense RNA 1 (PRKCQ-AS1), transcript variant X2, misc_RNA [XR_242699]
A_21_P0004439	XLOC_004984	-0.473026	-0.552377	-0.0842733	-2.54298	-0.187729	-0.00959635	-1.24944	BROAD Institute lincRNA (XLOC_004984), lincRNA [TCONS_00010463]
A_21_P0001474	XLOC_000730	-0.785823	-1.11848	0.607698	0.101573	-1.11582	-0.423789	-1.24942	BROAD Institute lincRNA (XLOC_000730), lincRNA [TCONS_00001412]
A_21_P0005818	LOC101929585	-1.35469	-1.28801	-1.20902	1.52284	-1.39225	-1.75967	-1.24929	PREDICTED: Homo sapiens uncharacterized LOC101929585 (LOC101929585), misc_RNA [XR_247159]
A_23_P38795	FPR1	-0.890449	0.183069	-0.770088	-0.834574	-1.97863	-0.734923	-1.24928	Homo sapiens formyl peptide receptor 1 (FPR1), transcript variant 2, mRNA [NM_002029]	NM_002029
A_23_P372923	FGFR1	-1.5981	-0.65402	-0.557182	-0.433356	-1.05752	0.0207748	-1.24904	Homo sapiens fibroblast growth factor receptor 1 (FGFR1), transcript variant 13, mRNA [NM_001174066]	NM_001174066
A_33_P3261019	SLC9A2	-1.13402	-1.14101	-1.44234	-1.44447	-0.496927	-0.890725	-1.24895	Homo sapiens solute carrier family 9, subfamily A (NHE2, cation proton antiporter 2), member 2 (SLC9A2), mRNA [NM_003048]	NM_003048
A_32_P162250	ARHGAP18	-0.869237	-0.580986	-0.334516	-1.00065	-0.274554	-0.191178	-1.24829	Homo sapiens Rho GTPase activating protein 18 (ARHGAP18), mRNA [NM_033515]	NM_033515
A_33_P3410981	PCDHGB7	-1.05969	0.705309	-0.439334	-0.332634	-1.12076	-1.38847	-1.24782	Homo sapiens protocadherin gamma subfamily B, 7 (PCDHGB7), transcript variant 2, mRNA [NM_032101]	NM_032101
A_23_P23457	FBLIM1	-1.24951	-1.3847	-1.47164	0.310517	-1.92181	0.555272	-1.2477	Homo sapiens filamin binding LIM protein 1 (FBLIM1), transcript variant 2, mRNA [NM_001024215]	NM_001024215
A_23_P144549	IBSP	-0.84683	0.490243	0.521978	-0.0618963	-1.098	-0.389489	-1.24769	Homo sapiens integrin-binding sialoprotein (IBSP), mRNA [NM_004967]	NM_004967
A_33_P3420466	MATN3	-2.31674	-2.51739	-1.18414	-0.00457287	-2.47992	-0.209751	-1.24716	Homo sapiens matrilin 3 (MATN3), mRNA [NM_002381]	NM_002381
A_33_P3631491	CECR9	-0.685156	0.713489	-0.150374	0.102696	0.058393	-2.33558	-1.24713	Homo sapiens Cat eye syndrome critical region candidate gene number 9 (CECR9) gene, partial sequence. [AF307449]	AF307449
A_23_P104073	S100A3	-4.44964	-3.18212	-2.96392	1.16563	-3.61604	0.478939	-1.247	Homo sapiens S100 calcium binding protein A3 (S100A3), mRNA [NM_002960]	NM_002960
A_21_P0008575		0.0612822	0.675126	0.199527	0.0878625	-1.12426	-0.568072	-1.24682	Homo sapiens cDNA FLJ31972 fis, clone NT2RP7008142. [AK056534]
A_21_P0007054	XLOC_008433	-0.503908	-1.11658	-0.0688162	0.11179	0.349932	-1.20754	-1.24651	BROAD Institute lincRNA (XLOC_008433), lincRNA [TCONS_00018702]
A_23_P385067	CLIC6	-3.46811	-3.48844	-3.35869	-3.55121	-3.65976	-3.8323	-1.24583	Homo sapiens chloride intracellular channel 6 (CLIC6), mRNA [NM_053277]	NM_053277
A_33_P3278053	MYBPC1	-1.09205	-0.414382	0.296748	-1.32154	0.344011	-1.4008	-1.24574	Homo sapiens myosin binding protein C, slow type (MYBPC1), transcript variant 10, mRNA [NM_001254723]	NM_001254723
A_23_P68922	MICALL1	-0.600386	-0.70107	-0.67616	-1.15895	-0.321792	0.0416288	-1.24553	Homo sapiens MICAL-like 1 (MICALL1), mRNA [NM_033386]	NM_033386
A_33_P3371402	FAM223B	0.62933	0.598732	0.26155	-1.48571	0.425284	0.214735	-1.24552	Homo sapiens family with sequence similarity 223, member B (non-protein coding) (FAM223B), long non-coding RNA [NR_027402]	NR_027402
A_21_P0005366	XLOC_006028	-0.691771	-0.956983	-0.342182	-0.0857616	0.10552	-0.330435	-1.24487	BROAD Institute lincRNA (XLOC_006028), lincRNA [TCONS_00013399]
A_33_P3288684		-0.726471	0.182086	-0.91793	-1.39809	-1.14957	-0.111098	-1.24477
A_24_P261259	PFKFB3	-2.61974	-2.13642	-1.69447	0.963032	-2.48616	0.0487604	-1.24463	Homo sapiens 6-phosphofructo-2-kinase/fructose-2,6-biphosphatase 3 (PFKFB3), transcript variant 1, mRNA [NM_004566]	NM_004566
A_21_P0009535	XLOC_012793	0.0372252	-1.12976	-1.22705	-1.28133	-0.661528	-1.41063	-1.24459	BROAD Institute lincRNA (XLOC_012793), lincRNA [TCONS_00026461]
A_33_P3221438	XXYLT1	0.174229	-0.327979	-0.58988	-2.00817	-0.152576	-0.682435	-1.24442	Homo sapiens xyloside xylosyltransferase 1 (XXYLT1), mRNA [NM_152531]	NM_152531
A_23_P104362	ECHS1	0.257095	0.195354	-1.67492	-0.374096	0.397538	-0.0523367	-1.24394	Homo sapiens enoyl CoA hydratase, short chain, 1, mitochondrial (ECHS1), mRNA [NM_004092]	NM_004092
A_21_P0005820		-1.82561	-1.34083	-0.547329	0.429139	-1.46345	0.281549	-1.2437
A_21_P0008464	XLOC_011080	0.16064	0.464175	-1.31433	-2.08665	0.119523	-2.2056	-1.24294	BROAD Institute lincRNA (XLOC_011080), lincRNA [TCONS_00022802]
A_21_P0011629	DNAH17-AS1	-1.07311	-1.11731	-1.44683	0.632484	-0.759137	-1.21274	-1.24267	Homo sapiens DNAH17 antisense RNA 1 (DNAH17-AS1), long non-coding RNA [NR_102401]
A_23_P40611	TCN2	1.36199	1.0117	1.12547	-1.71309	0.994873	0.00013876	-1.24233	Homo sapiens transcobalamin II (TCN2), transcript variant 1, mRNA [NM_000355]	NM_000355
A_33_P3396891	AVPI1	-1.28494	-0.584721	-0.288696	-1.15696	-0.838811	-0.516246	-1.24227	Homo sapiens arginine vasopressin-induced 1 (AVPI1), mRNA [NM_021732]	NM_021732
A_21_P0007086	XLOC_008653	-1.08787	-1.12492	-1.40573	-1.15133	-0.774852	-1.41009	-1.24222	BROAD Institute lincRNA (XLOC_008653), lincRNA [TCONS_00018847]
A_19_P00800638	LINC01088	-1.88735	-0.777804	-0.450185	-1.67458	-0.789907	-1.08132	-1.2415	Homo sapiens long intergenic non-protein coding RNA 1088 (LINC01088), long non-coding RNA [NR_038342]	NR_038342
A_33_P3385762	OR52W1	-1.57718	-0.755369	-0.526875	-1.63196	-0.705997	-0.638042	-1.24104	Homo sapiens olfactory receptor, family 52, subfamily W, member 1 (OR52W1), mRNA [NM_001005178]	NM_001005178
A_23_P431388	SPOCD1	-2.69849	-2.86272	-3.9225	2.7316	-5.20121	0.414997	-1.24093	Homo sapiens SPOC domain containing 1 (SPOCD1), transcript variant 1, mRNA [NM_144569]	NM_144569
A_23_P336513	GEMIN5	-1.28938	-1.13269	-1.88942	0.0706253	-0.732643	-0.00597382	-1.24073	Homo sapiens gem (nuclear organelle) associated protein 5 (GEMIN5), transcript variant 1, mRNA [NM_015465]	NM_015465
A_24_P529627		-1.5866	-1.61469	-0.710252	-0.877212	-1.47921	-1.34552	-1.24036	T cell receptor beta variable 6-1 [Source:HGNC Symbol;Acc:12226] [ENST00000390353]	X58809
A_21_P0003281	XLOC_003063	-1.08214	-0.0142527	-1.61794	-1.4512	-0.526567	-1.10004	-1.23944	BROAD Institute lincRNA (XLOC_003063), lincRNA [TCONS_00007128]
A_21_P0013721	LOC286297	-3.4468	-3.11502	-3.93306	1.81604	-3.66355	1.21767	-1.23944	Homo sapiens uncharacterized LOC286297 (LOC286297), long non-coding RNA [NR_046175]	NR_046175
A_21_P0003963		-1.08755	-1.13347	-0.481918	-1.3912	-1.13725	-1.40172	-1.23913	Q5CRY8_CRYPV (Q5CRY8) 60S ribosomal protein L13A (Fragment), partial (9%) [THC2651419]
A_23_P87580	ANP32D	-1.22964	-0.835642	-0.317583	-0.205724	-1.54522	-0.271769	-1.23911	Homo sapiens acidic (leucine-rich) nuclear phosphoprotein 32 family, member D (ANP32D), mRNA [NM_012404]	NM_012404
A_24_P253251	SLC7A1	-0.872895	-1.24368	-1.57236	-0.379041	-1.15492	-0.678809	-1.23881	Homo sapiens solute carrier family 7 (cationic amino acid transporter, y+ system), member 1 (SLC7A1), mRNA [NM_003045]	NM_003045
A_33_P3406651	ZSCAN5B	0.0608192	-1.72197	0.275669	0.526055	-0.594486	-0.677924	-1.23875	Homo sapiens zinc finger and SCAN domain containing 5B (ZSCAN5B), mRNA [NM_001080456]	NM_001080456
A_21_P0005569	XLOC_006179	-1.1194	-1.14112	-1.0995	-1.3887	-0.827478	-0.951715	-1.23768	BROAD Institute lincRNA (XLOC_006179), lincRNA [TCONS_00014176]
A_21_P0001646	XLOC_001266	-1.04021	0.250436	-0.376992	0.169252	0.171825	-0.195671	-1.2375	BROAD Institute lincRNA (XLOC_001266), lincRNA [TCONS_00001887]
A_21_P0009379	XLOC_012114	-0.219443	-0.323171	-0.554953	-1.35808	-0.329252	-1.41307	-1.23641	BROAD Institute lincRNA (XLOC_012114), lincRNA [TCONS_00025842]
A_32_P170397	LOC100289090	-0.947917	-0.609832	-0.363914	1.1232	-0.928022	0.94483	-1.2357	Homo sapiens cDNA FLJ33063 fis, clone TRACH2000047. [AK057625]	AK057625
A_33_P3363188	FLJ43315	-0.263041	-0.707043	-2.22567	-0.380777	-1.90779	-0.177742	-1.2357	Homo sapiens asparagine synthetase pseudogene (FLJ43315), non-coding RNA [NR_033856]
A_33_P3365077	OR2G2	-0.359888	1.01975	-0.510555	-0.734242	-0.92467	-0.825297	-1.2351	Homo sapiens olfactory receptor, family 2, subfamily G, member 2 (OR2G2), mRNA [NM_001001915]	NM_001001915
A_33_P3406547		-1.45709	-0.0964732	-1.2879	-0.25237	-1.37047	-1.76914	-1.23504
A_33_P3413840	GK	-1.67366	-1.46398	-1.48723	0.207387	-0.779457	0.119006	-1.23504	Homo sapiens glycerol kinase (GK), transcript variant 4, mRNA [NM_001205019]	NM_001205019
A_33_P3283054		0.993115	0.370633	1.20035	0.665008	0.31964	-1.39366	-1.23485	Q7TP87_RAT (Q7TP87) Ab1-233, partial (8%) [THC2719114]
A_23_P381102	CCDC74B	-1.24437	-0.640881	-2.01968	0.346629	-1.01094	-1.07554	-1.23471	Homo sapiens coiled-coil domain containing 74B (CCDC74B), transcript variant 1, mRNA [NM_207310]	NM_207310
A_21_P0003866	LOC101929996	-1.04094	-0.682856	-0.825905	-1.42642	-0.354446	-1.11965	-1.23439	PREDICTED: Homo sapiens uncharacterized LOC101929996 (LOC101929996), misc_RNA [XR_249714]
A_21_P0000435	SNORD113-8	-1.08496	-1.12081	-1.42907	-1.23571	-1.01876	-1.40592	-1.23436	Homo sapiens small nucleolar RNA, C/D box 113-8 (SNORD113-8), small nucleolar RNA [NR_003236]	NR_003236
A_19_P00321839		-0.377954	-0.275671	-0.475097	-0.771846	0.170125	-1.55325	-1.23412
A_21_P0011556	XLOC_014512	-1.0598	-1.08693	-1.52584	-1.31616	-0.859262	-1.37654	-1.23395	BROAD Institute lincRNA (XLOC_014512), lincRNA [TCONS_l2_00010998]
A_23_P419641	DLL4	-1.11842	-1.1147	-1.53434	-0.73577	-1.12077	-1.40297	-1.23338	Homo sapiens delta-like 4 (Drosophila) (DLL4), mRNA [NM_019074]	NM_019074
A_33_P3351285		-1.23379	-0.523123	-0.73699	-1.47401	-0.469471	-0.748233	-1.23319	Homo sapiens PP11647 mRNA, complete cds. [AF370406]	AF370406
A_21_P0008924	XLOC_011699	-0.906554	-1.12159	0.309617	-1.32984	-0.272871	-0.0694036	-1.23319	BROAD Institute lincRNA (XLOC_011699), lincRNA [TCONS_00024376]
A_33_P3372600		0.380494	-0.445309	-0.0330834	0.500136	-0.613715	-0.349096	-1.23275	immunoglobulin superfamily containing leucine-rich repeat 2 [Source:HGNC Symbol;Acc:29286] [ENST00000561975]	HY009132
A_33_P3241393	SLC4A5	-0.418012	-0.83027	-2.87269	-1.47597	-0.568352	-0.442962	-1.23201	Homo sapiens solute carrier family 4 (sodium bicarbonate cotransporter), member 5 (SLC4A5), transcript variant c, mRNA [NM_133478]	NM_133478
A_21_P0008358	XLOC_010879	-1.13917	-0.410612	0.00434017	0.348112	-2.40975	-1.41315	-1.23194	BROAD Institute lincRNA (XLOC_010879), lincRNA [TCONS_00022560]
A_23_P28334	IL18RAP	-1.48034	-1.5008	-1.89271	-1.66981	-1.36355	-1.78069	-1.23168	Homo sapiens interleukin 18 receptor accessory protein (IL18RAP), mRNA [NM_003853]	NM_003853
A_21_P0000662	RAB6C-AS1	-0.230577	-0.682874	-0.309545	-0.399313	-2.17125	-0.511574	-1.23147	Homo sapiens RAB6C antisense RNA 1 (RAB6C-AS1), long non-coding RNA [NR_036537]	NR_036537
A_33_P3315149	HEXA-AS1	0.488643	-0.144819	-0.755543	0.394104	-1.34655	-1.73511	-1.23108	Homo sapiens HEXA antisense RNA 1 (HEXA-AS1), long non-coding RNA [NR_027262]	NR_027262
A_24_P77904	HOXA10	-1.08805	-1.11918	-1.46621	-1.27302	-1.06559	-1.40062	-1.23076	Homo sapiens homeobox A10 (HOXA10), transcript variant 1, mRNA [NM_018951]	NM_018951
A_33_P3320493	RAI1	-2.9106	-2.21771	-1.1141	-0.561024	-1.50444	-0.30653	-1.23075	Homo sapiens mRNA for retinoid-acid induced protein 1 (RAI1 gene). [AJ271790]	AJ271790
A_33_P3412603		-0.037425	-1.10175	-1.62364	-0.131489	-0.802191	0.204186	-1.2298	Homo sapiens cDNA FLJ43215 fis, clone FEBRA2021908. [AK125205]	AK125205
A_33_P3265222	KIAA1324	-0.0166426	-0.603629	-0.731601	0.220387	0.374241	-0.215801	-1.22954	Homo sapiens KIAA1324 (KIAA1324), transcript variant 1, mRNA [NM_020775]	NM_020775
A_21_P0007292	XLOC_009320	-1.33181	-1.43118	-0.326899	-1.39766	-1.64557	-0.13554	-1.22944	BROAD Institute lincRNA (XLOC_009320), lincRNA [TCONS_00019525]
A_21_P0003186	LINC00880	0.0568447	-0.875159	0.00718689	0.0132623	-1.85721	-1.60768	-1.22889	Homo sapiens long intergenic non-protein coding RNA 880 (LINC00880), long non-coding RNA [NR_034007]
A_33_P3418158	SLC2A8	-1.50346	-1.71785	-0.342113	-0.607772	-1.06262	0.150386	-1.22834	Homo sapiens solute carrier family 2 (facilitated glucose transporter), member 8 (SLC2A8), transcript variant 2, mRNA [NM_001271711]	NM_001271711
A_23_P146444	CORO2A	0.209657	-0.143615	-0.684982	-1.09285	-0.0905781	-0.0595417	-1.2282	Homo sapiens coronin, actin binding protein, 2A (CORO2A), transcript variant 1, mRNA [NM_003389]	NM_003389
A_21_P0001146		-1.05364	-1.07937	-0.155739	0.330387	-1.15787	-1.35609	-1.22799
A_23_P340333	ITPRIP	-2.44956	-2.38809	-2.33528	1.21414	-2.15949	0.224718	-1.22794	Homo sapiens inositol 1,4,5-trisphosphate receptor interacting protein (ITPRIP), transcript variant 1, mRNA [NM_033397]	NM_033397
A_33_P3414472		0.654096	0.241594	0.0653338	1.4318	-0.108408	-0.423691	-1.22752
A_21_P0009636	LOC400655	-1.11218	0.668203	-1.51876	-1.17032	-0.982699	-1.40171	-1.22711	Homo sapiens uncharacterized LOC400655 (LOC400655), long non-coding RNA [NR_034133]	NR_034133
A_19_P00800229	XLOC_011950	-1.19716	-0.485459	-1.58477	-1.38463	-1.12483	-1.5181	-1.22664	BROAD Institute lincRNA (XLOC_011950), lincRNA [TCONS_00024662]
A_21_P0007055	XLOC_008434	-3.06578	-1.42517	-2.23914	-2.47547	-3.00134	-1.75932	-1.22661	BROAD Institute lincRNA (XLOC_008434), lincRNA [TCONS_00018704]
A_33_P3223990	TPM3	0.148704	0.168372	-0.201384	0.917131	0.690319	0.113986	-1.226	Homo sapiens tropomyosin 3 (TPM3), transcript variant 1, mRNA [NM_152263]	NM_152263
A_33_P3226675		-0.282581	-0.713301	-0.411629	-0.0835667	-0.220948	-0.829864	-1.22571
A_21_P0001441	XLOC_000625	-1.04246	-0.0104132	0.123562	-1.49588	-0.450293	-0.393728	-1.22547	BROAD Institute lincRNA (XLOC_000625), lincRNA [TCONS_00001332]
A_23_P60488	ODF2	-0.912761	-0.679029	-1.90167	-0.585562	-0.911261	-0.542495	-1.22466	Homo sapiens outer dense fiber of sperm tails 2 (ODF2), transcript variant 9, mRNA [NM_002540]	NM_002540
A_21_P0004421	LUCAT1	-1.76678	-2.05743	-2.76946	1.53245	-1.33417	1.34256	-1.22408	Homo sapiens lung cancer associated transcript 1 (non-protein coding) (LUCAT1), transcript variant 1, long non-coding RNA [NR_103548]
A_23_P153098	HDHD2	0.0589495	0.431603	0.716328	-2.28135	0.577565	0.187917	-1.22395	Homo sapiens haloacid dehalogenase-like hydrolase domain containing 2 (HDHD2), mRNA [NM_032124]	NM_032124
A_33_P3271755	SIRT5	0.434781	0.265046	0.215881	-1.73033	-0.29402	-0.378148	-1.22363	Homo sapiens sirtuin 5 (SIRT5), transcript variant 2, mRNA [NM_031244]	NM_031244
A_21_P0008725	XLOC_011433	0.0192947	0.421752	-0.156992	-0.566343	0.430169	0.104401	-1.22263	BROAD Institute lincRNA (XLOC_011433), lincRNA [TCONS_00024073]
A_33_P3235034		-0.354622	-0.0671802	0.476006	-2.4012	0.408339	0.172079	-1.22246	Uncharacterized protein [Source:UniProtKB/TrEMBL;Acc:Q9HBN7] [ENST00000321930]	XR_243769
A_32_P133670	ANP32A	-0.658919	-0.689222	-0.358609	-0.171579	-1.48664	-0.17939	-1.22231	Homo sapiens acidic (leucine-rich) nuclear phosphoprotein 32 family, member A (ANP32A), mRNA [NM_006305]	NM_006305
A_33_P3377459	PAPD5	-0.400267	-0.637617	0.65657	-0.307198	-0.00381804	-0.20601	-1.22141	Homo sapiens PAP associated domain containing 5 (PAPD5), transcript variant 1, mRNA [NM_001040284]	NM_001040284
A_23_P89973	BRSK1	-1.10584	-1.10606	-1.35998	-1.34013	-0.979028	-1.39645	-1.22123	Homo sapiens BR serine/threonine kinase 1 (BRSK1), mRNA [NM_032430]	NM_032430
A_23_P25176	TBX5	-1.06097	-1.08436	-0.524181	0.212921	-0.930698	-0.887189	-1.22065	Homo sapiens T-box 5 (TBX5), transcript variant 1, mRNA [NM_000192]	NM_000192
A_21_P0000629	SARS	-1.09616	-1.25688	-2.73237	0.569155	-1.78351	-0.094306	-1.21952	Homo sapiens seryl-tRNA synthetase (SARS), transcript variant 2, non-coding RNA [NR_034072]	NR_034072
A_33_P3397940	CALML3-AS1	-0.153215	0.0111217	-0.202927	-1.32211	0.0497289	-0.622987	-1.21948	CALML3 antisense RNA 1 [Source:HGNC Symbol;Acc:44682] [ENST00000543008]	AK128534
A_33_P3366246	UGGT1	-0.715559	-0.355107	-0.466982	-1.56824	-0.563773	-0.320843	-1.21929	Homo sapiens UDP-glucose glycoprotein glucosyltransferase 1 (UGGT1), transcript variant 1, mRNA [NM_020120]	NM_020120
A_33_P3381044		-0.310243	0.443351	-1.61558	-1.44096	-0.624022	-1.3875	-1.21751
A_33_P3254996	DSCR9	-1.85921	-1.09328	-1.12521	-0.497272	-0.702713	-1.33764	-1.21736	Homo sapiens Down syndrome critical region gene 9 (non-protein coding) (DSCR9), long non-coding RNA [NR_026719]	NR_026719
A_33_P3363071	ITIH6	-0.448054	0.123286	-0.288214	-0.919958	-0.0249858	0.221852	-1.217	Homo sapiens inter-alpha-trypsin inhibitor heavy chain family, member 6 (ITIH6), mRNA [NM_198510]	NM_198510
A_23_P321496	ANKRD30BP2	-1.09146	-1.07144	-1.39924	-1.18479	-0.978033	-1.38152	-1.21698	Homo sapiens ankyrin repeat domain 30B pseudogene 2 (ANKRD30BP2), non-coding RNA [NR_026916]	NR_026916
A_23_P95930	HMGA2	-0.456688	-0.610289	-0.60392	-1.65	-0.462416	-0.137375	-1.21672	Homo sapiens high mobility group AT-hook 2 (HMGA2), transcript variant 1, mRNA [NM_003483]	NM_003483
A_23_P316410	NOX1	-1.07598	-1.10635	-1.48025	-0.385386	-1.07697	-1.38734	-1.21607	Homo sapiens NADPH oxidase 1 (NOX1), transcript variant 1, mRNA [NM_007052]	NM_007052
A_33_P3321564		-1.04618	-0.138706	-1.31406	0.709044	-0.894247	-1.38028	-1.21599
A_23_P161481	PALD1	-1.74065	-1.47473	-1.62297	-0.417231	-1.33751	-0.856259	-1.21558	Homo sapiens phosphatase domain containing, paladin 1 (PALD1), mRNA [NM_014431]	NM_014431
A_21_P0002094		-0.449406	1.00421	-1.88057	-2.16819	-0.763956	0.894277	-1.21553
A_33_P3317005	SLC11A1	-1.08333	-1.11382	-1.50297	0.350032	-1.09476	-1.33133	-1.21543	Homo sapiens solute carrier family 11 (proton-coupled divalent metal ion transporter), member 1 (SLC11A1), mRNA [NM_000578]	NM_000578
A_23_P5903	SLCO4A1	-3.32335	-2.38311	-1.0591	1.33677	-2.08076	-0.109804	-1.21542	Homo sapiens solute carrier organic anion transporter family, member 4A1 (SLCO4A1), mRNA [NM_016354]	NM_016354
A_33_P3371954	IGSF8	-0.506834	-0.669014	-0.439124	-0.638287	-1.00947	0.0564089	-1.21531	Homo sapiens immunoglobulin superfamily, member 8 (IGSF8), transcript variant 1, mRNA [NM_052868]	NM_052868
A_23_P68436	WFDC12	-1.08512	0.326723	-1.36145	-0.37573	-0.953422	-0.641872	-1.21447	Homo sapiens WAP four-disulfide core domain 12 (WFDC12), mRNA [NM_080869]	NM_080869
A_23_P165608	SEMA4F	-0.0529184	0.0917683	0.187704	-1.17635	-0.85782	-0.735265	-1.21434	Homo sapiens sema domain, immunoglobulin domain (Ig), transmembrane domain (TM) and short cytoplasmic domain, (semaphorin) 4F (SEMA4F), transcript variant 1, mRNA [NM_004263]	NM_004263
A_33_P3295036	C8orf87	0.27688	-1.08132	-1.48769	-1.29852	-1.04064	-1.39871	-1.21422	Homo sapiens chromosome 8 open reading frame 87 (C8orf87), mRNA [NM_001242668]
A_33_P3222424	CSF3	-1.93885	-0.897369	-1.64539	-0.0930171	-1.80908	-1.48872	-1.21371	Homo sapiens colony stimulating factor 3 (granulocyte) (CSF3), transcript variant 1, mRNA [NM_000759]	NM_000759
A_23_P27538	CALR3	-1.08238	-1.10996	-0.79012	-0.720196	-1.09957	-0.585748	-1.21362	Homo sapiens calreticulin 3 (CALR3), mRNA [NM_145046]	NM_145046
A_24_P365506	FERMT1	-1.94537	-1.68908	-1.33003	0.693778	-0.773338	-0.163902	-1.2136	Homo sapiens fermitin family member 1 (FERMT1), mRNA [NM_017671]	NM_017671
A_33_P3276323	RAD21-AS1	-1.06972	-0.0886855	-1.42853	-1.23949	-1.00385	-1.38929	-1.21337	Homo sapiens RAD21 antisense RNA 1 (RAD21-AS1), long non-coding RNA [NR_033886]	NR_033886
A_23_P41217	CD200R1	-1.39413	-1.41996	0.733219	-0.721732	-1.13064	-1.11819	-1.21254	Homo sapiens CD200 receptor 1 (CD200R1), transcript variant 1, mRNA [NM_138806]	NM_138806
A_21_P0005210		-0.779947	-1.33506	-0.852759	2.73734	-0.930862	0.153113	-1.21254	PREDICTED: Homo sapiens uncharacterized LOC101927354 (LOC101927354), transcript variant X1, misc_RNA [XR_242125]	XR_242125
A_33_P3268472	CTSC	-2.15632	-1.72206	-1.97958	0.202124	-1.07533	0.448183	-1.21212	Homo sapiens cathepsin C (CTSC), transcript variant 3, mRNA [NM_001114173]	NM_001114173
A_19_P00317759	XLOC_000515	0.57193	-0.932685	-1.49021	-1.32033	0.10301	-0.169448	-1.21148	BROAD Institute lincRNA (XLOC_000515), lincRNA [TCONS_00000061]
A_21_P0007081	XLOC_008636	-1.0835	-1.11298	-1.50424	-1.33677	-1.09582	-1.3813	-1.21132	BROAD Institute lincRNA (XLOC_008636), lincRNA [TCONS_00018828]
A_33_P3390580	CCDC144A	1.47722	0.377273	0.0262527	0.471168	-0.794931	0.345186	-1.21098	Homo sapiens coiled-coil domain containing 144A (CCDC144A), mRNA [NM_014695]	NM_014695
A_24_P171268	RASSF5	0.929901	0.301679	0.00281668	-0.66295	-0.670418	-0.577857	-1.2109	Homo sapiens Ras association (RalGDS/AF-6) domain family member 5 (RASSF5), transcript variant 1, mRNA [NM_182663]	NM_182663
A_23_P148422	PCYT1B	-1.65543	-1.61027	-0.0996509	0.0278611	-1.2585	0.0678868	-1.2107	Homo sapiens phosphate cytidylyltransferase 1, choline, beta (PCYT1B), transcript variant 1, mRNA [NM_004845]	NM_004845
A_33_P3409245	LOC401286	-1.40483	-1.39891	-0.0802069	-1.00881	-0.887645	-0.861239	-1.21063	PREDICTED: Homo sapiens uncharacterized LOC401286 (LOC401286), transcript variant X1, misc_RNA [XR_110199]	XR_110199
A_21_P0013976	LOC100130476	-0.428592	-1.68151	-0.888447	0.440001	-0.586355	-0.906864	-1.21029	Homo sapiens uncharacterized LOC100130476 (LOC100130476), long non-coding RNA [NR_049793]	NR_049793
A_24_P152527	VAT1	-0.65975	0.018487	0.405467	-1.66805	-0.281634	0.860001	-1.20992	Homo sapiens vesicle amine transport 1 (VAT1), mRNA [NM_006373]	NM_006373
A_33_P3232562	RBBP4	0.08323	0.112888	-0.908349	0.775173	-1.13737	-1.61706	-1.20986	Homo sapiens retinoblastoma binding protein 4 (RBBP4), transcript variant 1, mRNA [NM_005610]	NM_005610
A_21_P0011886	LOC728763	-1.0579	0.836422	0.92347	1.34566	-0.910979	-1.37093	-1.20924	Putative ciliary rootlet coiled-coil protein-like 3 protein [Source:UniProtKB/Swiss-Prot;Acc:H7BZ55] [ENST00000430980]
A_33_P3385909	UBASH3A	-1.06995	-0.110989	-1.46455	-0.40487	0.148211	-0.830728	-1.20917	Homo sapiens ubiquitin associated and SH3 domain containing A (UBASH3A), transcript variant 3, mRNA [NM_001243467]	NM_001243467
A_19_P00319057	XLOC_014512	-1.07139	-1.0674	-0.810305	-1.04186	-1.13423	-0.385169	-1.20917	BROAD Institute lincRNA (XLOC_014512), lincRNA [TCONS_l2_00012432]
A_23_P346421	ZNF532	-0.671864	-0.227669	-0.132983	0.140398	-0.205023	-0.109167	-1.20808	Homo sapiens zinc finger protein 532 (ZNF532), mRNA [NM_018181]	NM_018181
A_33_P3244574	HPN-AS1	0.810588	-0.500013	-0.794916	-0.967053	-0.29641	-0.580764	-1.20801	Homo sapiens HPN antisense RNA 1 (HPN-AS1), transcript variant 2, long non-coding RNA [NR_024562]	NR_024562
A_33_P3238052	FAM216A	-1.59435	-1.34535	-1.89576	0.0884399	-1.13664	-0.61603	-1.20772	Homo sapiens family with sequence similarity 216, member A (FAM216A), mRNA [NM_013300]	NM_013300
A_21_P0003865	XLOC_003802	-0.898982	-1.09182	-1.44366	-1.18995	-1.01033	-1.38712	-1.20738	BROAD Institute lincRNA (XLOC_003802), lincRNA [TCONS_00008948]
A_21_P0006895	XLOC_008561	-1.0414	-1.57281	-0.0371642	-0.678572	-2.57523	-3.01962	-1.20722	BROAD Institute lincRNA (XLOC_008561), lincRNA [TCONS_00018283]
A_33_P3213962	OR13A1	-0.866786	-0.146081	-0.602841	-0.569788	-0.102721	-0.666333	-1.20699	Homo sapiens olfactory receptor, family 13, subfamily A, member 1 (OR13A1), mRNA [NM_001004297]	NM_001004297
A_21_P0013954		-0.500247	-1.0929	-1.48942	2.23045	-1.05995	1.05172	-1.20667
A_33_P3332156	C1orf95	0.519645	-0.816014	0.709618	-0.24621	-1.1583	0.927397	-1.20662	Homo sapiens chromosome 1 open reading frame 95 (C1orf95), mRNA [NM_001003665]	NM_001003665
A_24_P291588	DVL3	0.455956	0.311681	0.0312338	-2.22565	0.289932	0.0330286	-1.2064	Homo sapiens dishevelled segment polarity protein 3 (DVL3), mRNA [NM_004423]	NM_004423
A_21_P0008529	XLOC_010978	-1.74113	0.0601115	-1.96842	0.688211	-1.62966	0.148858	-1.20627	BROAD Institute lincRNA (XLOC_010978), lincRNA [TCONS_00023084]
A_21_P0010287	XLOC_014094	-1.70959	-1.44362	-0.872731	-1.29503	-1.3514	-0.39354	-1.20626	BROAD Institute lincRNA (XLOC_014094), lincRNA [TCONS_00029153]
A_21_P0008298	XLOC_010764	-0.612344	-0.214232	0.211444	-2.47442	0.218688	-0.654354	-1.20511	BROAD Institute lincRNA (XLOC_010764), lincRNA [TCONS_00022427]
A_24_P409830	GUSBP10	-1.29741	-0.42908	-0.111712	-0.392859	-1.22565	-0.370505	-1.20474	Homo sapiens glucuronidase, beta pseudogene 10 (GUSBP10), non-coding RNA [NR_030766]
A_33_P3226550	SLC4A8	-1.42598	-2.04796	-1.12667	-1.20146	-2.16943	-2.3913	-1.20449	solute carrier family 4, sodium bicarbonate cotransporter, member 8 [Source:HGNC Symbol;Acc:11034] [ENST00000547697]	AK128321
A_33_P3417474	LOC101927345	-1.7605	-1.79137	-0.260892	-0.0156026	-0.926998	-0.460417	-1.20448	PREDICTED: Homo sapiens putative uncharacterized protein ENSP00000344348-like (LOC101927345), misc_RNA [XR_246983]
A_21_P0010325	XLOC_014107	-1.07729	-0.625909	0.246161	1.03637	-0.24853	-0.821646	-1.2043	BROAD Institute lincRNA (XLOC_014107), lincRNA [TCONS_00029309]
A_23_P8561	RHBDD2	0.797255	0.797832	0.193748	-2.2532	0.489908	0.00582981	-1.20422	Homo sapiens rhomboid domain containing 2 (RHBDD2), transcript variant 2, mRNA [NM_001040457]	NM_001040457
A_21_P0001077		-1.77833	-2.55474	-1.72249	-0.514908	-1.53988	-1.43212	-1.204
A_33_P3234882	PRELP	-1.04959	-1.08087	-0.781825	-0.493399	-1.08282	-1.3586	-1.20395	Homo sapiens proline/arginine-rich end leucine-rich repeat protein (PRELP), transcript variant 1, mRNA [NM_002725]	NM_002725
A_21_P0013800	XLOC_014512	-1.85763	-1.22068	-1.47933	-0.422369	-1.32876	-1.24246	-1.20385	BROAD Institute lincRNA (XLOC_014512), lincRNA [TCONS_l2_00030397]
A_23_P85783	PHGDH	0.271339	0.236231	-0.0409117	-2.55653	-0.330339	-0.345818	-1.20323	Homo sapiens phosphoglycerate dehydrogenase (PHGDH), mRNA [NM_006623]	NM_006623
A_21_P0005114	LOC100653005	-0.237101	-1.65135	-2.0349	-1.57509	-1.60193	-1.94516	-1.20279
A_33_P3282404	PCLO	-1.07825	-0.0537663	-0.713716	-1.36004	0.206078	-1.37017	-1.20279	Homo sapiens piccolo presynaptic cytomatrix protein (PCLO), transcript variant 1, mRNA [NM_033026]	NM_033026
A_33_P3311668		-0.980402	0.467822	-1.54679	-1.2705	-0.284126	-1.36953	-1.20273	aa43c10.r1 Soares_NhHMPu_S1 Homo sapiens cDNA clone IMAGE:823698 5', mRNA sequence [AA489744]	AA489744
A_24_P941557	MVB12B	-0.281753	-1.2488	-1.69718	0.133137	-0.46246	0.107088	-1.20269	Homo sapiens multivesicular body subunit 12B (MVB12B), transcript variant 2, mRNA [NM_001011703]	NM_001011703
A_21_P0008417		-1.07776	-1.04789	-1.35996	0.177228	-0.952636	-1.36374	-1.20256
A_24_P42681	PSMD2	-1.16257	-0.649462	-0.663658	0.455918	-0.968566	-0.951712	-1.20187	Homo sapiens proteasome (prosome, macropain) 26S subunit, non-ATPase, 2 (PSMD2), transcript variant 1, mRNA [NM_002808]	NM_002808
A_24_P216253	DLGAP4	-1.17626	-0.276854	0.076438	-1.08212	-0.108162	0.265538	-1.20166	Homo sapiens discs, large (Drosophila) homolog-associated protein 4 (DLGAP4), transcript variant 1, mRNA [NM_014902]	NM_014902
A_21_P0003765	XLOC_004059	-0.952211	-1.06101	-1.53369	-1.34659	-1.10556	-1.37378	-1.20154	BROAD Institute lincRNA (XLOC_004059), lincRNA [TCONS_00008565]
A_24_P93741	RFT1	-0.0495296	0.445954	0.308848	-0.93074	-0.674764	-0.370682	-1.20093	Homo sapiens RFT1 homolog (S. cerevisiae) (RFT1), mRNA [NM_052859]	NM_052859
A_23_P337875	PAQR3	-1.61203	-1.02881	-2.69987	2.11237	-1.29507	0.534605	-1.20089	Homo sapiens progestin and adipoQ receptor family member III (PAQR3), mRNA [NM_001040202]	NM_001040202
A_23_P40989	USP13	-1.01857	-0.650905	-0.765857	-1.49204	-0.794192	-0.469179	-1.20077	Homo sapiens ubiquitin specific peptidase 13 (isopeptidase T-3) (USP13), mRNA [NM_003940]	NM_003940
A_21_P0011093	XLOC_014512	-1.0838	-0.203716	-1.03089	0.406779	0.814286	0.561374	-1.20066	BROAD Institute lincRNA (XLOC_014512), lincRNA [TCONS_l2_00006194]
A_19_P00320498	MIAT	-0.534022	-1.39424	-0.439633	-0.853073	-0.476786	-1.68491	-1.1999	Homo sapiens myocardial infarction associated transcript (non-protein coding) (MIAT), transcript variant 2, long non-coding RNA [NR_033319]	NR_033319
A_33_P3383994	TRIM67	-0.716968	-1.09165	-1.46573	-1.28683	-0.489742	-1.21459	-1.19979	Homo sapiens tripartite motif containing 67 (TRIM67), mRNA [NM_001004342]	NM_001004342
A_21_P0012901	XLOC_014512	-1.29175	0.154216	-0.946942	-0.145617	-0.475013	-0.616048	-1.19973	BROAD Institute lincRNA (XLOC_014512), lincRNA [TCONS_l2_00022844]
A_21_P0004996	LYRM4	-1.54032	-1.80104	-2.10197	-0.650141	-1.14857	-0.428179	-1.19936	PREDICTED: Homo sapiens LYR motif containing 4 (LYRM4), transcript variant X1, mRNA [XM_005249237]
A_21_P0001111		-0.602918	-0.174279	-1.08031	-0.732373	-0.673488	-1.58896	-1.19923
A_23_P65651	WARS	-0.60456	-0.92839	-1.3011	-0.837693	-1.07037	0.0282354	-1.19913	Homo sapiens tryptophanyl-tRNA synthetase (WARS), transcript variant 1, mRNA [NM_004184]	NM_004184
A_23_P2041	MICALCL	-1.07414	-1.05061	-0.584267	1.80783	-0.959868	0.837868	-1.19899	Homo sapiens MICAL C-terminal like (MICALCL), mRNA [NM_032867]	NM_032867
A_33_P3378216		0.326453	-0.119166	-0.35758	-0.349059	-1.05156	0.0966558	-1.1985
A_33_P3292402	LRRIQ3	-1.56574	-1.48234	-1.83479	-1.56537	-1.41904	-1.87905	-1.19842	leucine-rich repeats and IQ motif containing 3 [Source:HGNC Symbol;Acc:28318] [ENST00000468759]	AK131476
A_33_P3237005	ZFAT-AS1	-1.05101	-1.07284	-0.125079	-0.235054	-1.03425	-0.519708	-1.1983	Homo sapiens ZFAT antisense RNA 1 (ZFAT-AS1), antisense RNA [NR_002438]	NR_002438
A_19_P00320628	XLOC_012053	-0.931666	-1.08219	0.285945	-0.264077	0.396838	-1.35068	-1.19781	BROAD Institute lincRNA (XLOC_012053), lincRNA [TCONS_00025091]
A_21_P0000964	LOC284551	-1.05356	-1.06704	-1.3736	-0.699022	-0.949843	-1.36562	-1.19779	Homo sapiens uncharacterized LOC284551 (LOC284551), long non-coding RNA [NR_027085]	NR_027085
A_33_P3290144	ASB14	-1.08204	-0.724547	-0.360748	-0.556298	-0.617364	-1.3667	-1.19772	Homo sapiens ankyrin repeat and SOCS box containing 14 (ASB14), transcript variant 1, mRNA [NM_001142733]	NM_001142733
A_23_P132718	SEMA3B	-1.5732	-2.06981	-0.658858	-0.599219	-1.21792	-0.299999	-1.1976	Homo sapiens sema domain, immunoglobulin domain (Ig), short basic domain, secreted, (semaphorin) 3B (SEMA3B), transcript variant 1, mRNA [NM_004636]	NM_004636
A_21_P0009821	LINC00659	-2.92141	-2.30172	-2.41089	1.96341	-3.85846	0.583593	-1.19701	Homo sapiens long intergenic non-protein coding RNA 659 (LINC00659), transcript variant 1, long non-coding RNA [NR_046224]	NR_046224
A_24_P265265	KIAA1804	-1.05231	-0.20084	-0.960655	-0.217035	-1.18852	-1.37058	-1.19696	Mitogen-activated protein kinase kinase kinase MLK4 [Source:UniProtKB/Swiss-Prot;Acc:Q5TCX8] [ENST00000366623]	AJ311797
A_33_P3415062	KIAA1671	-0.617981	-1.20551	-1.62616	0.640333	-0.931006	0.399555	-1.19671	Homo sapiens KIAA1671 (KIAA1671), mRNA [NM_001145206]	NM_001145206
A_21_P0004728	LINC00518	-1.25123	-0.592547	-1.86576	-1.26837	-1.41963	-1.61322	-1.19663	Homo sapiens long intergenic non-protein coding RNA 518 (LINC00518), long non-coding RNA [NR_027793]	NR_027793
A_32_P153071	VIPR2	-0.77658	-0.199421	-0.273353	-1.19992	-1.38134	-2.21871	-1.1966	Homo sapiens vasoactive intestinal peptide receptor 2 (VIPR2), mRNA [NM_003382]	NM_003382
A_21_P0014811		-1.03852	-1.06148	-1.06534	-1.26545	0.532658	-1.34688	-1.19644
A_24_P6305	RPL10	0.133866	-0.281648	-2.02661	-0.783447	-0.317904	-0.441736	-1.19629	Homo sapiens ribosomal protein L10 (RPL10), transcript variant 1, mRNA [NM_006013]	NM_006013
A_23_P149626	PLEKHG5	-1.80596	-1.22191	-1.40915	0.157774	-1.48038	-0.261871	-1.19619	Homo sapiens pleckstrin homology domain containing, family G (with RhoGef domain) member 5 (PLEKHG5), transcript variant 2, mRNA [NM_198681]	NM_198681
A_33_P3239037	LINC00587	0.355657	-1.08915	-1.45558	-0.0521584	-1.05015	-1.37038	-1.19608	Homo sapiens long intergenic non-protein coding RNA 587 (LINC00587), long non-coding RNA [NR_103830]	NR_103830
A_23_P501722	TSPAN32	0.349171	0.299866	0.472275	-1.33993	-0.554483	-0.704158	-1.19599	Homo sapiens tetraspanin 32 (TSPAN32), mRNA [NM_139022]	NM_139022
A_24_P257336	POPDC2	-0.0935159	-0.32491	-0.826304	0.177577	-0.282078	-1.33406	-1.19584	Homo sapiens popeye domain containing 2 (POPDC2), mRNA [NM_022135]	NM_022135
A_23_P156284	DBN1	-0.674708	-1.18083	-0.915749	-0.651458	-0.633215	0.178307	-1.19533	Homo sapiens drebrin 1 (DBN1), transcript variant 2, mRNA [NM_080881]	NM_080881
A_23_P120442	NCOA3	0.3404	0.15705	1.3647	0.183834	-1.32269	-0.0718241	-1.19509	Homo sapiens nuclear receptor coactivator 3 (NCOA3), transcript variant 1, mRNA [NM_181659]	NM_181659
A_33_P3263503		0.0884986	0.38621	-0.271748	-0.495067	0.840083	-0.480113	-1.19509	Homo sapiens clone DNA165054 PAMP6501 (UNQ6501) mRNA, complete cds. [AY358246]	AY358246
A_23_P413760	P2RX5	-1.57791	-1.53017	-1.79564	-0.398737	-1.5063	0.157314	-1.19461	Homo sapiens purinergic receptor P2X, ligand-gated ion channel, 5 (P2RX5), transcript variant 2, mRNA [NM_175080]	NM_175080
A_33_P3797897	C9orf135-AS1	-1.05884	-0.14844	-0.805304	-1.29074	0.979716	-0.595536	-1.19423	603256020F1 NIH_MGC_97 Homo sapiens cDNA clone IMAGE:5298460 5', mRNA sequence [BI561609]	BI561609
A_21_P0014620	COMMD5	0.262686	-0.572216	-1.28085	0.0719352	-0.808267	-0.100899	-1.19398	Homo sapiens cDNA FLJ13008 fis, clone NT2RP3000456. [AK023070]	AK023070
A_23_P85269	TTN	-0.233257	-0.391807	-1.47428	-1.2542	-1.08723	-1.32971	-1.19315	Homo sapiens titin (TTN), transcript variant N2-A, mRNA [NM_133378]	NM_133378
A_32_P202182	SPDYE8P	-0.737457	1.19151	0.9574	0.542057	-0.944713	-0.386462	-1.19313	Homo sapiens speedy/RINGO cell cycle regulator family member E8, pseudogene (SPDYE8P), non-coding RNA [NR_003664]	NR_003664
A_21_P0005085	XLOC_005917	-1.18069	-0.144935	-0.0450234	0.0387683	-1.40222	-0.241638	-1.193	BROAD Institute lincRNA (XLOC_005917), lincRNA [TCONS_00012358]
A_21_P0003873		-1.5745	-1.2934	-2.5724	-2.38754	-2.12548	-1.66646	-1.19246
A_32_P187571	SCN2B	1.5913	1.12524	-1.51065	-1.34595	0.794845	-0.0565367	-1.19196	Homo sapiens sodium channel, voltage-gated, type II, beta subunit (SCN2B), mRNA [NM_004588]	NM_004588
A_23_P331700	SRRM3	0.332584	-1.04083	1.58857	-0.699799	-0.299974	-0.192528	-1.19169	Homo sapiens serine/arginine repetitive matrix 3 (SRRM3), mRNA [NM_001110199]	NM_001110199
A_23_P5785	BBS5	-1.01323	-0.66692	-0.680606	0.556559	-1.29033	-0.263559	-1.19154	Homo sapiens Bardet-Biedl syndrome 5 (BBS5), mRNA [NM_152384]	NM_152384
A_23_P13772	TBX3	-1.2004	-1.6113	-0.697327	0.778924	-0.814011	-0.314474	-1.19153	Homo sapiens T-box 3 (TBX3), transcript variant 2, mRNA [NM_016569]	NM_016569
A_33_P3394362	CLEC19A	-2.16281	-1.9458	-2.32551	-0.349867	-2.3829	-0.292699	-1.1915	Homo sapiens C-type lectin domain family 19, member A (CLEC19A), mRNA [NM_001256720]	NM_001256720
A_33_P3262470	SERP2	-1.67035	-0.814514	-1.87335	-0.308129	-0.406185	-1.40083	-1.19148	stress-associated endoplasmic reticulum protein family member 2 [Source:HGNC Symbol;Acc:20607] [ENST00000493476]	AB464252
A_33_P3358750	MYBPHL	0.108848	0.0450506	2.10454	-2.3427	-0.0116119	-0.272246	-1.19092	Homo sapiens myosin binding protein H-like (MYBPHL), transcript variant 1, mRNA [NM_001010985]	NM_001010985
A_33_P3421476		0.487653	-0.725461	0.374952	-0.199111	-0.785001	0.80868	-1.19013	DA798455 OCBBF3 Homo sapiens cDNA clone OCBBF3001853 5', mRNA sequence [DA798455]	DA798455
A_33_P3344564	C5orf42	0.874118	-0.369651	0.961865	0.437413	-1.39125	-0.644172	-1.19009	chromosome 5 open reading frame 42 [Source:HGNC Symbol;Acc:25801] [ENST00000515380]	XM_005248351
A_33_P3236628	BCKDHA	-0.685971	0.0500555	-0.596951	-0.817842	-1.5626	-1.5087	-1.1896	Homo sapiens mRNA; cDNA DKFZp313C0640 (from clone DKFZp313C0640). [AL833143]	AL833143
A_23_P133842	HIST1H1T	-1.03082	-0.239256	-0.821389	0.599018	-0.911948	0.0202842	-1.18932	Homo sapiens histone cluster 1, H1t (HIST1H1T), mRNA [NM_005323]	NM_005323
A_21_P0000474	SNORA38B	-0.927453	-1.05499	-0.419476	-0.972728	-1.08336	-1.41638	-1.18893	Homo sapiens small nucleolar RNA, H/ACA box 38B (SNORA38B), small nucleolar RNA [NR_003706]	NR_003706
A_23_P326691	RBBP4	0.0200167	0.0121498	-0.963301	0.707004	-1.39727	-1.66911	-1.18882	Homo sapiens retinoblastoma binding protein 4 (RBBP4), transcript variant 1, mRNA [NM_005610]	NM_005610
A_21_P0005092		-1.04892	-1.08522	-1.44257	2.66949	-1.03005	2.7218	-1.18876	PREDICTED: Homo sapiens uncharacterized LOC101929484 (LOC101929484), misc_RNA [XR_245642]	XR_245642
A_21_P0005086	XLOC_005919	-1.016	-1.05156	-1.27665	-0.865247	-0.856233	-1.35306	-1.18873	BROAD Institute lincRNA (XLOC_005919), lincRNA [TCONS_00012359]
A_21_P0008863	LOC101929560	-0.906785	-0.425395	-1.22808	0.216799	0.0616999	-0.514337	-1.18846	PREDICTED: Homo sapiens uncharacterized LOC101929560 (LOC101929560), transcript variant X2, misc_RNA [XR_243194]
A_21_P0011419	PKD1	-0.409993	-1.00015	-0.432735	-0.57254	-0.83241	-0.487858	-1.18841	Homo sapiens polycystic kidney disease 1 (autosomal dominant) (PKD1), transcript variant 2, mRNA [NM_000296]	NM_000296
A_23_P128728	ARG2	-2.40165	-2.25068	-2.30864	1.22398	-1.16238	-0.27513	-1.1883	Homo sapiens arginase 2 (ARG2), mRNA [NM_001172]	NM_001172
A_21_P0007841		-0.271632	-0.741931	-0.255907	-0.0132813	-0.979277	-1.34929	-1.18811
A_33_P3342569	LOC729159	-0.140348	-0.510462	-0.130033	-0.17911	0.370943	-0.550144	-1.18768	Homo sapiens UPF0607 protein ENSP00000381418-like (LOC729159), mRNA [NM_001282301]	NM_001282301
A_21_P0010476	XLOC_014336	-1.03782	-0.224632	0.485079	-1.1865	1.05133	-0.766205	-1.18763	BROAD Institute lincRNA (XLOC_014336), lincRNA [TCONS_00029887]
A_21_P0004011		-0.250632	0.164187	-0.257395	-0.0808387	-0.42505	-0.515252	-1.18722
A_33_P3357620	PAGR1	0.0253782	0.59099	0.684745	-0.711224	-0.565318	-0.47844	-1.18698	Homo sapiens PAXIP1 associated glutamate-rich protein 1 (PAGR1), mRNA [NM_024516]	NM_024516
A_24_P83437	ZNF326	-0.391787	-0.928961	-0.778146	-1.0006	-0.00581121	-1.75763	-1.18685	Homo sapiens zinc finger protein 326 (ZNF326), transcript variant 3, mRNA [NM_182975]	NM_182975
A_21_P0006585	CD99P1	0.359521	-0.869138	-0.293791	-1.16191	-0.941855	-0.57991	-1.18674	Homo sapiens CD99 molecule pseudogene 1 (CD99P1), transcript variant 1, non-coding RNA [NR_033380]
A_21_P0004422	XLOC_004924	-1.27181	-1.39774	-2.07486	1.58398	-1.68219	1.4322	-1.18625	BROAD Institute lincRNA (XLOC_004924), lincRNA [TCONS_00010403]
A_33_P3617655	LOC339442	-1.55124	-2.07768	-1.63348	-0.286681	-0.549706	0.355911	-1.18613	Homo sapiens uncharacterized LOC339442 (LOC339442), long non-coding RNA [NR_038928]
A_32_P377008		-0.572704	-1.11593	-0.567628	-0.389321	-1.7624	-1.92342	-1.18588	PREDICTED: Homo sapiens uncharacterized LOC100129291 (LOC100129291), misc_RNA [XR_132685]
[truncated: 44,944 more rows]

## Sheet: Data1c.ProbeID-Number
Data1c. Information of probe IDs corresponding the numbers in Figure 1A
ProbeID	GeneSymbol	Number#
A_24_P298027	AXIN2	1
A_23_P148015	AXIN2	2
A_33_P3304501	CDX2	-
A_24_P224727	CEBPA	-
A_23_P411296	CEBPB	-
A_33_P3253804	CEBPD	-
A_33_P3387991	CEBPE	-
A_33_P3253807	CEBPG	-
A_33_P3332997	FOXA1	1
A_23_P37127	FOXA1	2
A_24_P365515	FOXA2	-
A_23_P142174	FOXA3	-
A_33_P3302295	FOXC2	-
A_32_P34920	FOXD1	-
A_23_P413585	FOXD2	-
A_33_P3226357	FOXE1	-
A_23_P110957	FOXF2	-
A_23_P205428	FOXG1	-
A_23_P82959	FOXH1	-
A_24_P115199	FOXK1	-
A_33_P3310070	FOXK2	1
A_23_P397969	FOXK2	2
A_33_P3392952	FOXK2	3
A_33_P3355503	FOXL1	-
A_21_P0013848	FOXN3	1
A_23_P88435	FOXN3	2
A_32_P102062	FOXO3	1
A_33_P3240392	FOXO3	2
A_33_P3375665	FOXO3	3
A_33_P3249793	FOXO4	1
A_24_P379165	FOXO4	2
A_33_P3408752	FOXO6	1
A_33_P3408757	FOXO6	2
A_23_P155257	FOXP1	3
A_33_P3214310	FOXP1	1
A_33_P3214303	FOXP1	2
A_24_P921683	FOXP2	1
A_24_P16559	FOXP2	2
A_23_P134542	FOXP2	3
A_33_P3398251	FOXP3	1
A_23_P159709	FOXP3	2
A_23_P61637	HAL	-
A_23_P98974	LGR5	-
A_33_P3245163	MYC	1
A_23_P215956	MYC	2
A_33_P3215333	NFATC2	1
A_23_P91278	NFATC2	2
A_23_P77440	NFATC3	-
A_23_P155539	POU1F1	-
A_33_P3394465	PROP1	-
A_33_P3213029	RNF43	-
A_23_P164011	SOX15	-
A_23_P85265	SRY	-
