# Supplementary material for: Wnt/β-catenin signaling regulates amino acid metabolism through the suppression of CEBPA and FOXA1 in liver cancer cells
Source: Commun Biol. 2024 Apr 29;7:510. doi: 10.1038/s42003-024-06202-9 (PMC11058205; doi:10.1038/s42003-024-06202-9)
Supplement: Supplementary file 5 — Supplementary Data 2 [file 42003_2024_6202_MOESM5_ESM.xlsx]

## Sheet: Data2a.siCEBPA_RNA-seq
Data2a. Genes significantly altered by CEBPA siRNAs in HuH-7 cells
siCEBPA-1						siCEBPA-2
Ensembl ID	Gene	log2FoldChange	pvalue	padj		Ensembl ID	Gene	log2FoldChange	pvalue	padj
ENSG00000069956.12	MAPK6	-1.76913	0	0		ENSG00000074416.14	MGLL	-1.96763	0	0
ENSG00000074416.14	MGLL	-2.51611	0	0		ENSG00000113083.14	LOX	-2.25199	0	0
ENSG00000113083.14	LOX	-1.7945	0	0		ENSG00000131981.16	LGALS3	-2.3078	0	0
ENSG00000130768.15	SMPDL3B	-2.64417	0	0		ENSG00000138207.14	RBP4	-2.12254	0	0
ENSG00000131981.16	LGALS3	-2.38929	0	0		ENSG00000145192.13	AHSG	-2.11297	0	0
ENSG00000138207.14	RBP4	-1.87936	0	0		ENSG00000145246.14	ATP10D	-3.07949	0	0
ENSG00000145246.14	ATP10D	-2.91337	0	0		ENSG00000229314.5	ORM1	-2.7419	0	0
ENSG00000147526.20	TACC1	-1.68572	0	0		ENSG00000245848.3	CEBPA	-2.50254	0	0
ENSG00000154277.13	UCHL1	-1.66654	0	0		ENSG00000106366.9	SERPINE1	-1.96734	2.17461e-280	4.35574e-277
ENSG00000189056.14	RELN	1.77823	0	0		ENSG00000268104.3	SLC6A14	-3.55956	1.39271e-278	2.51064e-275
ENSG00000229314.5	ORM1	-2.1915	0	0		ENSG00000115009.13	CCL20	-2.13364	1.13151e-274	1.85433e-271
ENSG00000245848.3	CEBPA	-2.10875	0	0		ENSG00000130768.15	SMPDL3B	-2.14278	2.50168e-260	3.75815e-257
ENSG00000198431.16	TXNRD1	-1.36533	1.31845e-273	1.78244e-270		ENSG00000257017.9	HP	-4.29602	2.01589e-244	2.79542e-241
ENSG00000184743.13	ATL3	-1.36316	9.12994e-266	1.14613e-262		ENSG00000187134.14	AKR1C1	-1.4577	7.40459e-240	9.53447e-237
ENSG00000081154.12	PCNP	-1.5373	6.38216e-255	7.47776e-252		ENSG00000196937.11	FAM3C	-1.61727	1.02114e-238	1.22721e-235
ENSG00000145287.10	PLAC8	-2.9229	1.24632e-249	1.36901e-246		ENSG00000113889.14	KNG1	-2.06231	5.01778e-235	5.65347e-232
ENSG00000128595.17	CALU	-1.19264	1.42722e-248	1.47549e-245		ENSG00000151655.19	ITIH2	-1.5957	1.38494e-232	1.46861e-229
ENSG00000012504.15	NR1H4	-2.01542	1.06287e-247	1.03778e-244		ENSG00000198417.7	MT1F	2.22666	9.26527e-218	9.27916e-215
ENSG00000120708.17	TGFBI	-1.34318	1.48147e-241	1.37036e-238		ENSG00000122787.15	AKR1D1	2.26219	5.50649e-211	5.2245e-208
ENSG00000106366.9	SERPINE1	-1.57037	1.85378e-237	1.62901e-234		ENSG00000149573.9	MPZL2	-1.73558	8.3592e-206	7.53457e-203
ENSG00000122787.15	AKR1D1	2.30826	9.52018e-232	7.96748e-229		ENSG00000170035.16	UBE2E3	-1.7466	4.81092e-204	4.12983e-201
ENSG00000115009.13	CCL20	-1.58795	1.71293e-231	1.3684e-228		ENSG00000228278.4	ORM2	-2.50902	3.94581e-202	3.23324e-199
ENSG00000113889.14	KNG1	-2.14422	1.74246e-229	1.33147e-226		ENSG00000099204.20	ABLIM1	-1.39366	9.20424e-202	7.21412e-199
ENSG00000257017.9	HP	-3.3839	1.16539e-222	8.53406e-220		ENSG00000108924.14	HLF	-2.74393	6.06334e-201	4.55433e-198
ENSG00000171444.18	MCC	-1.39556	3.66825e-211	2.57878e-208		ENSG00000106236.4	NPTX2	-2.91229	8.06365e-199	5.81453e-196
ENSG00000145192.13	AHSG	-1.14317	6.42948e-211	4.34608e-208		ENSG00000163220.11	S100A9	-4.64237	2.62974e-189	1.82332e-186
ENSG00000164171.11	ITGA2	-1.83642	3.7867e-193	2.46486e-190		ENSG00000112297.16	CRYBG1	-2.21691	1.30616e-187	8.72079e-185
ENSG00000228278.4	ORM2	-2.05965	8.38488e-191	5.26301e-188		ENSG00000068366.20	ACSL4	-1.20867	7.58913e-187	4.88604e-184
ENSG00000115541.11	HSPE1	-1.31458	5.27214e-185	3.1951e-182		ENSG00000173530.6	TNFRSF10D	-1.54615	2.38205e-180	1.48073e-177
ENSG00000112297.16	CRYBG1	-2.15189	5.87619e-185	3.44247e-182		ENSG00000071073.13	MGAT4A	-1.25871	5.17931e-179	3.11225e-176
ENSG00000112237.13	CCNC	-1.55292	2.49847e-182	1.41647e-179		ENSG00000277443.3	MARCKS	-1.22674	2.56022e-177	1.48881e-174
ENSG00000090339.9	ICAM1	-1.21451	7.89711e-180	4.33724e-177		ENSG00000198959.12	TGM2	-1.54747	5.07432e-173	2.85859e-170
ENSG00000149573.9	MPZL2	-1.51958	1.03044e-176	5.4879e-174		ENSG00000187193.9	MT1X	1.937	1.45348e-171	7.93997e-169
ENSG00000187134.14	AKR1C1	-1.1561	7.41129e-174	3.83098e-171		ENSG00000196083.10	IL1RAP	-1.40256	8.96545e-171	4.75354e-168
ENSG00000159399.10	HK2	-1.25088	1.93804e-171	9.73173e-169		ENSG00000198900.6	TOP1	-1.31815	1.58629e-167	8.17032e-165
ENSG00000196083.10	IL1RAP	-1.34085	7.68297e-171	3.75078e-168		ENSG00000145287.10	PLAC8	-2.37956	1.48602e-166	7.44123e-164
ENSG00000155629.15	PIK3AP1	1.54994	1.01988e-170	4.84441e-168		ENSG00000125730.17	C3	-1.12743	4.03032e-165	1.96364e-162
ENSG00000111711.10	GOLT1B	-1.46204	6.45021e-167	2.98322e-164		ENSG00000189056.14	RELN	1.3604	4.8384e-165	2.29531e-162
ENSG00000198959.12	TGM2	-1.78328	6.74675e-167	3.04036e-164		ENSG00000035687.10	ADSS2	-1.54417	7.09048e-165	3.27744e-162
ENSG00000111371.16	SLC38A1	-0.985006	7.87389e-167	3.45959e-164		ENSG00000164171.11	ITGA2	-1.81856	6.95973e-164	3.13657e-161
ENSG00000125968.9	ID1	-1.60955	2.06278e-166	8.84229e-164		ENSG00000134748.13	PRPF38A	-1.77177	7.32088e-164	3.21887e-161
ENSG00000186198.4	SLC51B	-2.30206	1.64597e-165	6.88759e-163		ENSG00000169715.15	MT1E	1.67173	4.32083e-163	1.85456e-160
ENSG00000106236.4	NPTX2	-2.40956	2.42891e-164	9.92748e-162		ENSG00000012504.15	NR1H4	-1.79059	3.8649e-161	1.62029e-158
ENSG00000274588.2	DGKK	-1.69803	1.20215e-163	4.80178e-161		ENSG00000186198.4	SLC51B	-2.45039	1.89732e-158	7.77342e-156
ENSG00000152661.9	GJA1	-1.06785	4.27149e-160	1.66826e-157		ENSG00000205364.4	MT1M	3.07799	3.0011e-158	1.20224e-155
ENSG00000277462.2	ZNF670	-1.88565	2.22238e-156	8.49095e-154		ENSG00000084110.11	HAL	-3.42777	3.43417e-158	1.34582e-155
ENSG00000076770.14	MBNL3	-1.01195	2.79023e-156	1.04337e-153		ENSG00000136943.11	CTSV	-2.00757	1.44347e-154	5.53647e-152
ENSG00000072364.13	AFF4	-1.36167	1.31517e-155	4.81544e-153		ENSG00000134240.12	HMGCS2	2.40703	1.06008e-150	3.98125e-148
ENSG00000268104.3	SLC6A14	-1.98687	1.69895e-149	6.09369e-147		ENSG00000155629.15	PIK3AP1	1.51832	1.1042e-150	4.06233e-148
ENSG00000166510.14	CCDC68	-1.90077	1.29974e-147	4.56859e-145		ENSG00000136048.14	DRAM1	-1.33702	1.22721e-148	4.42459e-146
ENSG00000074410.14	CA12	-1.35241	2.36914e-147	8.16423e-145		ENSG00000119535.17	CSF3R	-3.3063	1.9886e-145	7.02913e-143
ENSG00000108924.14	HLF	-2.19359	3.22932e-147	1.09145e-144		ENSG00000100077.15	GRK3	-1.94046	2.14756e-142	7.44501e-140
ENSG00000105778.19	AVL9	-1.42362	3.76002e-144	1.24684e-141		ENSG00000139132.14	FGD4	1.64922	1.66077e-141	5.64881e-139
ENSG00000214049.8	UCA1	-1.6642	9.15772e-142	2.9805e-139		ENSG00000153012.12	LGI2	-2.13417	1.03764e-140	3.46399e-138
ENSG00000119979.18	DENND10	-1.97518	2.49899e-140	7.98541e-138		ENSG00000157087.20	ATP2B2	-1.52646	2.03458e-140	6.66861e-138
ENSG00000119812.19	FAM98A	-1.34184	3.49211e-140	1.09596e-137		ENSG00000117586.11	TNFSF4	-2.7737	3.03718e-139	9.777e-137
ENSG00000064651.14	SLC12A2	1.21262	6.61455e-136	2.03949e-133		ENSG00000111885.7	MAN1A1	-1.04799	5.91339e-139	1.87019e-136
ENSG00000145919.11	BOD1	-1.25862	1.27168e-135	3.8534e-133		ENSG00000170759.11	KIF5B	-1.32619	1.91507e-135	5.95225e-133
ENSG00000125730.17	C3	-0.882265	6.30022e-134	1.87672e-131		ENSG00000074410.14	CA12	-1.37975	3.19101e-135	9.74987e-133
ENSG00000109466.14	KLHL2	-2.27322	9.02352e-132	2.64314e-129		ENSG00000109072.14	VTN	1.08788	4.04728e-135	1.21601e-132
ENSG00000197043.14	ANXA6	-1.08895	4.13017e-131	1.18996e-128		ENSG00000164379.7	FOXQ1	-3.04605	4.58525e-132	1.35505e-129
ENSG00000153012.12	LGI2	-1.97727	6.90673e-131	1.95783e-128		ENSG00000163993.7	S100P	-2.04173	1.43805e-126	4.18126e-124
ENSG00000166963.13	MAP1A	-1.59033	3.48208e-130	9.71391e-128		ENSG00000082153.18	BZW1	-1.08717	3.23082e-125	9.24477e-123
ENSG00000170801.10	HTRA3	-1.91412	2.11835e-129	5.81718e-127		ENSG00000090402.8	SI	2.45723	3.86078e-125	1.08747e-122
ENSG00000160588.10	MPZL3	-1.67224	1.96227e-128	5.30567e-126		ENSG00000004468.13	CD38	-4.71929	1.8883e-122	5.23697e-120
ENSG00000071073.13	MGAT4A	-1.08707	8.88949e-128	2.36716e-125		ENSG00000163923.10	RPL39L	-2.04577	1.56577e-121	4.2767e-119
ENSG00000159423.17	ALDH4A1	-1.8251	3.09163e-127	8.10977e-125		ENSG00000176018.13	LYSMD3	-1.39818	3.70849e-120	9.97805e-118
ENSG00000089057.15	SLC23A2	-1.12284	8.78959e-126	2.27172e-123		ENSG00000198624.13	CCDC69	-1.47565	1.17891e-119	3.12532e-117
ENSG00000198018.7	ENTPD7	-1.60637	4.7859e-125	1.21902e-122		ENSG00000146072.6	TNFRSF21	-1.411	4.9919e-119	1.30419e-116
ENSG00000004468.13	CD38	-4.65217	5.41835e-125	1.36039e-122		ENSG00000138613.14	APH1B	-1.48136	6.8706e-119	1.76938e-116
ENSG00000163900.11	TMEM41A	-1.59629	1.39195e-123	3.44556e-121		ENSG00000183283.16	DAZAP2	1.0698	1.65312e-114	4.1973e-112
ENSG00000104341.17	LAPTM4B	-0.806731	1.0117e-118	2.46953e-116		ENSG00000090339.9	ICAM1	-1.01048	2.46036e-114	6.16014e-112
ENSG00000110400.11	NECTIN1	1.21081	2.8444e-118	6.84798e-116		ENSG00000166963.13	MAP1A	-1.61195	5.14445e-111	1.2704e-108
ENSG00000109790.16	KLHL5	-1.23011	1.94665e-117	4.6233e-115		ENSG00000071539.14	TRIP13	-1.46953	2.03108e-110	4.94787e-108
ENSG00000100077.15	GRK3	-1.5306	2.17505e-116	5.09686e-114		ENSG00000172296.13	SPTLC3	1.22711	6.61118e-110	1.58906e-107
ENSG00000119535.17	CSF3R	-2.5199	7.62436e-116	1.76313e-113		ENSG00000171914.16	TLN2	1.33854	1.14819e-109	2.72348e-107
ENSG00000145623.13	OSMR	-1.14077	1.05265e-115	2.40265e-113		ENSG00000151012.13	SLC7A11	-1.18809	7.31496e-107	1.71256e-104
ENSG00000123983.14	ACSL3	-0.993089	3.90336e-115	8.79506e-113		ENSG00000021826.17	CPS1	-1.92513	7.72769e-104	1.78599e-101
ENSG00000189043.10	NDUFA4	-1.05966	1.93016e-113	4.29399e-111		ENSG00000049239.12	H6PD	-1.34429	7.59256e-103	1.73255e-100
ENSG00000113249.13	HAVCR1	-1.20275	6.4028e-113	1.40661e-110		ENSG00000170801.10	HTRA3	-1.69586	9.68914e-103	2.18333e-100
ENSG00000166128.13	RAB8B	-1.08193	1.0111e-112	2.19384e-110		ENSG00000145623.13	OSMR	-1.22405	2.39681e-102	5.33422e-100
ENSG00000197594.13	ENPP1	-1.04018	1.24259e-111	2.66324e-109		ENSG00000170017.12	ALCAM	-1.01428	4.0396e-100	8.88073e-98
ENSG00000138640.15	FAM13A	-1.23476	1.37745e-110	2.9167e-108		ENSG00000171617.14	ENC1	1.10204	6.23112e-98	1.35335e-95
ENSG00000138735.16	PDE5A	2.50806	1.7007e-110	3.55831e-108		ENSG00000003436.16	TFPI	-1.11962	1.24734e-97	2.67689e-95
ENSG00000196975.16	ANXA4	-0.944168	1.75182e-108	3.62216e-106		ENSG00000224189.8	HAGLR	-1.52096	2.20535e-97	4.67716e-95
ENSG00000106392.11	C1GALT1	-1.25746	7.77341e-107	1.58858e-104		ENSG00000148180.19	GSN	0.885339	1.65146e-96	3.46172e-94
ENSG00000118520.15	ARG1	-1.79438	2.82459e-106	5.70601e-104		ENSG00000197594.13	ENPP1	-1.03691	2.35348e-96	4.87657e-94
ENSG00000118596.12	SLC16A7	-1.13669	4.66266e-105	9.31208e-103		ENSG00000196975.16	ANXA4	-0.988637	2.14914e-95	4.40255e-93
ENSG00000165650.12	PDZD8	-1.05244	5.89829e-105	1.16475e-102		ENSG00000111700.12	SLCO1B3	-2.5822	6.70633e-92	1.35837e-89
ENSG00000135821.18	GLUL	0.828963	1.89642e-104	3.70329e-102		ENSG00000148484.18	RSU1	-1.22544	1.18686e-90	2.37729e-88
ENSG00000198624.13	CCDC69	-1.26643	3.70574e-104	7.15696e-102		ENSG00000118596.12	SLC16A7	-1.096	7.81033e-90	1.54722e-87
ENSG00000140526.18	ABHD2	0.922957	5.67635e-104	1.08437e-101		ENSG00000132155.12	RAF1	-0.924313	2.60824e-89	5.11074e-87
ENSG00000116016.14	EPAS1	-0.889066	7.05548e-102	1.33333e-99		ENSG00000101670.12	LIPG	-1.25013	5.44413e-87	1.05528e-84
ENSG00000104442.10	ARMC1	-1.2394	3.36452e-101	6.29057e-99		ENSG00000152661.9	GJA1	-0.970294	3.98006e-86	7.63282e-84
ENSG00000158156.8	XKR8	-1.48016	1.54671e-100	2.86142e-98		ENSG00000113448.19	PDE4D	1.14842	4.67222e-86	8.8659e-84
ENSG00000084110.11	HAL	-2.28664	4.60323e-100	8.42726e-98		ENSG00000137513.10	NARS2	-1.47273	9.7698e-86	1.83458e-83
ENSG00000138166.6	DUSP5	0.845449	4.68242e-99	8.48386e-97		ENSG00000123728.10	RAP2C	-1.19883	1.05414e-85	1.95907e-83
ENSG00000213190.4	MLLT11	-1.2965	1.08461e-98	1.9451e-96		ENSG00000001629.10	ANKIB1	-1.24896	7.6417e-83	1.40568e-80
ENSG00000188488.14	SERPINA5	0.831116	1.77239e-97	3.14645e-95		ENSG00000086696.11	HSD17B2	-1.94903	1.38077e-82	2.51426e-80
ENSG00000153904.20	DDAH1	-1.19014	1.9929e-97	3.50253e-95		ENSG00000197043.14	ANXA6	-0.872832	1.86819e-82	3.36778e-80
ENSG00000147883.12	CDKN2B	-1.57412	2.32666e-96	4.04862e-94		ENSG00000006652.14	IFRD1	-1.21289	4.2829e-81	7.64435e-79
ENSG00000132854.19	KANK4	-1.594	1.21673e-95	2.09647e-93		ENSG00000151632.17	AKR1C2	-0.929492	5.88851e-81	1.04071e-78
ENSG00000112697.17	TMEM30A	-0.841472	1.48614e-94	2.53581e-92		ENSG00000133835.16	HSD17B4	-0.806157	9.81373e-81	1.71759e-78
ENSG00000120889.13	TNFRSF10B	-0.93129	2.26188e-94	3.82236e-92		ENSG00000125144.13	MT1G	2.60953	1.80574e-80	3.13e-78
ENSG00000092201.10	SUPT16H	-0.78963	6.04795e-94	1.01231e-91		ENSG00000162885.13	B3GALNT2	-1.06912	2.5795e-80	4.42862e-78
ENSG00000241399.7	CD302	-1.19542	6.66653e-94	1.10532e-91		ENSG00000196950.14	SLC39A10	-1.35628	3.31272e-80	5.63381e-78
ENSG00000068366.20	ACSL4	-0.86275	7.58628e-94	1.24606e-91		ENSG00000111816.8	FRK	-1.22864	6.1708e-80	1.03964e-77
ENSG00000130119.16	GNL3L	-1.3713	9.4282e-94	1.53427e-91		ENSG00000119927.14	GPAM	-1.03149	1.1058e-79	1.84576e-77
ENSG00000004399.12	PLXND1	-0.943768	1.53423e-93	2.47377e-91		ENSG00000156103.16	MMP16	-1.3056	1.40884e-79	2.33001e-77
ENSG00000145391.13	SETD7	-0.831549	4.55274e-93	7.27403e-91		ENSG00000107897.19	ACBD5	-1.20956	1.43507e-79	2.35182e-77
ENSG00000171914.16	TLN2	1.25237	1.20645e-92	1.91021e-90		ENSG00000138771.16	SHROOM3	1.10307	1.852e-79	3.00776e-77
ENSG00000147676.14	MAL2	-0.857039	1.68361e-92	2.64192e-90		ENSG00000114019.14	AMOTL2	1.19878	3.18442e-79	5.1255e-77
ENSG00000184792.16	OSBP2	2.33412	3.21748e-92	5.00418e-90		ENSG00000143499.14	SMYD2	-1.15825	6.71595e-79	1.0714e-76
ENSG00000151135.10	TMEM263	-0.963628	7.80415e-92	1.20314e-89		ENSG00000147883.12	CDKN2B	-1.42762	1.43461e-78	2.26857e-76
ENSG00000111885.7	MAN1A1	-0.847395	2.2126e-91	3.38143e-89		ENSG00000168209.5	DDIT4	-1.417	1.90796e-78	2.99085e-76
ENSG00000115425.14	PECR	-1.26266	4.0591e-91	6.14989e-89		ENSG00000134318.14	ROCK2	-1.20366	2.51159e-78	3.90315e-76
ENSG00000165449.11	SLC16A9	1.3624	2.38687e-90	3.58541e-88		ENSG00000172197.11	MBOAT1	1.74921	7.87488e-78	1.21334e-75
ENSG00000148702.15	HABP2	1.32834	9.64759e-90	1.43692e-87		ENSG00000111052.7	LIN7A	-0.996618	4.92561e-77	7.52492e-75
ENSG00000186480.13	INSIG1	-0.759441	8.71597e-89	1.28725e-86		ENSG00000164741.15	DLC1	-1.23673	7.68891e-77	1.16477e-74
ENSG00000164488.12	DACT2	1.5392	1.76998e-88	2.59229e-86		ENSG00000171444.18	MCC	-0.931127	9.15479e-77	1.37528e-74
ENSG00000115486.12	GGCX	-0.94139	4.02141e-88	5.84102e-86		ENSG00000136643.12	RPS6KC1	-1.37215	5.72242e-76	8.52546e-74
ENSG00000137845.15	ADAM10	-0.80519	9.99917e-88	1.44045e-85		ENSG00000120708.17	TGFBI	-0.796851	7.3033e-76	1.07915e-73
ENSG00000153250.20	RBMS1	-1.06007	1.38059e-87	1.97267e-85		ENSG00000118520.15	ARG1	-1.6163	7.58467e-75	1.11162e-72
ENSG00000128591.15	FLNC	-1.18614	1.37353e-86	1.94676e-84		ENSG00000077254.14	USP33	-1.25222	9.22387e-75	1.34096e-72
ENSG00000213281.5	NRAS	-0.80075	3.52695e-86	4.95889e-84		ENSG00000162645.13	GBP2	-1.52861	9.48461e-75	1.36783e-72
ENSG00000109133.13	TMEM33	-1.0565	2.71031e-85	3.78045e-83		ENSG00000164120.14	HPGD	-1.3465	1.21802e-74	1.74264e-72
ENSG00000115993.13	TRAK2	-1.04995	3.79752e-85	5.25523e-83		ENSG00000084674.15	APOB	-1.02173	1.60914e-74	2.2841e-72
ENSG00000134240.12	HMGCS2	1.81368	1.63475e-84	2.24458e-82		ENSG00000143382.15	ADAMTSL4	-1.99055	2.58903e-74	3.64629e-72
ENSG00000165512.5	ZNF22	-1.27024	1.83549e-84	2.50068e-82		ENSG00000184985.16	SORCS2	-1.76876	3.30244e-74	4.61497e-72
ENSG00000204186.10	ZDBF2	-1.44911	1.58906e-83	2.14829e-81		ENSG00000165376.11	CLDN2	1.57152	4.46157e-74	6.18682e-72
ENSG00000134853.12	PDGFRA	1.1958	3.52977e-83	4.73555e-81		ENSG00000107669.17	ATE1	-1.10591	3.58371e-73	4.93156e-71
ENSG00000112486.16	CCR6	-0.955858	5.79253e-83	7.71241e-81		ENSG00000115486.12	GGCX	-0.909204	9.78239e-73	1.33596e-70
ENSG00000143382.15	ADAMTSL4	-1.96819	1.04162e-81	1.37643e-79		ENSG00000165389.7	SPTSSA	-1.12461	1.70245e-72	2.30753e-70
ENSG00000111700.12	SLCO1B3	-2.30097	4.69584e-81	6.15891e-79		ENSG00000146070.17	PLA2G7	-1.53532	1.89603e-72	2.55072e-70
ENSG00000145332.14	KLHL8	-1.25765	5.41409e-81	7.04834e-79		ENSG00000128311.14	TST	-1.12197	6.73588e-72	8.99465e-70
ENSG00000120256.11	LRP11	-1.2588	5.88031e-80	7.59901e-78		ENSG00000092847.12	AGO1	-0.906708	1.33674e-71	1.77187e-69
ENSG00000060237.17	WNK1	-0.727258	1.7093e-79	2.19276e-77		ENSG00000261701.7	HPR	-3.52255	3.10184e-71	4.08152e-69
ENSG00000112096.18	SOD2	-0.785825	4.27902e-79	5.44955e-77		ENSG00000024526.17	DEPDC1	-1.16262	4.64995e-71	6.07425e-69
ENSG00000146830.10	GIGYF1	1.00357	4.59876e-79	5.81462e-77		ENSG00000196542.8	SPTSSB	1.28511	1.64893e-70	2.13851e-68
ENSG00000135046.14	ANXA1	-1.70295	5.83844e-79	7.32933e-77		ENSG00000141380.14	SS18	-1.17021	2.27199e-70	2.92552e-68
ENSG00000169174.11	PCSK9	0.767205	8.11414e-79	1.01139e-76		ENSG00000135535.17	CD164	-0.777014	5.73164e-70	7.32796e-68
ENSG00000139132.14	FGD4	1.22813	1.05816e-78	1.30966e-76		ENSG00000172985.11	SH3RF3	-2.92861	1.19799e-68	1.52085e-66
ENSG00000165806.20	CASP7	-1.27067	2.28224e-78	2.80492e-76		ENSG00000173210.19	ABLIM3	-1.70269	1.75023e-68	2.20639e-66
ENSG00000127863.15	TNFRSF19	1.65848	8.53949e-78	1.04223e-75		ENSG00000166128.13	RAB8B	-0.848877	5.28234e-68	6.61283e-66
ENSG00000100612.14	DHRS7	-1.1602	9.00152e-78	1.09105e-75		ENSG00000125148.7	MT2A	2.42559	1.02525e-67	1.27463e-65
ENSG00000158555.15	GDPD5	2.62922	9.66653e-78	1.16362e-75		ENSG00000176182.6	MYPOP	-2.4723	1.46435e-67	1.80807e-65
ENSG00000164919.11	COX6C	-1.31378	1.49217e-77	1.78401e-75		ENSG00000106615.10	RHEB	-0.823301	9.41628e-67	1.15474e-64
ENSG00000106853.20	PTGR1	-0.76661	2.42464e-77	2.87926e-75		ENSG00000158156.8	XKR8	-1.18918	9.52063e-67	1.15965e-64
ENSG00000146674.15	IGFBP3	1.55707	2.73631e-77	3.22756e-75		ENSG00000132854.19	KANK4	-1.33518	1.82383e-66	2.20659e-64
ENSG00000135318.12	NT5E	0.798385	3.27199e-77	3.83368e-75		ENSG00000185559.16	DLK1	-1.47315	5.95812e-66	7.16046e-64
ENSG00000185070.11	FLRT2	1.73527	6.62318e-76	7.70877e-74		ENSG00000026508.19	CD44	-1.97417	2.9307e-65	3.49879e-63
ENSG00000021826.17	CPS1	-1.41499	6.79151e-76	7.85269e-74		ENSG00000167711.13	SERPINF2	0.803415	5.44529e-65	6.45804e-63
ENSG00000120805.14	ARL1	-0.882734	1.28494e-75	1.476e-73		ENSG00000108219.15	TSPAN14	-0.99439	1.05523e-64	1.24331e-62
ENSG00000162645.13	GBP2	-1.53431	1.65125e-75	1.88447e-73		ENSG00000006210.7	CX3CL1	0.990549	3.55435e-64	4.16066e-62
ENSG00000169903.7	TM4SF4	1.32818	4.53283e-75	5.13964e-73		ENSG00000196227.11	FAM217B	-1.09387	8.93207e-64	1.03883e-61
ENSG00000139112.11	GABARAPL1	-1.04724	5.03904e-75	5.67699e-73		ENSG00000135917.15	SLC19A3	-0.99023	3.34549e-63	3.86597e-61
ENSG00000156103.16	MMP16	-1.09925	1.72927e-74	1.93579e-72		ENSG00000072042.13	RDH11	-0.771943	3.89015e-63	4.46673e-61
ENSG00000089818.18	NECAP1	-1.18524	2.08238e-74	2.31632e-72		ENSG00000155097.12	ATP6V1C1	-0.973757	4.05201e-63	4.62314e-61
ENSG00000196542.8	SPTSSB	1.28053	2.55e-74	2.81863e-72		ENSG00000137331.12	IER3	-1.60222	5.11522e-63	5.79951e-61
ENSG00000171992.13	SYNPO	-1.7466	8.13052e-74	8.93087e-72		ENSG00000004399.12	PLXND1	-0.828338	8.3416e-63	9.39838e-61
ENSG00000103978.16	TMEM87A	-0.989899	8.95188e-74	9.772e-72		ENSG00000111266.9	DUSP16	-0.881571	1.00588e-62	1.12628e-60
ENSG00000029364.12	SLC39A9	-0.807997	1.10606e-73	1.19994e-71		ENSG00000116016.14	EPAS1	-0.771012	1.80083e-62	2.00392e-60
ENSG00000003436.16	TFPI	-0.919733	1.53513e-73	1.65521e-71		ENSG00000147459.18	DOCK5	-1.33297	6.89987e-62	7.63092e-60
ENSG00000181588.16	MEX3D	1.0298	1.64357e-73	1.76132e-71		ENSG00000182890.5	GLUD2	1.07391	7.3613e-62	8.09159e-60
ENSG00000157570.12	TSPAN18	-0.967134	1.89266e-73	2.01597e-71		ENSG00000127241.16	MASP1	-0.700287	8.7304e-62	9.53836e-60
ENSG00000172159.16	FRMD3	-1.4266	5.39747e-73	5.71449e-71		ENSG00000119616.11	FCF1	-1.06497	1.85906e-61	2.01887e-59
ENSG00000136048.14	DRAM1	-0.78721	1.0621e-72	1.11775e-70		ENSG00000166483.11	WEE1	0.888543	3.67313e-61	3.965e-59
ENSG00000155657.26	TTN	1.58106	1.24341e-72	1.30077e-70		ENSG00000101844.18	ATG4A	-2.1034	7.55371e-61	8.1054e-59
ENSG00000130066.16	SAT1	-0.824707	1.83841e-72	1.91184e-70		ENSG00000214049.8	UCA1	-0.969379	3.85683e-60	4.11403e-58
ENSG00000115738.10	ID2	-1.01151	3.32436e-72	3.4368e-70		ENSG00000102189.17	EEA1	-1.0344	4.6136e-60	4.89232e-58
ENSG00000103187.8	COTL1	-1.0293	7.04157e-72	7.23716e-70		ENSG00000112769.20	LAMA4	-1.53016	4.64131e-60	4.89292e-58
ENSG00000174574.16	AKIRIN1	-0.801069	9.85343e-72	1.00683e-69		ENSG00000107643.16	MAPK8	-1.04508	6.36463e-60	6.67065e-58
ENSG00000173193.15	PARP14	-1.39242	2.54236e-71	2.58277e-69		ENSG00000113361.13	CDH6	1.8121	6.58752e-60	6.86435e-58
ENSG00000129480.13	DTD2	-0.831362	4.15031e-71	4.19205e-69		ENSG00000197006.14	METTL9	-0.890563	7.39101e-60	7.65734e-58
ENSG00000086300.15	SNX10	-1.43701	6.3109e-71	6.33794e-69		ENSG00000115425.14	PECR	-1.03894	4.98395e-59	5.13404e-57
ENSG00000100665.12	SERPINA4	1.3519	3.21412e-70	3.20956e-68		ENSG00000118137.9	APOA1	0.876397	9.62329e-59	9.85676e-57
ENSG00000168077.14	SCARA3	0.95435	4.33915e-70	4.30851e-68		ENSG00000074527.12	NTN4	1.84269	5.33996e-58	5.43861e-56
ENSG00000146072.6	TNFRSF21	-0.851912	4.94457e-70	4.88207e-68		ENSG00000152556.17	PFKM	-0.820744	8.72609e-58	8.83737e-56
ENSG00000144218.19	AFF3	1.33916	7.3626e-70	7.22892e-68		ENSG00000204186.10	ZDBF2	-1.34468	2.41249e-57	2.4296e-55
ENSG00000163220.11	S100A9	-4.6639	1.25317e-69	1.22359e-67		ENSG00000145147.20	SLIT2	1.38267	2.4792e-57	2.48292e-55
ENSG00000131236.17	CAP1	-0.636006	1.38926e-69	1.34896e-67		ENSG00000117593.12	DARS2	-0.85724	2.94311e-57	2.93124e-55
ENSG00000163993.7	S100P	-2.42299	1.88363e-69	1.81894e-67		ENSG00000049449.9	RCN1	-0.916695	3.49501e-57	3.46179e-55
ENSG00000164125.15	GASK1B	1.5723	9.87545e-69	9.48421e-67		ENSG00000113924.12	HGD	-0.763529	9.92477e-57	9.77671e-55
ENSG00000116030.16	SUMO1	-0.746718	6.32563e-68	6.04201e-66		ENSG00000164823.11	OSGIN2	-1.32113	2.62009e-56	2.56697e-54
ENSG00000244187.8	TMEM141	-0.887073	1.26174e-67	1.19866e-65		ENSG00000163492.15	CCDC141	1.41083	2.92198e-56	2.84728e-54
ENSG00000151834.15	GABRA2	-1.07972	2.57872e-67	2.43661e-65		ENSG00000148702.15	HABP2	1.12878	3.37111e-56	3.26725e-54
ENSG00000112186.12	CAP2	-1.29366	2.99826e-67	2.81789e-65		ENSG00000168077.14	SCARA3	0.903712	8.86696e-56	8.54784e-54
ENSG00000152601.17	MBNL1	-0.77535	4.26455e-67	3.98668e-65		ENSG00000121039.10	RDH10	-1.17828	1.8736e-55	1.79656e-53
ENSG00000164379.7	FOXQ1	-1.72552	7.75555e-67	7.21184e-65		ENSG00000123983.14	ACSL3	-0.702957	3.94015e-55	3.75815e-53
ENSG00000117748.10	RPA2	-0.821087	2.18431e-66	2.02049e-64		ENSG00000120868.13	APAF1	-1.05184	1.12701e-54	1.0693e-52
ENSG00000086696.11	HSD17B2	-1.63941	2.33986e-66	2.15303e-64		ENSG00000130066.16	SAT1	-0.796611	1.44062e-54	1.35969e-52
ENSG00000196954.14	CASP4	-1.12117	7.00984e-66	6.41656e-64		ENSG00000101255.11	TRIB3	-0.910493	1.72349e-54	1.6182e-52
ENSG00000152256.13	PDK1	-1.17142	2.79277e-65	2.54315e-63		ENSG00000163297.17	ANTXR2	-0.845162	1.76548e-54	1.64903e-52
ENSG00000099953.10	MMP11	1.36622	3.5494e-65	3.19901e-63		ENSG00000110042.8	DTX4	-0.940744	3.33831e-54	3.10205e-52
ENSG00000162878.13	PKDCC	0.999368	3.53499e-65	3.19901e-63		ENSG00000123684.13	LPGAT1	-0.726733	3.94278e-54	3.64495e-52
ENSG00000175329.13	ISX	1.01624	3.94165e-65	3.53441e-63		ENSG00000171345.13	KRT19	0.874671	6.08714e-54	5.59862e-52
ENSG00000143653.10	SCCPDH	-0.752795	5.26841e-65	4.70012e-63		ENSG00000103187.8	COTL1	-1.10343	8.51333e-54	7.79034e-52
ENSG00000108219.15	TSPAN14	-0.861763	6.54793e-65	5.81211e-63		ENSG00000196177.13	ACADSB	-0.730623	9.04291e-54	8.23316e-52
ENSG00000164211.13	STARD4	-0.987844	7.08761e-65	6.25953e-63		ENSG00000063978.16	RNF4	-0.858289	1.57429e-53	1.42611e-51
ENSG00000197312.12	DDI2	-0.796261	1.1288e-64	9.91937e-63		ENSG00000113739.10	STC2	-0.922552	2.82518e-53	2.54647e-51
ENSG00000131069.20	ACSS2	0.742764	1.40164e-64	1.22557e-62		ENSG00000135069.14	PSAT1	-0.634418	6.18037e-53	5.54296e-51
ENSG00000039560.14	RAI14	-0.837817	2.19407e-64	1.90895e-62		ENSG00000114850.6	SSR3	-0.680938	7.4235e-53	6.62492e-51
ENSG00000185559.16	DLK1	-1.28742	5.9367e-64	5.13978e-62		ENSG00000234456.8	MAGI2-AS3	-1.32586	3.47293e-52	3.08407e-50
ENSG00000102054.17	RBBP7	-0.689212	1.16591e-63	1.00446e-61		ENSG00000204128.6	C2orf72	0.687432	3.86798e-52	3.41804e-50
ENSG00000026508.19	CD44	-1.8188	1.2887e-63	1.10482e-61		ENSG00000108187.16	PBLD	1.75559	6.79146e-52	5.97218e-50
ENSG00000134333.14	LDHA	-0.650346	2.3948e-63	2.04314e-61		ENSG00000165410.15	CFL2	-0.756156	8.75574e-52	7.66212e-50
ENSG00000120053.12	GOT1	-0.875633	1.22217e-62	1.03767e-60		ENSG00000128923.11	MINDY2	-1.17401	1.14029e-51	9.93047e-50
ENSG00000184985.16	SORCS2	-1.51027	1.5072e-62	1.27351e-60		ENSG00000197747.9	S100A10	0.710545	2.93542e-51	2.54408e-49
ENSG00000158201.10	ABHD3	-0.85178	1.62793e-62	1.36894e-60		ENSG00000143633.13	C1orf131	-1.01566	2.9874e-51	2.57674e-49
ENSG00000173221.14	GLRX	-1.19751	1.80373e-62	1.50955e-60		ENSG00000105514.8	RAB3D	-1.22382	3.81533e-51	3.27519e-49
ENSG00000117114.19	ADGRL2	-0.678123	2.96177e-62	2.46697e-60		ENSG00000108244.17	KRT23	-2.97571	4.77613e-51	4.08054e-49
ENSG00000185551.15	NR2F2	-1.09732	7.36666e-62	6.10703e-60		ENSG00000111912.20	NCOA7	-1.04243	1.37065e-50	1.16551e-48
ENSG00000204370.12	SDHD	-0.851727	1.12784e-61	9.30604e-60		ENSG00000070159.14	PTPN3	-0.846979	3.33255e-50	2.82046e-48
ENSG00000174243.10	DDX23	-0.695758	3.17986e-61	2.6115e-59		ENSG00000180773.15	SLC36A4	-1.24178	3.97562e-50	3.349e-48
ENSG00000181274.7	FRAT2	-0.956573	3.64097e-61	2.97628e-59		ENSG00000003989.17	SLC7A2	-0.745027	4.92624e-50	4.13048e-48
ENSG00000113356.12	POLR3G	-1.25968	4.21119e-61	3.42647e-59		ENSG00000127483.19	HP1BP3	-0.860228	5.45155e-50	4.54977e-48
ENSG00000261371.6	PECAM1	-1.23116	5.67407e-61	4.59548e-59		ENSG00000112379.9	ARFGEF3	-0.943257	5.7104e-50	4.74384e-48
ENSG00000245532.9	NEAT1	-1.03934	1.96932e-60	1.58765e-58		ENSG00000145725.19	PPIP5K2	-0.90336	5.87943e-50	4.86186e-48
ENSG00000108946.14	PRKAR1A	0.685257	2.22412e-60	1.78488e-58		ENSG00000156096.14	UGT2B4	-1.43292	6.8515e-50	5.63982e-48
ENSG00000100528.12	CNIH1	-0.751097	2.87645e-60	2.29789e-58		ENSG00000073792.15	IGF2BP2	-0.707021	1.06698e-49	8.7429e-48
ENSG00000113648.16	MACROH2A1	-0.688115	7.1443e-60	5.6815e-58		ENSG00000182492.16	BGN	1.1559	2.21656e-49	1.80805e-47
ENSG00000146233.8	CYP39A1	-1.43044	1.33751e-59	1.05886e-57		ENSG00000125827.9	TMX4	-0.773923	2.35765e-49	1.91447e-47
ENSG00000112936.19	C7	2.33519	2.50823e-59	1.97678e-57		ENSG00000197312.12	DDI2	-0.770582	3.0575e-49	2.47164e-47
ENSG00000171617.14	ENC1	0.770363	2.69817e-59	2.11698e-57		ENSG00000162391.12	FAM151A	1.00575	4.03454e-49	3.2469e-47
ENSG00000204427.12	ABHD16A	-1.22813	3.5643e-59	2.78412e-57		ENSG00000120306.11	CYSTM1	0.85027	5.24619e-49	4.20325e-47
ENSG00000260916.7	CCPG1	-0.979432	5.86195e-59	4.55857e-57		ENSG00000134363.12	FST	-0.792845	5.45608e-49	4.35207e-47
ENSG00000125845.7	BMP2	-0.806581	6.96087e-59	5.38931e-57		ENSG00000074695.6	LMAN1	-0.675817	5.72501e-49	4.54646e-47
ENSG00000197461.13	PDGFA	1.2339	7.00435e-59	5.39918e-57		ENSG00000139269.3	INHBE	-1.54318	1.07119e-48	8.46947e-47
ENSG00000136193.17	SCRN1	-0.684001	8.02151e-59	6.15625e-57		ENSG00000089057.15	SLC23A2	-0.800885	1.33771e-48	1.05305e-46
ENSG00000124380.11	SNRNP27	-1.14371	9.47252e-59	7.23824e-57		ENSG00000169213.7	RAB3B	0.825717	1.61911e-48	1.26903e-46
ENSG00000170113.16	NIPA1	-0.96103	1.0638e-58	8.09366e-57		ENSG00000146233.8	CYP39A1	-1.43363	2.4598e-48	1.9196e-46
ENSG00000110917.8	MLEC	-0.738154	1.16505e-58	8.82575e-57		ENSG00000141738.14	GRB7	1.18563	2.85342e-48	2.21718e-46
ENSG00000104231.11	ZFAND1	-1.39471	1.56202e-58	1.17822e-56		ENSG00000198743.7	SLC5A3	-1.03305	2.96757e-48	2.29598e-46
ENSG00000138757.14	G3BP2	-0.643048	1.6941e-58	1.27239e-56		ENSG00000171236.10	LRG1	-1.0373	3.00678e-48	2.31638e-46
ENSG00000122194.18	PLG	1.38062	2.91533e-58	2.18029e-56		ENSG00000154556.18	SORBS2	1.59722	3.29179e-48	2.52515e-46
ENSG00000261701.7	HPR	-2.88558	2.94533e-58	2.1934e-56		ENSG00000123838.11	C4BPA	-1.92976	3.72775e-48	2.84747e-46
ENSG00000159792.10	PSKH1	0.897095	3.60265e-58	2.67159e-56		ENSG00000213886.4	UBD	1.15817	4.86942e-48	3.70384e-46
ENSG00000114166.8	KAT2B	-1.92474	1.38145e-57	1.02012e-55		ENSG00000089902.10	RCOR1	-0.869842	8.33817e-48	6.31564e-46
ENSG00000265972.6	TXNIP	-1.23153	1.83826e-57	1.35178e-55		ENSG00000136010.14	ALDH1L2	-1.29548	9.76035e-48	7.36192e-46
ENSG00000120278.16	PLEKHG1	1.03587	1.91775e-57	1.40435e-55		ENSG00000198363.18	ASPH	-0.582747	1.25892e-47	9.45608e-46
ENSG00000112419.14	PHACTR2	-0.850534	3.39348e-57	2.4747e-55		ENSG00000114771.14	AADAC	-1.49713	2.61786e-47	1.95818e-45
ENSG00000182628.13	SKA2	-0.865244	4.72282e-57	3.4299e-55		ENSG00000111911.7	HINT3	-1.10579	2.87387e-47	2.1408e-45
ENSG00000113845.10	TIMMDC1	-0.940492	5.18735e-57	3.75175e-55		ENSG00000163501.7	IHH	1.22895	5.15004e-47	3.82056e-45
ENSG00000174099.11	MSRB3	-1.36198	7.09613e-57	5.11125e-55		ENSG00000173166.18	RAPH1	-0.827755	1.72352e-46	1.27336e-44
ENSG00000128311.14	TST	-1.01332	1.01744e-56	7.29855e-55		ENSG00000153208.17	MERTK	0.90912	2.08241e-46	1.53223e-44
ENSG00000198700.10	IPO9	-0.652753	1.33719e-56	9.55332e-55		ENSG00000112818.10	MEP1A	-0.640297	2.47989e-46	1.81728e-44
ENSG00000113273.17	ARSB	-0.752605	1.37387e-56	9.77562e-55		ENSG00000163257.11	DCAF16	-0.78533	2.79876e-46	2.04264e-44
ENSG00000110042.8	DTX4	-0.876884	1.38287e-56	9.80001e-55		ENSG00000113296.14	THBS4	-0.665985	3.05133e-46	2.218e-44
ENSG00000143147.14	GPR161	1.16175	5.37179e-56	3.79153e-54		ENSG00000107984.10	DKK1	-0.690473	4.59819e-46	3.32898e-44
ENSG00000163435.16	ELF3	0.874137	7.4729e-56	5.25345e-54		ENSG00000147676.14	MAL2	-0.688801	9.84474e-46	7.09885e-44
ENSG00000196305.17	IARS1	-0.669095	7.79619e-56	5.45889e-54		ENSG00000164347.18	GFM2	-1.04318	1.31202e-45	9.42299e-44
ENSG00000163501.7	IHH	1.30898	1.21844e-55	8.49764e-54		ENSG00000181827.15	RFX7	-1.04857	1.60903e-45	1.15103e-43
ENSG00000105176.18	URI1	-0.948885	2.23268e-55	1.55096e-53		ENSG00000124920.13	MYRF	0.7002	1.87166e-45	1.33361e-43
ENSG00000090402.8	SI	1.73664	2.30565e-55	1.59535e-53		ENSG00000106415.13	GLCCI1	-0.903376	2.0483e-45	1.45373e-43
ENSG00000145782.13	ATG12	-1.04487	7.01953e-55	4.83797e-53		ENSG00000101384.12	JAG1	0.744403	2.08993e-45	1.47746e-43
ENSG00000171236.10	LRG1	-1.07616	7.71586e-55	5.29712e-53		ENSG00000154553.15	PDLIM3	-1.21865	2.12023e-45	1.49302e-43
ENSG00000108588.14	CCDC47	-0.645197	1.28091e-54	8.75951e-53		ENSG00000108960.9	MMD	-0.648864	3.23594e-45	2.26981e-43
ENSG00000186205.13	2023-03-01	-0.732067	1.43785e-54	9.79464e-53		ENSG00000073849.15	ST6GAL1	-0.75307	9.78852e-45	6.83944e-43
ENSG00000160691.18	SHC1	-0.744049	1.68488e-54	1.14331e-52		ENSG00000166479.10	TMX3	-1.11931	1.01394e-44	7.05727e-43
ENSG00000197694.17	SPTAN1	-0.544013	2.08089e-54	1.4066e-52		ENSG00000174827.14	PDZK1	0.81594	1.12346e-44	7.78945e-43
ENSG00000139668.9	WDFY2	0.886136	5.25215e-54	3.53665e-52		ENSG00000101084.18	RAB5IF	-0.759472	1.37007e-44	9.46293e-43
ENSG00000187231.14	SESTD1	0.74618	1.47035e-53	9.86316e-52		ENSG00000138468.16	SENP7	-1.8449	1.46039e-44	1.00483e-42
ENSG00000168209.5	DDIT4	-1.14452	2.04524e-53	1.36673e-51		ENSG00000164946.19	FREM1	1.93153	2.50108e-44	1.71434e-42
ENSG00000115902.11	SLC1A4	0.938199	2.91138e-53	1.93816e-51		ENSG00000120278.16	PLEKHG1	0.954957	3.22815e-44	2.20431e-42
ENSG00000162735.18	PEX19	-0.828889	3.1674e-53	2.10064e-51		ENSG00000146676.10	PURB	-0.966566	4.05883e-44	2.76108e-42
ENSG00000197780.10	TAF13	-1.53228	4.00603e-53	2.64684e-51		ENSG00000075420.13	FNDC3B	-0.611716	4.46134e-44	3.02348e-42
ENSG00000177565.17	TBL1XR1	-0.751092	4.45807e-53	2.93448e-51		ENSG00000112078.14	KCTD20	-0.666294	4.51117e-44	3.0458e-42
ENSG00000173894.11	CBX2	0.81654	8.91456e-53	5.82429e-51		ENSG00000183044.12	ABAT	-0.937612	5.89741e-44	3.96689e-42
ENSG00000176171.11	BNIP3	-0.671413	8.89663e-53	5.82429e-51		ENSG00000129474.16	AJUBA	0.70572	6.44884e-44	4.32168e-42
ENSG00000107742.13	SPOCK2	0.856178	1.62213e-52	1.05588e-50		ENSG00000174780.17	SRP72	-0.831878	7.74991e-44	5.17436e-42
ENSG00000198586.14	TLK1	-0.907054	1.92476e-52	1.24825e-50		ENSG00000165030.4	NFIL3	-0.986263	1.12844e-43	7.50641e-42
ENSG00000118785.14	SPP1	-1.40898	2.59586e-52	1.67729e-50		ENSG00000055957.11	ITIH1	2.66042	1.17235e-43	7.76982e-42
ENSG00000138771.16	SHROOM3	0.877767	2.69401e-52	1.73433e-50		ENSG00000186687.16	LYRM7	-0.963882	1.20632e-43	7.96569e-42
ENSG00000154556.18	SORBS2	1.56412	2.8608e-52	1.83498e-50		ENSG00000113273.17	ARSB	-0.698967	1.23798e-43	8.1371e-42
ENSG00000167780.12	SOAT2	0.900728	3.00153e-52	1.91825e-50		ENSG00000165997.5	ARL5B	-0.664178	1.24131e-43	8.1371e-42
ENSG00000254726.3	MEX3A	0.763978	6.70362e-52	4.2687e-50		ENSG00000035862.12	TIMP2	-1.18153	1.35597e-43	8.85656e-42
ENSG00000118515.11	SGK1	0.697956	2.54103e-51	1.61222e-49		ENSG00000153786.12	ZDHHC7	-0.856668	1.36235e-43	8.86611e-42
ENSG00000077238.14	IL4R	-1.05491	4.07814e-51	2.57818e-49		ENSG00000125630.16	POLR1B	-0.727622	1.8207e-43	1.18064e-41
ENSG00000137801.11	THBS1	0.791016	5.18955e-51	3.26904e-49		ENSG00000121579.13	NAA50	-0.595164	1.94944e-43	1.25959e-41
ENSG00000174013.8	FBXO45	-0.798909	1.13786e-50	7.14213e-49		ENSG00000132840.10	BHMT2	-0.661722	5.4802e-43	3.52827e-41
ENSG00000224189.8	HAGLR	-0.950924	1.56093e-50	9.76275e-49		ENSG00000159023.21	EPB41	-0.726022	6.06895e-43	3.89341e-41
ENSG00000073712.15	FERMT2	-0.869096	1.72438e-50	1.07468e-48		ENSG00000137876.10	RSL24D1	-0.70409	6.45979e-43	4.12945e-41
ENSG00000101670.12	LIPG	-0.840551	2.0279e-50	1.25938e-48		ENSG00000157613.11	CREB3L1	1.14034	1.073e-42	6.83499e-41
ENSG00000108244.17	KRT23	-2.88592	2.24838e-50	1.39139e-48		ENSG00000100418.8	DESI1	-0.72118	1.56638e-42	9.94267e-41
ENSG00000152952.12	PLOD2	-0.704787	2.44246e-50	1.50618e-48		ENSG00000113580.15	NR3C1	-1.00623	1.87041e-42	1.18308e-40
ENSG00000124920.13	MYRF	0.661204	3.24502e-50	1.9941e-48		ENSG00000186918.14	ZNF395	0.791086	2.5045e-42	1.57863e-40
ENSG00000114771.14	AADAC	-1.37778	4.42655e-50	2.71068e-48		ENSG00000181035.14	SLC25A42	-0.989	2.73482e-42	1.71779e-40
ENSG00000139289.13	PHLDA1	0.79601	4.50757e-50	2.75071e-48		ENSG00000155760.2	FZD7	0.863118	3.07598e-42	1.92537e-40
ENSG00000101084.18	RAB5IF	-0.712508	6.44599e-50	3.92001e-48		ENSG00000139178.11	C1RL	-1.10145	3.54755e-42	2.21286e-40
ENSG00000067182.8	TNFRSF1A	-0.719049	9.81023e-50	5.94534e-48		ENSG00000255398.3	HCAR3	-2.97068	3.67638e-42	2.28532e-40
ENSG00000111269.3	CREBL2	-0.873631	1.28603e-49	7.76698e-48		ENSG00000100528.12	CNIH1	-0.687073	3.97495e-42	2.46242e-40
ENSG00000154640.14	BTG3	-1.25718	1.68599e-49	1.01477e-47		ENSG00000106078.19	COBL	0.790227	4.59337e-42	2.83578e-40
ENSG00000130818.12	ZNF426	-1.54376	1.90175e-49	1.14072e-47		ENSG00000185033.14	SEMA4B	-1.09543	4.95351e-42	3.04768e-40
ENSG00000178537.10	SLC25A20	-0.942491	2.91406e-49	1.74199e-47		ENSG00000159216.18	RUNX1	-1.64527	6.88036e-42	4.21878e-40
ENSG00000172164.15	SNTB1	-0.688131	4.1681e-49	2.4832e-47		ENSG00000005844.18	ITGAL	-1.26611	8.1644e-42	4.98914e-40
ENSG00000172985.11	SH3RF3	-2.4653	4.85319e-49	2.88158e-47		ENSG00000120053.12	GOT1	-0.727686	8.3436e-42	5.08142e-40
ENSG00000059573.9	ALDH18A1	0.586222	5.50426e-49	3.25715e-47		ENSG00000072415.9	MPP5	-0.835216	1.09702e-41	6.65859e-40
ENSG00000117602.12	RCAN3	-1.01049	1.05295e-48	6.20991e-47		ENSG00000135048.14	CEMIP2	-0.536217	1.19464e-41	7.22675e-40
ENSG00000137767.14	SQOR	-2.41173	1.09278e-48	6.42331e-47		ENSG00000162105.19	SHANK2	-0.736819	1.28404e-41	7.7416e-40
ENSG00000117318.9	ID3	-0.79681	1.86277e-48	1.09127e-46		ENSG00000162433.15	AK4	0.641806	2.77387e-41	1.66682e-39
ENSG00000109332.20	UBE2D3	-0.579505	2.09777e-48	1.22486e-46		ENSG00000082438.17	COBLL1	-0.875104	3.81088e-41	2.28235e-39
ENSG00000183283.16	DAZAP2	0.629623	2.27564e-48	1.32432e-46		ENSG00000168502.17	MTCL1	1.23345	4.19044e-41	2.50136e-39
ENSG00000118137.9	APOA1	0.703753	2.44622e-48	1.41889e-46		ENSG00000114948.13	ADAM23	-1.01972	4.29024e-41	2.55248e-39
ENSG00000198901.14	PRC1	-0.627772	4.14382e-48	2.39565e-46		ENSG00000170485.17	NPAS2	-0.993543	7.79199e-41	4.6206e-39
ENSG00000135549.15	PKIB	-1.06137	4.48655e-48	2.58528e-46		ENSG00000138735.16	PDE5A	1.7364	7.90895e-41	4.67458e-39
ENSG00000163251.4	FZD5	0.715454	5.04265e-48	2.89623e-46		ENSG00000165929.13	TC2N	-1.0068	8.76985e-41	5.16647e-39
ENSG00000103657.14	HERC1	-1.00625	7.53981e-48	4.31636e-46		ENSG00000115306.16	SPTBN1	-0.537029	9.00553e-41	5.28804e-39
ENSG00000114948.13	ADAM23	-1.07	7.8052e-48	4.45378e-46		ENSG00000148204.12	CRB2	1.52029	9.42355e-41	5.51553e-39
ENSG00000132824.14	SERINC3	-0.715322	9.48673e-48	5.39577e-46		ENSG00000008323.15	PLEKHG6	0.888027	9.77681e-41	5.70377e-39
ENSG00000145147.20	SLIT2	1.22389	1.12548e-47	6.38074e-46		ENSG00000153904.20	DDAH1	-0.772428	1.39318e-40	8.10157e-39
ENSG00000003989.17	SLC7A2	-0.635702	1.83138e-47	1.03494e-45		ENSG00000260549.1	MT1L	1.993	1.51426e-40	8.77736e-39
ENSG00000163191.6	S100A11	-0.740058	2.32417e-47	1.30921e-45		ENSG00000165637.13	VDAC2	-0.826432	1.98324e-40	1.1459e-38
ENSG00000175782.11	SLC35E3	-1.01113	2.91544e-47	1.63702e-45		ENSG00000255112.3	CHMP1B	0.705542	2.52884e-40	1.45647e-38
ENSG00000102144.15	PGK1	-0.550872	4.18865e-47	2.34444e-45		ENSG00000168743.12	NPNT	1.01612	2.8617e-40	1.64293e-38
ENSG00000219545.11	UMAD1	-1.13218	4.32573e-47	2.41348e-45		ENSG00000163517.15	HDAC11	-1.25976	3.15965e-40	1.80822e-38
ENSG00000144867.12	SRPRB	-0.633154	4.77621e-47	2.65639e-45		ENSG00000116954.8	RRAGC	-0.958346	3.2995e-40	1.88228e-38
ENSG00000153993.13	SEMA3D	0.849979	5.20835e-47	2.8876e-45		ENSG00000148459.16	PDSS1	-1.74348	4.02849e-40	2.2909e-38
ENSG00000165029.16	ABCA1	0.610261	9.67415e-47	5.34664e-45		ENSG00000124783.14	SSR1	-0.596331	4.71889e-40	2.67507e-38
ENSG00000183648.11	NDUFB1	-1.7372	1.02234e-46	5.63247e-45		ENSG00000100359.21	SGSM3	-0.848052	6.22286e-40	3.5166e-38
ENSG00000173166.18	RAPH1	-0.752118	1.48379e-46	8.14927e-45		ENSG00000135127.11	BICDL1	-1.55685	7.81402e-40	4.40198e-38
ENSG00000105329.10	TGFB1	-0.914475	1.71867e-46	9.40985e-45		ENSG00000221963.6	APOL6	-1.0639	1.05889e-39	5.94658e-38
ENSG00000128923.11	MINDY2	-0.931991	1.83116e-46	9.9946e-45		ENSG00000138413.13	IDH1	-0.530604	1.08404e-39	6.06895e-38
ENSG00000115233.12	PSMD14	-0.695141	1.85628e-46	1.01003e-44		ENSG00000184575.12	XPOT	-0.590088	1.09054e-39	6.08643e-38
ENSG00000169019.11	COMMD8	-1.06216	1.95908e-46	1.06268e-44		ENSG00000079385.22	CEACAM1	-0.857737	1.14275e-39	6.35815e-38
ENSG00000072274.13	TFRC	-0.507427	2.89461e-46	1.56531e-44		ENSG00000108576.10	SLC6A4	-1.30604	1.19336e-39	6.61932e-38
ENSG00000180616.9	SSTR2	-1.01746	3.05688e-46	1.648e-44		ENSG00000124588.20	NQO2	-1.06746	2.72732e-39	1.50814e-37
ENSG00000113742.14	CPEB4	-0.882711	3.31498e-46	1.78168e-44		ENSG00000174437.17	ATP2A2	-0.627918	4.27713e-39	2.35792e-37
ENSG00000113361.13	CDH6	1.62681	3.93591e-46	2.10895e-44		ENSG00000069974.16	RAB27A	-1.11896	4.57993e-39	2.51715e-37
ENSG00000198042.11	MAK16	-0.955864	4.8076e-46	2.56819e-44		ENSG00000116120.11	FARSB	-0.689278	4.87149e-39	2.66925e-37
ENSG00000153094.23	BCL2L11	0.76779	5.00673e-46	2.66646e-44		ENSG00000137414.6	FAM8A1	-0.957582	5.04479e-39	2.75583e-37
ENSG00000177311.11	ZBTB38	-0.79724	5.679e-46	3.01536e-44		ENSG00000107651.13	SEC23IP	-0.652671	6.17707e-39	3.36417e-37
ENSG00000213886.4	UBD	1.00739	1.47204e-45	7.79249e-44		ENSG00000165629.20	ATP5F1C	-0.768758	6.46248e-39	3.50901e-37
ENSG00000244062.1	AC080128.1	-1.64711	1.62575e-45	8.58035e-44		ENSG00000165272.16	AQP3	1.09681	7.96159e-39	4.31002e-37
ENSG00000213648.10	SULT1A4	-1.74923	1.71457e-45	9.02203e-44		ENSG00000101166.16	PRELID3B	0.721101	8.69056e-39	4.67656e-37
ENSG00000163624.6	CDS1	1.04837	1.81733e-45	9.53423e-44		ENSG00000167996.16	FTH1	-0.530501	8.66552e-39	4.67656e-37
ENSG00000271303.1	SRXN1	-0.637762	2.49184e-45	1.3034e-43		ENSG00000159200.18	RCAN1	0.719872	1.12447e-38	6.03299e-37
ENSG00000161958.11	FGF11	-1.98408	3.51003e-45	1.83053e-43		ENSG00000145391.13	SETD7	-0.701894	1.5274e-38	8.17046e-37
ENSG00000148175.13	STOM	-0.572002	3.97814e-45	2.06851e-43		ENSG00000163251.4	FZD5	0.710448	1.63908e-38	8.74194e-37
ENSG00000112378.12	PERP	-0.574189	5.23147e-45	2.71219e-43		ENSG00000163884.4	KLF15	-1.30221	2.22996e-38	1.18582e-36
ENSG00000115306.16	SPTBN1	-0.535234	6.08529e-45	3.14556e-43		ENSG00000254986.7	DPP3	0.53247	2.46755e-38	1.30831e-36
ENSG00000079689.14	SCGN	0.712217	6.44381e-45	3.32112e-43		ENSG00000162627.17	SNX7	-0.997707	3.23949e-38	1.71256e-36
ENSG00000137414.6	FAM8A1	-0.945758	8.24932e-45	4.23923e-43		ENSG00000244062.1	AC080128.1	-1.7147	3.48831e-38	1.83871e-36
ENSG00000183955.13	KMT5A	-0.884889	9.00214e-45	4.61261e-43		ENSG00000073150.14	PANX2	-1.01184	7.44395e-38	3.9123e-36
ENSG00000138678.11	GPAT3	-1.4286	9.62046e-45	4.91511e-43		ENSG00000210082.2	MT-RNR2	-0.623332	1.52279e-37	7.98004e-36
ENSG00000171365.17	CLCN5	0.743445	1.26161e-44	6.42692e-43		ENSG00000144791.10	LIMD1	-0.689396	1.68546e-37	8.80687e-36
ENSG00000172201.12	ID4	-1.04096	1.63741e-44	8.31718e-43		ENSG00000128165.9	ADM2	-1.41075	1.74043e-37	9.06782e-36
ENSG00000164983.7	TMEM65	-1.11034	2.02104e-44	1.02363e-42		ENSG00000187522.16	HSPA14	-1.12272	1.96051e-37	1.01851e-35
ENSG00000172318.5	B3GALT1	1.48935	2.20042e-44	1.11127e-42		ENSG00000110400.11	NECTIN1	0.86999	2.17249e-37	1.12539e-35
ENSG00000184500.16	PROS1	-0.610248	3.02779e-44	1.52474e-42		ENSG00000138678.11	GPAT3	-1.35507	2.34328e-37	1.21038e-35
ENSG00000163285.8	GABRG1	0.987289	3.48628e-44	1.75061e-42		ENSG00000196660.10	SLC30A10	-1.00824	2.38754e-37	1.22972e-35
ENSG00000099250.18	NRP1	0.644465	4.41241e-44	2.20935e-42		ENSG00000113492.14	AGXT2	0.851057	2.51156e-37	1.28991e-35
ENSG00000175265.17	GOLGA8A	-0.775994	4.81114e-44	2.40215e-42		ENSG00000064651.14	SLC12A2	0.672601	2.55976e-37	1.31093e-35
ENSG00000189091.13	SF3B3	-0.518982	1.25979e-43	6.27216e-42		ENSG00000169019.11	COMMD8	-1.04245	3.37305e-37	1.72255e-35
ENSG00000148204.12	CRB2	1.53443	1.46891e-43	7.29268e-42		ENSG00000072422.17	RHOBTB1	-1.07278	4.34761e-37	2.21396e-35
ENSG00000156976.17	EIF4A2	0.481706	1.54131e-43	7.63057e-42		ENSG00000105697.9	HAMP	-3.78286	4.61857e-37	2.34532e-35
ENSG00000122550.18	KLHL7	-1.03774	2.34745e-43	1.15889e-41		ENSG00000275993.3	SIK1B	0.778773	5.21863e-37	2.64259e-35
ENSG00000185650.10	ZFP36L1	0.712352	2.967e-43	1.46064e-41		ENSG00000118946.12	PCDH17	-0.812372	5.64539e-37	2.85069e-35
ENSG00000165443.12	PHYHIPL	0.958128	3.32806e-43	1.63382e-41		ENSG00000111615.14	KRR1	-0.827446	6.7858e-37	3.41697e-35
ENSG00000151923.17	TIAL1	-0.664675	3.78212e-43	1.85155e-41		ENSG00000117834.12	SLC5A9	1.22258	7.12266e-37	3.57661e-35
ENSG00000141505.12	ASGR1	-0.764183	5.83352e-43	2.84789e-41		ENSG00000165471.6	MBL2	0.831998	9.96688e-37	4.99092e-35
ENSG00000134001.14	EIF2S1	-0.642221	5.99064e-43	2.9165e-41		ENSG00000175906.5	ARL4D	-1.33921	1.00527e-36	5.01993e-35
ENSG00000072657.9	TRHDE	-2.01113	7.88069e-43	3.82605e-41		ENSG00000254166.3	CASC19	-0.993782	1.02294e-36	5.09407e-35
ENSG00000149212.12	SESN3	-0.771354	1.08155e-42	5.23644e-41		ENSG00000123453.18	SARDH	-0.740043	1.08786e-36	5.40243e-35
ENSG00000165424.7	ZCCHC24	-1.56619	1.09938e-42	5.30815e-41		ENSG00000140465.14	CYP1A1	-0.839742	1.2397e-36	6.13956e-35
ENSG00000105514.8	RAB3D	-1.07859	1.31933e-42	6.35267e-41		ENSG00000153094.23	BCL2L11	0.815296	1.49013e-36	7.35962e-35
ENSG00000047634.15	SCML1	1.74701	2.02335e-42	9.71596e-41		ENSG00000159674.12	SPON2	-1.00533	1.6867e-36	8.30771e-35
ENSG00000168906.13	MAT2A	-0.59254	7.38955e-42	3.52911e-40		ENSG00000160691.18	SHC1	-0.708342	1.75523e-36	8.62168e-35
ENSG00000187867.10	PALM3	-1.48937	7.38127e-42	3.52911e-40		ENSG00000174243.10	DDX23	0.600222	1.93582e-36	9.48289e-35
ENSG00000106086.20	PLEKHA8	-0.732791	1.19953e-41	5.71321e-40		ENSG00000115884.11	SDC1	-0.688125	2.4417e-36	1.19286e-34
ENSG00000172296.13	SPTLC3	0.718754	1.31759e-41	6.25857e-40		ENSG00000079689.14	SCGN	0.626997	2.68234e-36	1.30688e-34
ENSG00000080371.6	RAB21	-0.623595	2.79844e-41	1.32568e-39		ENSG00000163449.11	TMEM169	-1.26313	4.67956e-36	2.27381e-34
ENSG00000099204.20	ABLIM1	-0.591109	2.974e-41	1.40506e-39		ENSG00000086300.15	SNX10	-1.12121	6.69233e-36	3.24308e-34
ENSG00000127463.15	EMC1	-0.744338	3.1934e-41	1.50466e-39		ENSG00000085719.13	CPNE3	-0.825546	8.37513e-36	4.04768e-34
ENSG00000114850.6	SSR3	-0.574795	3.38486e-41	1.59061e-39		ENSG00000137491.15	SLCO2B1	0.677072	1.09313e-35	5.26897e-34
ENSG00000171766.16	GATM	0.555062	4.18665e-41	1.96214e-39		ENSG00000110344.9	UBE4A	-0.648747	1.0982e-35	5.27926e-34
ENSG00000176871.8	WSB2	-0.655701	4.37023e-41	2.04273e-39		ENSG00000172602.11	RND1	1.11012	1.14475e-35	5.4884e-34
ENSG00000126522.17	ASL	-0.721269	4.76902e-41	2.22322e-39		ENSG00000144959.10	NCEH1	0.730335	1.16357e-35	5.56383e-34
ENSG00000163517.15	HDAC11	-1.16775	5.82672e-41	2.70911e-39		ENSG00000119283.15	TRIM67	-1.73525	1.17915e-35	5.62343e-34
ENSG00000165507.9	DEPP1	0.905136	7.02194e-41	3.25622e-39		ENSG00000137710.16	RDX	-0.63707	1.20105e-35	5.71275e-34
ENSG00000285976.2	AL135905.2	-0.573912	8.15687e-41	3.77255e-39		ENSG00000129226.14	CD68	-1.30715	1.53083e-35	7.26217e-34
ENSG00000006210.7	CX3CL1	0.787845	8.40035e-41	3.87496e-39		ENSG00000086205.18	FOLH1	1.72436	1.66085e-35	7.85832e-34
ENSG00000187244.12	BCAM	0.708894	9.13305e-41	4.20192e-39		ENSG00000115073.8	ACTR1B	-0.759956	1.82428e-35	8.60896e-34
ENSG00000100580.8	TMED8	0.817729	9.82729e-41	4.50952e-39		ENSG00000114113.6	RBP2	0.917859	2.61337e-35	1.23006e-33
ENSG00000073803.14	MAP3K13	-0.937194	1.01529e-40	4.64678e-39		ENSG00000169641.13	LUZP1	0.688506	3.03044e-35	1.42265e-33
ENSG00000168615.12	ADAM9	-0.531869	1.06411e-40	4.85761e-39		ENSG00000141736.13	ERBB2	0.640506	4.40072e-35	2.06056e-33
ENSG00000127022.15	CANX	-0.441207	1.20207e-40	5.47316e-39		ENSG00000173221.14	GLRX	-0.976138	5.0736e-35	2.36947e-33
ENSG00000147324.11	MFHAS1	0.628979	1.27628e-40	5.79601e-39		ENSG00000172667.11	ZMAT3	-1.28723	7.94421e-35	3.70052e-33
ENSG00000010810.17	FYN	0.769209	1.79101e-40	8.11263e-39		ENSG00000162989.5	KCNJ3	2.46358	8.9807e-35	4.17255e-33
ENSG00000151208.17	DLG5	0.716591	2.23835e-40	1.01128e-38		ENSG00000047634.15	SCML1	1.63457	1.51069e-34	7.0008e-33
ENSG00000132970.14	WASF3	0.74912	2.82448e-40	1.27283e-38		ENSG00000069535.14	MAOB	0.623397	1.81091e-34	8.37059e-33
ENSG00000157654.19	PALM2AKAP2	-0.596647	2.94483e-40	1.32367e-38		ENSG00000100292.17	HMOX1	0.781241	1.97205e-34	9.09212e-33
ENSG00000101412.13	E2F1	0.746828	3.63484e-40	1.62965e-38		ENSG00000135540.11	NHSL1	-0.62049	2.34252e-34	1.07726e-32
ENSG00000188868.14	ZNF563	-1.94008	4.67216e-40	2.0894e-38		ENSG00000155506.17	LARP1	-0.504605	2.91973e-34	1.33929e-32
ENSG00000141753.7	IGFBP4	-1.12454	5.03689e-40	2.24678e-38		ENSG00000122194.18	PLG	1.14744	3.29757e-34	1.50876e-32
ENSG00000104998.4	IL27RA	-1.52499	5.8069e-40	2.5837e-38		ENSG00000139793.18	MBNL2	-0.95255	3.74115e-34	1.70739e-32
ENSG00000196136.18	SERPINA3	1.56527	6.28761e-40	2.79052e-38		ENSG00000160094.15	ZNF362	0.938681	3.99296e-34	1.81771e-32
ENSG00000008394.13	MGST1	-0.613278	6.45519e-40	2.85768e-38		ENSG00000163393.13	SLC22A15	-2.02371	4.27023e-34	1.93903e-32
ENSG00000133169.6	BEX1	1.30479	7.83592e-40	3.45154e-38		ENSG00000135821.18	GLUL	0.630097	6.1018e-34	2.76375e-32
ENSG00000276043.5	UHRF1	0.614946	7.81931e-40	3.45154e-38		ENSG00000132164.10	SLC6A11	-0.990606	6.16897e-34	2.78717e-32
ENSG00000152484.14	USP12	-0.729414	9.419e-40	4.13848e-38		ENSG00000131979.19	GCH1	-0.76355	8.59575e-34	3.87389e-32
ENSG00000163492.15	CCDC141	1.12782	1.04959e-39	4.60015e-38		ENSG00000254290.1	AC124067.4	-1.34482	1.56342e-33	7.02839e-32
ENSG00000052802.13	MSMO1	-0.553246	1.2622e-39	5.51821e-38		ENSG00000144218.19	AFF3	0.995911	1.58883e-33	7.12483e-32
ENSG00000136542.9	GALNT5	-0.658241	1.39462e-39	6.08201e-38		ENSG00000143815.15	LBR	-0.590826	1.9455e-33	8.70261e-32
ENSG00000137266.14	SLC22A23	-0.678925	1.67369e-39	7.28095e-38		ENSG00000067533.6	RRP15	-0.649164	1.97831e-33	8.82749e-32
ENSG00000157514.16	TSC22D3	0.842993	2.01653e-39	8.75075e-38		ENSG00000134285.11	FKBP11	-0.627066	2.16296e-33	9.62759e-32
ENSG00000112414.15	ADGRG6	-0.501964	2.05029e-39	8.87533e-38		ENSG00000154277.13	UCHL1	-0.505296	2.45607e-33	1.09053e-31
ENSG00000161921.15	CXCL16	-0.991996	2.23623e-39	9.65646e-38		ENSG00000174306.21	ZHX3	-0.94929	2.62082e-33	1.16082e-31
ENSG00000085998.14	POMGNT1	-0.782653	2.47112e-39	1.06446e-37		ENSG00000128309.16	MPST	-0.6068	2.72716e-33	1.20496e-31
ENSG00000228794.10	LINC01128	-1.32791	2.66154e-39	1.14368e-37		ENSG00000196535.16	MYO18A	0.61915	3.3416e-33	1.47284e-31
ENSG00000100196.11	KDELR3	-0.769926	2.92537e-39	1.25398e-37		ENSG00000188641.14	DPYD	-0.762589	3.59988e-33	1.58281e-31
ENSG00000115561.16	CHMP3	-0.594626	3.35098e-39	1.43293e-37		ENSG00000154734.15	ADAMTS1	-0.781646	4.12202e-33	1.80797e-31
ENSG00000166825.14	ANPEP	0.548412	3.65258e-39	1.55811e-37		ENSG00000156171.14	DRAM2	-1.07296	4.55603e-33	1.99348e-31
ENSG00000108395.14	TRIM37	-0.737987	4.23068e-39	1.80034e-37		ENSG00000101444.13	AHCY	0.479989	4.7735e-33	2.08358e-31
ENSG00000069974.16	RAB27A	-1.02431	5.23725e-39	2.2233e-37		ENSG00000067182.8	TNFRSF1A	-0.671315	6.89691e-33	3.00316e-31
ENSG00000175538.10	KCNE3	-1.50814	5.92167e-39	2.50779e-37		ENSG00000114573.10	ATP6V1A	-0.567175	6.98003e-33	3.03202e-31
ENSG00000105697.9	HAMP	-4.45051	6.53537e-39	2.76104e-37		ENSG00000124275.15	MTRR	-0.627491	7.68766e-33	3.33138e-31
ENSG00000117298.16	ECE1	0.535391	7.11379e-39	2.9982e-37		ENSG00000196305.17	IARS1	-0.563969	7.86023e-33	3.39799e-31
ENSG00000135052.16	GOLM1	-0.484215	1.29031e-38	5.42516e-37		ENSG00000084733.11	RAB10	-0.694133	1.14316e-32	4.91834e-31
ENSG00000196177.13	ACADSB	-0.551601	1.29837e-38	5.44603e-37		ENSG00000166068.13	SPRED1	-0.806139	1.14284e-32	4.91834e-31
ENSG00000175832.13	ETV4	0.510283	1.43058e-38	5.98631e-37		ENSG00000216775.3	AL109918.1	-0.939132	1.40728e-32	6.04025e-31
ENSG00000198478.8	SH3BGRL2	-0.773422	1.8284e-38	7.63281e-37		ENSG00000141510.17	TP53	0.653106	1.70475e-32	7.29963e-31
ENSG00000084674.15	APOB	-0.546416	2.14874e-38	8.94883e-37		ENSG00000146830.10	GIGYF1	0.712434	1.72393e-32	7.3643e-31
ENSG00000176624.11	MEX3C	0.631526	2.38405e-38	9.90537e-37		ENSG00000173702.7	MUC13	0.806499	1.96042e-32	8.35473e-31
ENSG00000106780.9	MEGF9	-0.586032	2.49192e-38	1.03291e-36		ENSG00000173334.4	TRIB1	-1.01149	2.18506e-32	9.29013e-31
ENSG00000185432.12	METTL7A	-0.596113	2.64383e-38	1.0933e-36		ENSG00000119729.12	RHOQ	-0.908018	2.34683e-32	9.95444e-31
ENSG00000123612.16	ACVR1C	-1.31763	4.04817e-38	1.67011e-36		ENSG00000067798.16	NAV3	-4.78618	2.38726e-32	1.01022e-30
ENSG00000170515.14	PA2G4	-0.453991	4.2889e-38	1.76528e-36		ENSG00000204713.11	TRIM27	-0.665947	2.50194e-32	1.05626e-30
ENSG00000139515.6	PDX1	1.50511	4.92367e-38	2.02181e-36		ENSG00000119333.11	WDR34	0.675654	2.67091e-32	1.12496e-30
ENSG00000124766.7	SOX4	0.5443	7.15489e-38	2.93117e-36		ENSG00000099953.10	MMP11	0.964852	3.37686e-32	1.41899e-30
ENSG00000198074.10	AKR1B10	-1.17189	7.32188e-38	2.99261e-36		ENSG00000156398.13	SFXN2	-1.34852	3.65644e-32	1.5329e-30
ENSG00000176566.5	DCAF4L2	-0.696072	8.89806e-38	3.62838e-36		ENSG00000155975.10	VPS37A	-0.797029	5.04858e-32	2.11162e-30
ENSG00000071054.16	MAP4K4	0.462601	1.03959e-37	4.22934e-36		ENSG00000149474.13	KAT14	0.751677	5.2054e-32	2.17217e-30
ENSG00000124275.15	MTRR	-0.62942	1.2872e-37	5.22462e-36		ENSG00000072657.9	TRHDE	-1.48809	6.22753e-32	2.5927e-30
ENSG00000067225.18	PKM	-0.503113	1.5716e-37	6.36426e-36		ENSG00000026025.16	VIM	0.513383	7.14512e-32	2.96786e-30
ENSG00000124783.14	SSR1	-0.53771	2.12896e-37	8.6015e-36		ENSG00000170802.16	FOXN2	-0.745722	7.16244e-32	2.96821e-30
ENSG00000147475.17	ERLIN2	-0.646079	2.2695e-37	9.14827e-36		ENSG00000048828.17	FAM120A	-0.490804	7.39177e-32	3.05622e-30
ENSG00000137776.17	SLTM	-0.771915	2.43895e-37	9.80883e-36		ENSG00000170099.6	SERPINA6	0.645827	7.62626e-32	3.14596e-30
ENSG00000101935.10	AMMECR1	-1.0137	2.99547e-37	1.20195e-35		ENSG00000165572.8	KBTBD6	-0.898425	9.01273e-32	3.70942e-30
ENSG00000172602.11	RND1	1.06747	3.27619e-37	1.3116e-35		ENSG00000095380.11	NANS	-0.714234	9.24362e-32	3.79578e-30
ENSG00000183255.12	PTTG1IP	-0.539741	3.58507e-37	1.43199e-35		ENSG00000213190.4	MLLT11	-0.698753	9.30795e-32	3.81351e-30
ENSG00000255398.3	HCAR3	-2.90428	3.6902e-37	1.47064e-35		ENSG00000163785.12	RYK	-0.820647	9.79122e-32	4.00241e-30
ENSG00000136824.19	SMC2	-0.625347	3.86126e-37	1.53533e-35		ENSG00000140479.17	PCSK6	-0.589996	1.13411e-31	4.62546e-30
ENSG00000168743.12	NPNT	0.929001	4.1188e-37	1.63404e-35		ENSG00000077238.14	IL4R	-0.871731	1.2153e-31	4.9454e-30
ENSG00000132485.14	ZRANB2	-0.766827	4.82245e-37	1.90889e-35		ENSG00000113645.14	WWC1	0.660094	1.35847e-31	5.51559e-30
ENSG00000145362.20	ANK2	-1.00455	5.32309e-37	2.10232e-35		ENSG00000100665.12	SERPINA4	1.01323	1.86803e-31	7.56742e-30
ENSG00000164466.13	SFXN1	-0.583635	6.41994e-37	2.52983e-35		ENSG00000165449.11	SLC16A9	0.942979	2.08235e-31	8.39787e-30
ENSG00000129625.13	REEP5	-0.779022	7.49041e-37	2.94506e-35		ENSG00000169432.17	SCN9A	0.739709	2.07858e-31	8.39787e-30
ENSG00000152932.8	RAB3C	0.930493	8.68157e-37	3.40577e-35		ENSG00000096006.11	CRISP3	-4.08281	2.09828e-31	8.44325e-30
ENSG00000006607.14	FARP2	-0.896592	1.04326e-36	4.08357e-35		ENSG00000154447.15	SH3RF1	0.692687	2.32763e-31	9.34527e-30
ENSG00000074527.12	NTN4	1.5065	1.11121e-36	4.3399e-35		ENSG00000164638.10	SLC29A4	0.694766	2.47543e-31	9.91656e-30
ENSG00000157214.14	STEAP2	-1.09993	1.17905e-36	4.59465e-35		ENSG00000161921.15	CXCL16	-0.972584	2.64067e-31	1.05551e-29
ENSG00000099219.14	ERMP1	-0.673655	1.76437e-36	6.86035e-35		ENSG00000184500.16	PROS1	-0.541802	2.75837e-31	1.10011e-29
ENSG00000139211.6	AMIGO2	-0.711729	1.88264e-36	7.30407e-35		ENSG00000106351.13	AGFG2	-0.707786	3.08582e-31	1.22799e-29
ENSG00000149084.13	HSD17B12	-0.629123	2.98999e-36	1.15747e-34		ENSG00000241399.7	CD302	-0.674983	3.18969e-31	1.26653e-29
ENSG00000177125.5	ZBTB34	-0.975517	5.26928e-36	2.03533e-34		ENSG00000261371.6	PECAM1	-0.893802	3.24349e-31	1.28506e-29
ENSG00000095203.14	EPB41L4B	-0.618121	5.28945e-36	2.03864e-34		ENSG00000166579.15	NDEL1	-0.895596	3.25403e-31	1.28641e-29
ENSG00000110628.16	SLC22A18	-1.03564	6.26296e-36	2.40857e-34		ENSG00000137504.13	CREBZF	0.695967	3.73362e-31	1.47278e-29
ENSG00000106415.13	GLCCI1	-0.758537	6.8566e-36	2.63111e-34		ENSG00000160181.9	TFF2	1.26751	3.95525e-31	1.5568e-29
ENSG00000143858.12	SYT2	-2.05311	6.87495e-36	2.6324e-34		ENSG00000186529.16	CYP4F3	-1.01624	4.06048e-31	1.59474e-29
ENSG00000145730.20	PAM	-0.689759	7.50711e-36	2.86821e-34		ENSG00000105738.11	SIPA1L3	0.614701	4.18571e-31	1.64034e-29
ENSG00000083168.11	KAT6A	-0.698292	9.92084e-36	3.78219e-34		ENSG00000099284.14	MACROH2A2	0.916753	4.72387e-31	1.84723e-29
ENSG00000181061.13	HIGD1A	-0.492864	1.05656e-35	4.01928e-34		ENSG00000014123.10	UFL1	-0.727287	4.87095e-31	1.90062e-29
ENSG00000134107.5	BHLHE40	-0.609764	1.22522e-35	4.65081e-34		ENSG00000102230.14	PCYT1B	3.41039	4.96232e-31	1.93209e-29
ENSG00000167711.13	SERPINF2	0.556501	1.39723e-35	5.2923e-34		ENSG00000141448.10	GATA6	0.676369	5.24265e-31	2.03684e-29
ENSG00000137168.8	PPIL1	-0.723	1.43087e-35	5.40807e-34		ENSG00000017260.19	ATP2C1	-0.532027	5.35623e-31	2.07649e-29
ENSG00000163694.15	RBM47	-0.606499	1.90858e-35	7.19812e-34		ENSG00000144136.11	SLC20A1	-0.585712	7.14553e-31	2.76422e-29
ENSG00000163297.17	ANTXR2	-0.599148	2.1151e-35	7.95992e-34		ENSG00000178401.16	DNAJC22	-0.619949	8.82144e-31	3.40523e-29
ENSG00000070669.17	ASNS	0.792289	2.55094e-35	9.57965e-34		ENSG00000116852.14	KIF21B	-1.10353	8.86649e-31	3.4153e-29
ENSG00000150782.12	IL18	-1.32474	2.96697e-35	1.11182e-33		ENSG00000127863.15	TNFRSF19	1.14093	1.00324e-30	3.85618e-29
ENSG00000170145.5	SIK2	0.654258	3.26997e-35	1.22276e-33		ENSG00000157227.13	MMP14	0.603668	1.00685e-30	3.86181e-29
ENSG00000173852.14	DPY19L1	-0.737343	3.88936e-35	1.45128e-33		ENSG00000180089.6	TMEM86B	0.996247	1.26445e-30	4.83955e-29
ENSG00000109072.14	VTN	0.526044	4.49074e-35	1.67214e-33		ENSG00000235162.8	C12orf75	0.629314	1.39054e-30	5.31085e-29
ENSG00000177669.4	MBOAT4	1.0903	4.53326e-35	1.6844e-33		ENSG00000152270.9	PDE3B	-0.634569	1.41571e-30	5.39556e-29
ENSG00000103460.17	TOX3	0.902239	5.26982e-35	1.95395e-33		ENSG00000198498.10	TMA16	-0.725816	1.51464e-30	5.76041e-29
ENSG00000005844.18	ITGAL	-1.11239	5.58982e-35	2.06823e-33		ENSG00000205726.15	ITSN1	-0.545215	2.24347e-30	8.51433e-29
ENSG00000170017.12	ALCAM	-0.591619	6.15035e-35	2.27085e-33		ENSG00000144711.16	IQSEC1	-0.59278	2.97256e-30	1.12576e-28
ENSG00000125814.17	NAPB	-1.19526	6.49688e-35	2.39377e-33		ENSG00000060982.15	BCAT1	-0.572087	3.77214e-30	1.42558e-28
ENSG00000132964.12	CDK8	-1.11882	8.419e-35	3.09548e-33		ENSG00000143924.19	EML4	-0.532137	3.78181e-30	1.42625e-28
ENSG00000111276.11	CDKN1B	-0.597615	8.61412e-35	3.16061e-33		ENSG00000054793.14	ATP9A	0.641506	4.78492e-30	1.799e-28
ENSG00000130147.16	SH3BP4	0.59044	9.32125e-35	3.41294e-33		ENSG00000211450.10	SELENOH	0.514425	4.79016e-30	1.799e-28
ENSG00000139219.19	COL2A1	0.586261	9.54311e-35	3.4869e-33		ENSG00000065243.20	PKN2	-0.701843	5.02598e-30	1.88365e-28
ENSG00000069535.14	MAOB	0.502786	1.10626e-34	4.03371e-33		ENSG00000163840.10	DTX3L	-0.735528	5.45521e-30	2.04027e-28
ENSG00000158435.8	CNOT11	-0.477389	1.22062e-34	4.4415e-33		ENSG00000204054.14	LINC00963	-0.700156	5.80258e-30	2.1657e-28
ENSG00000135040.16	NAA35	-0.600624	1.31436e-34	4.77271e-33		ENSG00000163754.17	GYG1	-0.698731	6.03147e-30	2.24647e-28
ENSG00000069482.7	GAL	-0.931219	1.52079e-34	5.51092e-33		ENSG00000013275.8	PSMC4	-0.481014	6.58695e-30	2.44831e-28
ENSG00000100697.14	DICER1	-0.659608	1.65519e-34	5.9856e-33		ENSG00000137767.14	SQOR	-1.72438	8.34754e-30	3.09632e-28
ENSG00000151632.17	AKR1C2	-0.602442	1.73681e-34	6.26786e-33		ENSG00000189431.8	RASSF10	1.80936	8.53604e-30	3.15974e-28
ENSG00000071189.21	SNX13	-0.766259	2.09143e-34	7.53216e-33		ENSG00000155465.18	SLC7A7	0.758787	1.10836e-29	4.09433e-28
ENSG00000137331.12	IER3	-1.00959	2.35802e-34	8.47488e-33		ENSG00000159792.10	PSKH1	0.699797	1.17848e-29	4.34447e-28
ENSG00000132840.10	BHMT2	-0.53777	3.28383e-34	1.17782e-32		ENSG00000006453.14	BAIAP2L1	-0.727577	1.32103e-29	4.86005e-28
ENSG00000168502.17	MTCL1	1.08157	3.29763e-34	1.18036e-32		ENSG00000166313.19	APBB1	-1.17029	1.59631e-29	5.86083e-28
ENSG00000179632.10	MAF1	-0.726843	3.35053e-34	1.19686e-32		ENSG00000183579.16	ZNRF3	0.627679	1.74333e-29	6.3876e-28
ENSG00000107789.16	MINPP1	-0.666445	4.00634e-34	1.42785e-32		ENSG00000143653.10	SCCPDH	-0.567677	2.09943e-29	7.67676e-28
ENSG00000136560.14	TANK	-0.765326	4.01341e-34	1.42785e-32		ENSG00000149428.19	HYOU1	-0.543996	2.22928e-29	8.13505e-28
ENSG00000023909.10	GCLM	-0.617584	4.38555e-34	1.55709e-32		ENSG00000155304.6	HSPA13	-0.621374	2.25937e-29	8.22821e-28
ENSG00000162433.15	AK4	0.504232	4.45106e-34	1.57716e-32		ENSG00000111371.16	SLC38A1	-0.457854	2.274e-29	8.26481e-28
ENSG00000186432.9	KPNA4	-0.560404	5.41646e-34	1.91538e-32		ENSG00000164465.18	DCBLD1	0.641212	3.03124e-29	1.09948e-27
ENSG00000275993.3	SIK1B	0.703518	7.30574e-34	2.57828e-32		ENSG00000164181.14	ELOVL7	0.875738	4.0998e-29	1.48408e-27
ENSG00000146963.18	LUC7L2	-0.592019	7.34988e-34	2.58866e-32		ENSG00000073350.13	LLGL2	0.681176	4.28436e-29	1.54778e-27
ENSG00000117000.9	RLF	-0.694268	7.77848e-34	2.73413e-32		ENSG00000145934.16	TENM2	-1.1107	4.95619e-29	1.78691e-27
ENSG00000170385.10	SLC30A1	0.663677	7.89089e-34	2.76811e-32		ENSG00000123933.17	MXD4	-0.72683	5.01127e-29	1.80316e-27
ENSG00000162105.19	SHANK2	-0.608132	9.20611e-34	3.22305e-32		ENSG00000163710.9	PCOLCE2	-0.652018	6.39699e-29	2.29718e-27
ENSG00000104635.14	SLC39A14	-0.441182	9.25352e-34	3.23321e-32		ENSG00000172183.15	ISG20	-1.36575	6.89885e-29	2.47248e-27
ENSG00000084090.13	STARD7	-0.436115	9.49223e-34	3.31004e-32		ENSG00000136856.18	SLC2A8	-0.687939	7.33178e-29	2.62242e-27
ENSG00000164144.16	ARFIP1	-0.78238	9.87286e-34	3.43595e-32		ENSG00000164220.7	F2RL2	-1.54026	7.63054e-29	2.72388e-27
ENSG00000176485.11	PLAAT3	-0.596293	1.11544e-33	3.86665e-32		ENSG00000166845.15	C18orf54	-0.889283	7.69552e-29	2.74164e-27
ENSG00000183486.13	MX2	-0.528224	1.11383e-33	3.86665e-32		ENSG00000110721.12	CHKA	-0.466636	7.83531e-29	2.78594e-27
ENSG00000134987.11	WDR36	-0.748589	1.1954e-33	4.13565e-32		ENSG00000266412.5	NCOA4	-0.497383	8.30328e-29	2.94652e-27
ENSG00000134548.11	SPX	-1.29769	1.41118e-33	4.87259e-32		ENSG00000153317.15	ASAP1	-0.653234	8.5985e-29	3.04529e-27
ENSG00000181649.8	PHLDA2	-1.70233	1.46495e-33	5.04833e-32		ENSG00000168952.15	STXBP6	0.781561	1.06344e-28	3.75895e-27
ENSG00000035499.13	DEPDC1B	0.547861	1.55207e-33	5.3381e-32		ENSG00000138798.13	EGF	-0.831761	1.15241e-28	4.06547e-27
ENSG00000119729.12	RHOQ	-0.824647	1.94754e-33	6.67214e-32		ENSG00000167461.12	RAB8A	-0.594283	1.18544e-28	4.17381e-27
ENSG00000168763.16	CNNM3	0.599773	1.94742e-33	6.67214e-32		ENSG00000120519.14	SLC10A7	-0.789986	1.5363e-28	5.39861e-27
ENSG00000067798.16	NAV3	-4.49704	2.54992e-33	8.71884e-32		ENSG00000102158.19	MAGT1	-0.608636	1.59719e-28	5.59602e-27
ENSG00000183741.12	CBX6	0.672349	4.40667e-33	1.50383e-31		ENSG00000120137.7	PANK3	-0.517182	1.59869e-28	5.59602e-27
ENSG00000111057.11	KRT18	-0.559534	4.7546e-33	1.61942e-31		ENSG00000134755.17	DSC2	0.729775	2.23155e-28	7.79614e-27
ENSG00000129226.14	CD68	-1.55694	4.77322e-33	1.62262e-31		ENSG00000121892.15	PDS5A	-0.527149	2.5224e-28	8.79521e-27
ENSG00000159625.15	DRC7	1.96138	4.98937e-33	1.69282e-31		ENSG00000058668.14	ATP2B4	-0.84031	2.91346e-28	1.01392e-26
ENSG00000111412.6	C12orf49	0.596714	5.93044e-33	2.00824e-31		ENSG00000119899.13	SLC17A5	-0.667499	3.04043e-28	1.05607e-26
ENSG00000185088.14	RPS27L	-0.849662	7.02108e-33	2.37299e-31		ENSG00000102934.10	PLLP	0.93532	4.50938e-28	1.56028e-26
ENSG00000172965.17	MIR4435-2HG	-0.750558	7.52265e-33	2.53763e-31		ENSG00000185008.17	ROBO2	1.88528	4.50187e-28	1.56028e-26
ENSG00000108582.12	CPD	0.472516	7.83153e-33	2.63677e-31		ENSG00000183134.5	PTGDR2	-2.05189	4.91163e-28	1.6962e-26
ENSG00000161249.21	DMKN	-1.74504	8.76175e-33	2.94432e-31		ENSG00000116117.18	PARD3B	0.929635	4.96165e-28	1.7102e-26
ENSG00000124588.20	NQO2	-0.86555	9.59354e-33	3.21768e-31		ENSG00000115159.16	GPD2	-0.530158	5.70091e-28	1.96127e-26
ENSG00000146070.17	PLA2G7	-0.985106	1.13209e-32	3.7898e-31		ENSG00000132970.14	WASF3	0.695159	5.78541e-28	1.98654e-26
ENSG00000149474.13	KAT14	0.704216	1.25467e-32	4.19217e-31		ENSG00000244300.3	GATA2-AS1	-1.23046	6.3137e-28	2.16382e-26
ENSG00000157087.20	ATP2B2	-0.538723	1.46775e-32	4.89483e-31		ENSG00000283526.1	PRRT1B	1.59107	6.94013e-28	2.374e-26
ENSG00000060656.20	PTPRU	-1.11976	1.74519e-32	5.80905e-31		ENSG00000164484.11	TMEM200A	-1.76683	8.79523e-28	3.00287e-26
ENSG00000211445.12	GPX3	-0.630036	2.33378e-32	7.75352e-31		ENSG00000100234.11	TIMP3	-0.553595	1.10898e-27	3.77913e-26
ENSG00000139921.13	TMX1	-0.65086	2.50173e-32	8.29582e-31		ENSG00000116285.13	ERRFI1	-0.511727	1.23412e-27	4.19763e-26
ENSG00000196535.16	MYO18A	0.537683	2.6352e-32	8.72198e-31		ENSG00000105329.10	TGFB1	-0.810512	1.61677e-27	5.48881e-26
ENSG00000148180.19	GSN	0.465177	2.99041e-32	9.87902e-31		ENSG00000146966.13	DENND2A	-2.28461	1.82745e-27	6.19239e-26
ENSG00000135698.10	MPHOSPH6	-0.7078	3.15581e-32	1.04059e-30		ENSG00000174485.15	DENND4A	-0.687173	1.98183e-27	6.7029e-26
ENSG00000188186.10	LAMTOR4	-0.852432	4.04857e-32	1.33247e-30		ENSG00000137962.13	ARHGAP29	-0.62832	2.0183e-27	6.81347e-26
ENSG00000198944.6	SOWAHA	1.39419	4.2631e-32	1.40045e-30		ENSG00000258818.4	RNASE4	0.753255	2.05999e-27	6.9412e-26
ENSG00000119547.6	ONECUT2	0.628034	4.33362e-32	1.42096e-30		ENSG00000115963.13	RND3	0.617894	2.8073e-27	9.44163e-26
ENSG00000086205.18	FOLH1	1.63267	4.7531e-32	1.5556e-30		ENSG00000236283.5	AC019197.1	-2.66044	3.10439e-27	1.04214e-25
ENSG00000173702.7	MUC13	0.778248	5.27418e-32	1.72293e-30		ENSG00000135018.14	UBQLN1	-0.460006	3.2101e-27	1.07562e-25
ENSG00000141448.10	GATA6	0.635579	6.06176e-32	1.97654e-30		ENSG00000196683.10	TOMM7	0.613703	3.2301e-27	1.08031e-25
ENSG00000113494.17	PRLR	0.594835	6.2128e-32	2.02204e-30		ENSG00000136205.17	TNS3	0.511913	3.41407e-27	1.13973e-25
ENSG00000090857.13	PDPR	-0.644857	6.31343e-32	2.05099e-30		ENSG00000117758.14	STX12	-0.67742	3.6093e-27	1.20268e-25
ENSG00000186470.14	BTN3A2	-0.941261	7.71396e-32	2.50134e-30		ENSG00000066813.14	ACSM2B	-1.412	3.63927e-27	1.21043e-25
ENSG00000070961.15	ATP2B1	0.48647	8.49444e-32	2.74935e-30		ENSG00000173801.17	JUP	0.64653	3.78332e-27	1.25602e-25
ENSG00000082438.17	COBLL1	-0.621838	9.04776e-32	2.92306e-30		ENSG00000249948.6	GBA3	0.618005	4.04444e-27	1.34024e-25
ENSG00000163904.13	SENP2	-0.556332	1.09291e-31	3.52438e-30		ENSG00000114354.14	TFG	-0.565217	4.98919e-27	1.65028e-25
ENSG00000154114.12	TBCEL	-0.911175	1.13605e-31	3.6568e-30		ENSG00000185022.12	MAFF	-0.925923	5.3869e-27	1.77857e-25
ENSG00000146476.11	ARMT1	-0.664518	1.56338e-31	5.02311e-30		ENSG00000106012.18	IQCE	0.705806	6.00466e-27	1.9789e-25
ENSG00000145242.13	EPHA5	-1.06243	1.62737e-31	5.21918e-30		ENSG00000135549.15	PKIB	-0.825793	6.08701e-27	2.00238e-25
ENSG00000050165.18	DKK3	-0.868842	2.09947e-31	6.72098e-30		ENSG00000106546.14	AHR	-0.675254	6.22094e-27	2.04271e-25
ENSG00000145934.16	TENM2	-1.16463	2.19846e-31	7.02507e-30		ENSG00000150867.14	PIP4K2A	0.703836	6.38972e-27	2.09432e-25
ENSG00000107745.19	MICU1	-0.706971	2.37118e-31	7.56325e-30		ENSG00000186205.13	2023-03-01	-0.531204	8.40992e-27	2.75146e-25
ENSG00000164096.13	C4orf3	-0.67574	2.80892e-31	8.94327e-30		ENSG00000141568.21	FOXK2	-0.564566	8.53989e-27	2.78892e-25
ENSG00000113580.15	NR3C1	-0.793327	2.88233e-31	9.16039e-30		ENSG00000115020.17	PIKFYVE	-0.597315	8.8234e-27	2.8763e-25
ENSG00000141485.17	SLC13A5	0.551163	3.46961e-31	1.10069e-29		ENSG00000072954.7	TMEM38A	-1.60301	8.84084e-27	2.87678e-25
ENSG00000135111.16	TBX3	-0.696721	3.54056e-31	1.12118e-29		ENSG00000161031.13	PGLYRP2	2.41124	8.97043e-27	2.91369e-25
ENSG00000084112.15	SSH1	0.573586	3.6894e-31	1.16621e-29		ENSG00000173218.15	VANGL1	0.703406	9.87806e-27	3.20273e-25
ENSG00000111110.12	PPM1H	0.554453	5.11431e-31	1.61371e-29		ENSG00000135454.14	B4GALNT1	-0.658613	1.02469e-26	3.31637e-25
ENSG00000266412.5	NCOA4	-0.463296	5.4071e-31	1.70304e-29		ENSG00000162735.18	PEX19	-0.581986	1.02673e-26	3.31701e-25
ENSG00000161618.10	ALDH16A1	0.749228	5.47356e-31	1.72089e-29		ENSG00000011478.12	QPCTL	-1.04823	1.16587e-26	3.75979e-25
ENSG00000108312.15	UBTF	0.523718	5.84839e-31	1.83545e-29		ENSG00000196954.14	CASP4	-0.774184	1.18415e-26	3.8119e-25
ENSG00000106080.11	FKBP14	-0.678947	6.04913e-31	1.89507e-29		ENSG00000173193.15	PARP14	-0.797897	1.34221e-26	4.31302e-25
ENSG00000168952.15	STXBP6	0.739598	6.28498e-31	1.96546e-29		ENSG00000139211.6	AMIGO2	-0.62255	1.37606e-26	4.41394e-25
ENSG00000197857.14	ZNF44	-1.27838	6.38967e-31	1.99464e-29		ENSG00000165105.10	RASEF	0.907611	1.49324e-26	4.78127e-25
ENSG00000145016.16	RUBCN	0.763207	7.51139e-31	2.34065e-29		ENSG00000100982.12	PCIF1	0.727737	1.50232e-26	4.80182e-25
ENSG00000164442.10	CITED2	-0.613132	9.72747e-31	3.02585e-29		ENSG00000122376.11	SHLD2	-0.579079	2.04501e-26	6.52485e-25
ENSG00000100284.21	TOM1	-0.67643	9.74971e-31	3.02741e-29		ENSG00000197694.17	SPTAN1	-0.444964	2.0689e-26	6.58939e-25
ENSG00000168916.15	ZNF608	0.929259	1.19836e-30	3.71449e-29		ENSG00000166471.11	TMEM41B	-0.745127	2.12147e-26	6.74494e-25
ENSG00000172197.11	MBOAT1	1.13815	1.24442e-30	3.85048e-29		ENSG00000164976.9	MYORG	0.614691	2.18383e-26	6.93097e-25
ENSG00000254290.1	AC124067.4	-1.31261	1.5308e-30	4.72826e-29		ENSG00000158470.5	B4GALT5	0.651545	2.49493e-26	7.90442e-25
ENSG00000112146.16	FBXO9	-0.71479	2.16973e-30	6.69e-29		ENSG00000148926.10	ADM	-1.02799	3.00971e-26	9.51861e-25
ENSG00000131467.11	PSME3	-0.439766	2.23743e-30	6.88665e-29		ENSG00000273841.5	TAF9	-0.602075	3.07077e-26	9.69471e-25
ENSG00000205730.6	ITPRIPL2	0.754466	2.7068e-30	8.31679e-29		ENSG00000073712.15	FERMT2	-0.639462	3.37136e-26	1.06251e-24
ENSG00000174718.12	RESF1	0.770386	3.40458e-30	1.04425e-28		ENSG00000213047.13	DENND1B	-0.98291	4.09875e-26	1.2895e-24
ENSG00000116574.6	RHOU	0.514609	3.83236e-30	1.17341e-28		ENSG00000138622.4	HCN4	1.20965	4.37576e-26	1.37425e-24
ENSG00000175745.14	NR2F1	0.582349	4.38178e-30	1.3393e-28		ENSG00000131236.17	CAP1	-0.436843	4.53118e-26	1.42058e-24
ENSG00000170525.21	PFKFB3	-0.769616	6.81826e-30	2.0804e-28		ENSG00000120705.13	ETF1	-0.49681	4.62988e-26	1.44901e-24
ENSG00000163449.11	TMEM169	-1.08598	7.68643e-30	2.34123e-28		ENSG00000131732.12	ZCCHC9	-0.751481	5.07439e-26	1.58537e-24
ENSG00000158715.6	SLC45A3	-1.64062	8.42546e-30	2.56189e-28		ENSG00000111358.14	GTF2H3	-0.662461	6.35072e-26	1.9807e-24
ENSG00000078140.14	UBE2K	-0.51628	8.58262e-30	2.60517e-28		ENSG00000164211.13	STARD4	-0.585729	7.39113e-26	2.30121e-24
ENSG00000122299.12	ZC3H7A	-0.625588	9.93386e-30	3.01013e-28		ENSG00000183486.13	MX2	-0.532471	7.51962e-26	2.33718e-24
ENSG00000090661.12	CERS4	0.791349	1.24629e-29	3.76997e-28		ENSG00000127824.14	TUBA4A	-0.63418	8.42509e-26	2.6141e-24
ENSG00000170946.15	DNAJC24	-0.850075	1.28705e-29	3.88658e-28		ENSG00000150961.15	SEC24D	-0.510138	8.89245e-26	2.75437e-24
ENSG00000107566.14	ERLIN1	-0.486909	1.31426e-29	3.96194e-28		ENSG00000178202.13	POGLUT3	-0.572747	9.80438e-26	3.03162e-24
ENSG00000238227.8	TMEM250	0.935673	1.40272e-29	4.22138e-28		ENSG00000134250.20	NOTCH2	0.629092	1.04801e-25	3.23503e-24
ENSG00000117586.11	TNFSF4	-0.931363	1.51204e-29	4.54258e-28		ENSG00000083720.13	OXCT1	0.687397	1.05033e-25	3.23663e-24
ENSG00000139636.15	LMBR1L	-0.977187	1.54864e-29	4.6446e-28		ENSG00000164850.15	GPER1	-0.688002	1.10367e-25	3.3952e-24
ENSG00000054654.17	SYNE2	0.805794	1.56282e-29	4.67914e-28		ENSG00000116761.12	CTH	-0.927748	1.29829e-25	3.9871e-24
ENSG00000131979.19	GCH1	-0.582878	2.03121e-29	6.07116e-28		ENSG00000197077.13	KIAA1671	0.687257	1.32034e-25	4.04791e-24
ENSG00000107984.10	DKK1	-0.46939	2.17288e-29	6.4836e-28		ENSG00000095203.14	EPB41L4B	-0.553194	1.70584e-25	5.22093e-24
ENSG00000047849.21	MAP4	-0.411293	2.44212e-29	7.27462e-28		ENSG00000175538.10	KCNE3	-1.15101	1.74325e-25	5.32637e-24
ENSG00000286132.1	AC022415.3	-2.3119	2.46364e-29	7.32631e-28		ENSG00000109861.16	CTSC	-0.425488	1.75046e-25	5.33936e-24
ENSG00000079739.17	PGM1	-0.507717	2.63919e-29	7.83509e-28		ENSG00000075651.16	PLD1	-0.600276	1.77449e-25	5.40349e-24
ENSG00000187068.3	C3orf70	0.816789	2.92838e-29	8.67897e-28		ENSG00000106610.15	STAG3L4	-1.62245	1.7895e-25	5.44001e-24
ENSG00000168795.5	ZBTB5	-0.501015	3.54584e-29	1.04913e-27		ENSG00000168615.12	ADAM9	-0.455081	1.96913e-25	5.97601e-24
ENSG00000174640.15	SLCO2A1	0.927199	4.59982e-29	1.35869e-27		ENSG00000133169.6	BEX1	1.1217	2.16881e-25	6.57095e-24
ENSG00000118523.6	CCN2	-0.521319	4.96461e-29	1.46398e-27		ENSG00000117280.13	RAB29	-0.727756	2.6756e-25	8.09281e-24
ENSG00000136167.14	LCP1	-0.611495	5.05567e-29	1.48833e-27		ENSG00000128645.15	HOXD1	-1.73639	2.87683e-25	8.68688e-24
ENSG00000116750.13	UCHL5	-0.617471	5.67099e-29	1.66668e-27		ENSG00000115657.14	ABCB6	-0.566521	2.90226e-25	8.749e-24
ENSG00000105855.10	ITGB8	1.776	6.01295e-29	1.76423e-27		ENSG00000081181.8	ARG2	-0.83447	3.07911e-25	9.26663e-24
ENSG00000116678.19	LEPR	0.846933	6.47214e-29	1.8958e-27		ENSG00000163577.8	EIF5A2	-0.829892	3.13786e-25	9.4277e-24
ENSG00000137819.14	PAQR5	-1.28274	8.50738e-29	2.48781e-27		ENSG00000113282.13	CLINT1	-0.503722	3.28732e-25	9.84394e-24
ENSG00000172830.13	SSH3	-0.607445	8.87553e-29	2.59115e-27		ENSG00000186594.14	MIR22HG	-1.36563	3.28355e-25	9.84394e-24
ENSG00000162627.17	SNX7	-0.796655	9.72073e-29	2.8332e-27		ENSG00000138193.15	PLCE1	0.795287	3.33398e-25	9.9671e-24
ENSG00000159216.18	RUNX1	-1.01345	9.7887e-29	2.84828e-27		ENSG00000134107.5	BHLHE40	-0.557941	3.87919e-25	1.15778e-23
ENSG00000164120.14	HPGD	-0.713838	9.94065e-29	2.88772e-27		ENSG00000143850.16	PLEKHA6	0.77605	4.95378e-25	1.47606e-23
ENSG00000139344.8	AMDHD1	1.09376	1.06962e-28	3.10208e-27		ENSG00000110169.11	HPX	-0.568634	5.83218e-25	1.73493e-23
ENSG00000079313.15	REXO1	0.615195	1.08327e-28	3.13648e-27		ENSG00000164488.12	DACT2	0.989737	5.90361e-25	1.75328e-23
ENSG00000125772.14	GPCPD1	-0.583195	1.21922e-28	3.5243e-27		ENSG00000072364.13	AFF4	-0.564116	6.81617e-25	2.02097e-23
ENSG00000138823.13	MTTP	-0.520348	1.23284e-28	3.55782e-27		ENSG00000164466.13	SFXN1	-0.505801	7.35464e-25	2.17705e-23
ENSG00000181896.12	ZNF101	-0.915492	1.31202e-28	3.78011e-27		ENSG00000204262.14	COL5A2	-0.42026	7.42893e-25	2.19543e-23
ENSG00000101350.8	KIF3B	0.492802	1.37588e-28	3.95763e-27		ENSG00000187244.12	BCAM	0.595454	8.20958e-25	2.42216e-23
ENSG00000148019.13	CEP78	-0.535384	1.51796e-28	4.35918e-27		ENSG00000276043.5	UHRF1	0.510267	9.37967e-25	2.76286e-23
ENSG00000164687.11	FABP5	-0.574736	1.55346e-28	4.45384e-27		ENSG00000188643.11	S100A16	0.871721	1.04045e-24	3.05975e-23
ENSG00000136205.17	TNS3	0.491257	1.61921e-28	4.6348e-27		ENSG00000152620.13	NADK2	-0.454898	1.05414e-24	3.09494e-23
ENSG00000115884.11	SDC1	-0.517798	1.85588e-28	5.30358e-27		ENSG00000110245.12	APOC3	0.72434	1.11582e-24	3.26584e-23
ENSG00000094916.16	CBX5	0.544164	1.94824e-28	5.55848e-27		ENSG00000126522.17	ASL	-0.586613	1.11597e-24	3.26584e-23
ENSG00000115657.14	ABCB6	-0.598025	2.34223e-28	6.67176e-27		ENSG00000076356.7	PLXNA2	-0.803025	1.14936e-24	3.35811e-23
ENSG00000161960.15	EIF4A1	-0.414712	2.47167e-28	7.02907e-27		ENSG00000121578.13	B4GALT4	0.543938	1.46117e-24	4.26222e-23
ENSG00000141738.14	GRB7	0.929059	2.94587e-28	8.36408e-27		ENSG00000174640.15	SLCO2A1	0.895465	1.68289e-24	4.90103e-23
ENSG00000168904.15	LRRC28	0.590121	3.09556e-28	8.77491e-27		ENSG00000171885.17	AQP4	1.37572	1.69439e-24	4.92658e-23
ENSG00000180182.11	MED14	-0.513958	3.11964e-28	8.82892e-27		ENSG00000136560.14	TANK	-0.733179	1.78244e-24	5.17424e-23
ENSG00000142798.20	HSPG2	0.681971	3.21213e-28	9.07608e-27		ENSG00000185252.19	ZNF74	0.990353	1.91456e-24	5.54885e-23
ENSG00000065911.12	MTHFD2	0.476796	3.68064e-28	1.03832e-26		ENSG00000141505.12	ASGR1	-0.599673	2.04404e-24	5.9146e-23
ENSG00000254166.3	CASC19	-0.817987	3.96844e-28	1.11771e-26		ENSG00000167992.13	VWCE	-0.643148	2.23686e-24	6.46215e-23
ENSG00000165929.13	TC2N	-0.738731	4.72915e-28	1.32984e-26		ENSG00000142798.20	HSPG2	0.597305	2.49872e-24	7.2071e-23
ENSG00000133056.13	PIK3C2B	0.741488	4.91868e-28	1.38092e-26		ENSG00000111880.16	RNGTT	-0.618017	2.64455e-24	7.61555e-23
ENSG00000180008.9	SOCS4	-0.672224	4.98922e-28	1.39849e-26		ENSG00000168386.18	FILIP1L	0.896284	2.67751e-24	7.69815e-23
ENSG00000242616.4	GNG10	-0.654294	5.74437e-28	1.6076e-26		ENSG00000260916.7	CCPG1	-0.66012	3.19185e-24	9.16233e-23
ENSG00000005339.15	CREBBP	0.594177	8.83349e-28	2.46426e-26		ENSG00000065320.9	NTN1	-0.970824	3.27991e-24	9.40016e-23
ENSG00000169242.12	EFNA1	-0.895021	8.83143e-28	2.46426e-26		ENSG00000175582.19	RAB6A	-0.487948	3.36776e-24	9.6366e-23
ENSG00000139438.6	FAM222A	0.910713	1.06408e-27	2.96374e-26		ENSG00000069275.13	NUCKS1	0.41276	3.50898e-24	1.00248e-22
ENSG00000109572.14	CLCN3	-0.452052	1.06728e-27	2.96795e-26		ENSG00000188107.15	EYS	-3.58416	4.13879e-24	1.18054e-22
ENSG00000146281.6	PM20D2	0.586916	1.11615e-27	3.09894e-26		ENSG00000172159.16	FRMD3	-0.754736	5.69369e-24	1.62149e-22
ENSG00000169715.15	MT1E	0.677764	1.17965e-27	3.27008e-26		ENSG00000117114.19	ADGRL2	-0.43216	5.87402e-24	1.6702e-22
ENSG00000052795.13	FNIP2	0.482137	1.38944e-27	3.84559e-26		ENSG00000182400.15	TRAPPC6B	-0.855839	6.02838e-24	1.7114e-22
ENSG00000119900.9	OGFRL1	-1.14075	1.45397e-27	4.01786e-26		ENSG00000144401.14	METTL21A	-0.762895	6.34945e-24	1.79971e-22
ENSG00000077147.16	TM9SF3	-0.442687	1.67847e-27	4.63094e-26		ENSG00000166387.13	PPFIBP2	0.793087	6.90102e-24	1.95298e-22
ENSG00000150687.12	PRSS23	0.673818	1.70743e-27	4.70347e-26		ENSG00000148943.12	LIN7C	-0.490179	8.99415e-24	2.54134e-22
ENSG00000113658.18	SMAD5	-0.528959	1.71621e-27	4.72024e-26		ENSG00000102309.15	PIN4	-1.0766	9.00926e-24	2.54163e-22
ENSG00000122884.12	P4HA1	-0.488618	1.85491e-27	5.09374e-26		ENSG00000135052.16	GOLM1	-0.406188	9.09816e-24	2.5627e-22
ENSG00000137075.18	RNF38	0.503714	2.21145e-27	6.06338e-26		ENSG00000185070.11	FLRT2	1.05774	9.54938e-24	2.6856e-22
ENSG00000173210.19	ABLIM3	-0.878824	2.43174e-27	6.65699e-26		ENSG00000175782.11	SLC35E3	-0.723421	1.01101e-23	2.83887e-22
ENSG00000139182.15	CLSTN3	0.617633	2.43842e-27	6.66488e-26		ENSG00000173674.11	EIF1AX	-0.47455	1.01953e-23	2.85832e-22
ENSG00000099937.11	SERPIND1	-0.536671	2.44564e-27	6.67425e-26		ENSG00000180616.9	SSTR2	-0.746348	1.03871e-23	2.90757e-22
ENSG00000247315.4	ZCCHC3	0.480281	2.96494e-27	8.07889e-26		ENSG00000164050.13	PLXNB1	-0.543002	1.04593e-23	2.92326e-22
ENSG00000115944.15	COX7A2L	-0.524035	3.32001e-27	9.03238e-26		ENSG00000113790.11	EHHADH	0.503999	1.12728e-23	3.14575e-22
ENSG00000179454.13	KLHL28	-1.09437	3.62626e-27	9.85032e-26		ENSG00000112096.18	SOD2	-0.479494	1.20361e-23	3.35355e-22
ENSG00000038427.16	VCAN	0.548132	3.80746e-27	1.03266e-25		ENSG00000166272.18	WBP1L	0.635045	1.26838e-23	3.52856e-22
ENSG00000106078.19	COBL	0.581326	4.16233e-27	1.12717e-25		ENSG00000095539.15	SEMA4G	0.484595	1.52144e-23	4.22603e-22
ENSG00000171004.18	HS6ST2	0.588178	4.32535e-27	1.16951e-25		ENSG00000231074.9	HCG18	-0.684717	1.89998e-23	5.26938e-22
ENSG00000092969.12	TGFB2	0.804077	4.43426e-27	1.19712e-25		ENSG00000105058.12	FAM32A	0.596653	2.17729e-23	6.02919e-22
ENSG00000112715.23	VEGFA	0.567892	4.81255e-27	1.29725e-25		ENSG00000134323.12	MYCN	-0.521753	2.28588e-23	6.32018e-22
ENSG00000064309.14	CDON	1.00989	5.09446e-27	1.37114e-25		ENSG00000106392.11	C1GALT1	-0.600819	2.3868e-23	6.58911e-22
ENSG00000198246.9	SLC29A3	-0.903429	5.39743e-27	1.45046e-25		ENSG00000105357.18	MYH14	-0.58522	2.41016e-23	6.64342e-22
ENSG00000114904.13	NEK4	-0.999147	5.45636e-27	1.46405e-25		ENSG00000101109.12	STK4	-0.574459	2.67685e-23	7.36727e-22
ENSG00000165092.13	ALDH1A1	-0.369374	6.77214e-27	1.81434e-25		ENSG00000117620.15	SLC35A3	-0.637316	2.8123e-23	7.72825e-22
ENSG00000138231.13	DBR1	0.593315	7.36641e-27	1.97054e-25		ENSG00000101337.16	TM9SF4	-0.470976	3.09361e-23	8.48835e-22
ENSG00000140545.15	MFGE8	0.647831	7.48967e-27	2.00047e-25		ENSG00000042493.16	CAPG	0.585645	3.58494e-23	9.82153e-22
ENSG00000154639.19	CXADR	0.497794	7.53611e-27	2.00982e-25		ENSG00000159348.13	CYB5R1	-0.664901	4.11902e-23	1.12676e-21
ENSG00000184160.8	ADRA2C	1.28666	8.09708e-27	2.15615e-25		ENSG00000171992.13	SYNPO	-0.938114	4.12862e-23	1.12768e-21
ENSG00000113448.19	PDE4D	0.641801	8.38576e-27	2.22965e-25		ENSG00000186350.12	RXRA	0.561817	4.14894e-23	1.13151e-21
ENSG00000106052.13	TAX1BP1	-0.596904	9.57394e-27	2.54172e-25		ENSG00000196188.11	CTSE	0.809025	4.51666e-23	1.22994e-21
ENSG00000184178.16	SCFD2	-0.802843	1.17047e-26	3.10272e-25		ENSG00000134184.13	GSTM1	0.681275	5.45224e-23	1.48247e-21
ENSG00000188647.13	PTAR1	-0.504728	1.19385e-26	3.15994e-25		ENSG00000101417.12	PXMP4	-0.694144	5.54894e-23	1.50649e-21
ENSG00000162923.16	WDR26	-0.411023	1.35327e-26	3.57649e-25		ENSG00000144749.13	LRIG1	-1.00924	6.22542e-23	1.6876e-21
ENSG00000110422.12	HIPK3	-0.593502	1.36628e-26	3.60547e-25		ENSG00000101230.6	ISM1	-2.18292	6.33813e-23	1.71558e-21
ENSG00000135917.15	SLC19A3	-0.554175	1.49927e-26	3.95048e-25		ENSG00000187595.16	ZNF385C	-2.5082	6.37779e-23	1.72373e-21
ENSG00000184232.9	OAF	-0.742063	1.51709e-26	3.99144e-25		ENSG00000242247.11	ARFGAP3	-0.562537	6.84295e-23	1.84667e-21
ENSG00000153179.13	RASSF3	-0.552052	1.68515e-26	4.42697e-25		ENSG00000110092.4	CCND1	0.427023	7.00033e-23	1.88632e-21
ENSG00000157131.11	C8A	0.815523	1.91847e-26	5.03241e-25		ENSG00000182902.14	SLC25A18	-1.17374	7.52494e-23	2.02466e-21
ENSG00000152818.18	UTRN	0.476728	2.33793e-26	6.12357e-25		ENSG00000197885.10	NKIRAS1	-0.803604	7.65716e-23	2.05716e-21
ENSG00000114423.22	CBLB	0.616517	3.09419e-26	8.09233e-25		ENSG00000120885.22	CLU	0.505226	7.7578e-23	2.0811e-21
ENSG00000105854.13	PON2	-0.50535	3.18915e-26	8.32827e-25		ENSG00000221869.5	CEBPD	1.0292	7.85778e-23	2.10479e-21
ENSG00000168118.12	RAB4A	0.516918	3.22969e-26	8.42164e-25		ENSG00000100211.10	CBY1	-0.905753	8.49352e-23	2.2717e-21
ENSG00000186350.12	RXRA	0.518661	3.24606e-26	8.45178e-25		ENSG00000080493.17	SLC4A4	0.923229	9.16914e-23	2.44877e-21
ENSG00000108932.12	SLC16A6	-1.54857	3.43522e-26	8.93107e-25		ENSG00000169490.17	TM2D2	-0.652509	9.68123e-23	2.58171e-21
ENSG00000198964.14	SGMS1	-0.690249	3.44103e-26	8.93296e-25		ENSG00000036549.13	AC118549.1	-0.707805	1.16859e-22	3.10416e-21
ENSG00000173875.14	ZNF791	-0.875533	3.53838e-26	9.17213e-25		ENSG00000071054.16	MAP4K4	0.390438	1.16921e-22	3.10416e-21
ENSG00000121274.13	TENT4B	-0.73558	3.57775e-26	9.26054e-25		ENSG00000173156.7	RHOD	0.713424	1.16721e-22	3.10416e-21
ENSG00000115825.10	PRKD3	-0.59601	3.58639e-26	9.26923e-25		ENSG00000112486.16	CCR6	-0.496661	1.49983e-22	3.9761e-21
ENSG00000076067.13	RBMS2	0.682353	3.70875e-26	9.5714e-25		ENSG00000184792.16	OSBP2	1.35968	1.92736e-22	5.10199e-21
ENSG00000155975.10	VPS37A	-0.603814	3.82722e-26	9.86267e-25		ENSG00000093134.15	VNN3	-2.82078	2.06237e-22	5.45138e-21
ENSG00000137460.8	FHDC1	0.904419	4.11776e-26	1.05958e-24		ENSG00000151229.13	SLC2A13	-0.64531	2.1738e-22	5.73749e-21
ENSG00000085721.12	RRN3	-0.552694	4.17568e-26	1.07292e-24		ENSG00000197782.14	ZNF780A	-0.925855	2.47735e-22	6.52911e-21
ENSG00000112379.9	ARFGEF3	0.572067	4.29787e-26	1.1027e-24		ENSG00000163288.14	GABRB1	2.10627	2.65054e-22	6.97537e-21
ENSG00000140948.13	ZCCHC14	0.522902	6.15059e-26	1.57575e-24		ENSG00000164125.15	GASK1B	0.992507	2.74296e-22	7.20807e-21
ENSG00000133835.16	HSD17B4	-0.410007	6.21816e-26	1.59074e-24		ENSG00000100625.9	SIX4	-1.14815	2.80557e-22	7.36188e-21
ENSG00000112769.20	LAMA4	-0.876922	6.50413e-26	1.66148e-24		ENSG00000070961.15	ATP2B1	0.434471	2.85501e-22	7.4807e-21
ENSG00000166326.7	TRIM44	-0.533501	6.85103e-26	1.74756e-24		ENSG00000047457.14	CP	-0.715295	3.29495e-22	8.62091e-21
ENSG00000136848.17	DAB2IP	0.615638	7.67793e-26	1.95565e-24		ENSG00000166341.8	DCHS1	-0.901636	3.43731e-22	8.98034e-21
ENSG00000148926.10	ADM	-0.902865	8.78389e-26	2.23411e-24		ENSG00000145242.13	EPHA5	-0.883613	3.45285e-22	9.00788e-21
ENSG00000146966.13	DENND2A	-1.89299	9.01545e-26	2.28969e-24		ENSG00000157193.18	LRP8	-0.608804	3.60864e-22	9.4007e-21
ENSG00000171467.16	ZNF318	0.664858	1.04657e-25	2.65418e-24		ENSG00000085274.15	MYNN	-0.848032	3.76465e-22	9.79299e-21
ENSG00000095637.22	SORBS1	0.653111	1.10956e-25	2.80988e-24		ENSG00000171004.18	HS6ST2	0.605718	3.97698e-22	1.03304e-20
ENSG00000171204.12	TMEM126B	-0.782829	1.11151e-25	2.81076e-24		ENSG00000145321.13	GC	-0.5972	4.74705e-22	1.23129e-20
ENSG00000102931.8	ARL2BP	0.694732	1.20926e-25	3.05356e-24		ENSG00000163191.6	S100A11	-0.538258	4.93115e-22	1.27721e-20
ENSG00000026950.17	BTN3A1	-1.304	1.24127e-25	3.12989e-24		ENSG00000100297.16	MCM5	0.441012	5.16446e-22	1.33572e-20
ENSG00000134824.14	FADS2	0.392126	1.29837e-25	3.26917e-24		ENSG00000115762.16	PLEKHB2	0.483647	5.20613e-22	1.34457e-20
ENSG00000112062.10	MAPK14	-0.529739	1.41978e-25	3.56976e-24		ENSG00000112941.14	TENT4A	-0.850353	5.70511e-22	1.47133e-20
ENSG00000085185.15	BCORL1	-0.666859	1.63212e-25	4.09779e-24		ENSG00000130517.14	PGPEP1	-0.580186	5.89569e-22	1.51831e-20
ENSG00000081923.14	ATP8B1	0.869787	1.67479e-25	4.19892e-24		ENSG00000041357.16	PSMA4	-0.437514	6.26069e-22	1.61001e-20
ENSG00000117461.15	PIK3R3	0.512706	2.07837e-25	5.20333e-24		ENSG00000142871.17	CCN1	0.880815	6.72954e-22	1.72811e-20
ENSG00000129654.8	FOXJ1	1.84766	2.19861e-25	5.49651e-24		ENSG00000197321.14	SVIL	0.779018	7.07587e-22	1.81446e-20
ENSG00000169908.12	TM4SF1	0.408666	2.28147e-25	5.69556e-24		ENSG00000255774.2	LINC02747	1.10769	9.38653e-22	2.40356e-20
ENSG00000138078.15	PREPL	-0.579881	2.3063e-25	5.74939e-24		ENSG00000172116.23	CD8B	-1.29208	9.58411e-22	2.45068e-20
ENSG00000144677.15	CTDSPL	0.480315	2.80071e-25	6.97202e-24		ENSG00000129422.14	MTUS1	-0.503285	9.93321e-22	2.53635e-20
ENSG00000008441.16	NFIX	1.03538	2.83989e-25	7.05957e-24		ENSG00000136542.9	GALNT5	-0.540179	1.16696e-21	2.97549e-20
ENSG00000110921.14	MVK	0.545783	2.84931e-25	7.07298e-24		ENSG00000112234.9	FBXL4	0.664677	1.21874e-21	3.10315e-20
ENSG00000055957.11	ITIH1	2.18118	3.26476e-25	8.09284e-24		ENSG00000160410.15	SHKBP1	0.673747	1.30539e-21	3.31907e-20
ENSG00000180573.9	H2AC6	0.6107	4.27431e-25	1.05804e-23		ENSG00000140396.13	NCOA2	-0.458825	1.57104e-21	3.98891e-20
ENSG00000165105.10	RASEF	0.87228	4.28587e-25	1.05941e-23		ENSG00000136960.12	ENPP2	-0.665595	1.62405e-21	4.11768e-20
ENSG00000181035.14	SLC25A42	-0.70976	4.47585e-25	1.10482e-23		ENSG00000138166.6	DUSP5	0.440573	1.79362e-21	4.54123e-20
ENSG00000182890.5	GLUD2	0.666743	4.54042e-25	1.11919e-23		ENSG00000147324.11	MFHAS1	0.512075	1.89667e-21	4.7954e-20
ENSG00000157510.14	AFAP1L1	-1.30942	4.79447e-25	1.18015e-23		ENSG00000072062.14	PRKACA	-0.667531	2.03501e-21	5.13798e-20
ENSG00000174804.4	FZD4	0.472977	5.18523e-25	1.27455e-23		ENSG00000145362.20	ANK2	-0.8127	2.04268e-21	5.15013e-20
ENSG00000116285.13	ERRFI1	-0.40771	5.44202e-25	1.3358e-23		ENSG00000105974.12	CAV1	0.716285	2.05501e-21	5.17397e-20
ENSG00000165030.4	NFIL3	-0.66007	5.50861e-25	1.35026e-23		ENSG00000096063.16	SRPK1	-0.466682	2.14896e-21	5.40298e-20
ENSG00000112658.8	SRF	0.610167	5.64851e-25	1.38263e-23		ENSG00000163788.14	SNRK	0.587003	2.2694e-21	5.69783e-20
ENSG00000116711.10	PLA2G4A	-1.09021	5.79311e-25	1.41605e-23		ENSG00000211459.2	MT-RNR1	-0.519271	2.36164e-21	5.92118e-20
ENSG00000186283.14	TOR3A	0.691623	6.02349e-25	1.47032e-23		ENSG00000114904.13	NEK4	0.736446	2.45233e-21	6.14003e-20
ENSG00000121236.21	TRIM6	-0.646376	7.76683e-25	1.89323e-23		ENSG00000174744.14	BRMS1	0.457738	2.96429e-21	7.41155e-20
ENSG00000235162.8	C12orf75	0.542303	8.02706e-25	1.95396e-23		ENSG00000060237.17	WNK1	-0.458735	3.00305e-21	7.49805e-20
ENSG00000163032.12	VSNL1	-0.495394	9.70654e-25	2.35951e-23		ENSG00000118804.8	STBD1	0.672492	3.02674e-21	7.54675e-20
ENSG00000133935.7	ERG28	0.487661	1.03296e-24	2.5075e-23		ENSG00000160588.10	MPZL3	-0.657825	3.30377e-21	8.22613e-20
ENSG00000111846.17	GCNT2	-0.611379	1.05314e-24	2.55296e-23		ENSG00000132640.15	BTBD3	0.477133	3.38696e-21	8.42163e-20
ENSG00000165244.7	ZNF367	0.631125	1.09034e-24	2.63949e-23		ENSG00000125170.11	DOK4	0.564728	3.42602e-21	8.50699e-20
ENSG00000180773.15	SLC36A4	-0.824851	1.14084e-24	2.75415e-23		ENSG00000170145.5	SIK2	0.51499	3.54339e-21	8.78635e-20
ENSG00000213465.8	ARL2	0.668474	1.14019e-24	2.75415e-23		ENSG00000108559.12	NUP88	-0.711319	3.64748e-21	9.03202e-20
ENSG00000196646.12	ZNF136	-1.5461	1.27907e-24	3.08363e-23		ENSG00000104517.13	UBR5	-0.497645	4.14811e-21	1.02576e-19
ENSG00000111321.11	LTBR	-0.611563	1.45187e-24	3.49542e-23		ENSG00000218739.10	CEBPZOS	-0.933248	4.23396e-21	1.04556e-19
ENSG00000049239.12	H6PD	-0.578932	1.64235e-24	3.94861e-23		ENSG00000170348.9	TMED10	-0.444986	4.33217e-21	1.06835e-19
ENSG00000104356.11	POP1	-0.660685	1.80373e-24	4.33068e-23		ENSG00000007372.23	PAX6	-0.999531	4.36117e-21	1.07403e-19
ENSG00000172955.17	ADH6	0.551049	1.9401e-24	4.65173e-23		ENSG00000115457.10	IGFBP2	0.776999	4.36724e-21	1.07405e-19
ENSG00000135378.4	PRRG4	-1.20263	2.15968e-24	5.17116e-23		ENSG00000092108.21	SCFD1	-0.533799	4.45526e-21	1.09421e-19
ENSG00000183578.8	TNFAIP8L3	-1.79032	2.22134e-24	5.31157e-23		ENSG00000175265.17	GOLGA8A	-0.58049	5.21018e-21	1.27788e-19
ENSG00000135018.14	UBQLN1	-0.405217	2.48089e-24	5.92414e-23		ENSG00000155158.20	TTC39B	-1.27134	5.49269e-21	1.34534e-19
ENSG00000016391.11	CHDH	0.587099	2.51607e-24	5.99998e-23		ENSG00000135312.6	HTR1B	3.40175	5.70244e-21	1.39482e-19
ENSG00000187210.14	GCNT1	0.657109	2.72116e-24	6.48026e-23		ENSG00000103067.14	ESRP2	0.726557	5.82667e-21	1.42327e-19
ENSG00000171759.10	PAH	-0.579261	2.93801e-24	6.98723e-23		ENSG00000080618.16	CPB2	-0.651168	6.64409e-21	1.62074e-19
ENSG00000092621.12	PHGDH	0.555652	3.11924e-24	7.4082e-23		ENSG00000178607.16	ERN1	-1.00488	6.73436e-21	1.64054e-19
ENSG00000113504.21	SLC12A7	0.526947	3.1421e-24	7.45241e-23		ENSG00000163877.11	SNIP1	0.697775	7.52223e-21	1.83e-19
ENSG00000214189.9	ZNF788P	-2.37266	3.15534e-24	7.47374e-23		ENSG00000132912.12	DCTN4	-0.467668	7.69128e-21	1.86861e-19
ENSG00000164181.14	ELOVL7	0.74049	3.32399e-24	7.86259e-23		ENSG00000116017.11	ARID3A	-0.530167	8.07119e-21	1.95827e-19
ENSG00000124145.6	SDC4	0.510798	3.50905e-24	8.28919e-23		ENSG00000214357.9	NEURL1B	1.02306	8.56279e-21	2.07475e-19
ENSG00000100568.11	VTI1B	-0.517749	3.58422e-24	8.45538e-23		ENSG00000144283.21	PKP4	0.40024	8.78317e-21	2.12529e-19
ENSG00000074590.13	NUAK1	0.57816	3.99131e-24	9.40313e-23		ENSG00000064225.12	ST3GAL6	-0.567471	9.45121e-21	2.28387e-19
ENSG00000183077.15	AFMID	-0.704449	4.45326e-24	1.04774e-22		ENSG00000134109.11	EDEM1	-0.491967	9.81214e-21	2.36792e-19
ENSG00000050405.13	LIMA1	0.588021	4.87297e-24	1.14495e-22		ENSG00000153993.13	SEMA3D	0.63651	9.87772e-21	2.38056e-19
ENSG00000156273.16	BACH1	-0.506858	5.0589e-24	1.18705e-22		ENSG00000156976.17	EIF4A2	0.364517	1.20767e-20	2.90663e-19
ENSG00000171148.13	TADA3	0.438521	5.44866e-24	1.2768e-22		ENSG00000134532.18	SOX5	-0.709557	1.45112e-20	3.48791e-19
ENSG00000171295.13	ZNF440	-1.21485	5.75378e-24	1.34651e-22		ENSG00000169242.12	EFNA1	-0.836105	1.56466e-20	3.75455e-19
ENSG00000009335.18	UBE3C	-0.45646	5.96267e-24	1.39354e-22		ENSG00000281162.2	LINC01127	-2.79347	1.56622e-20	3.75455e-19
ENSG00000148672.9	GLUD1	0.333448	6.08603e-24	1.42048e-22		ENSG00000132849.20	PATJ	0.855731	1.67299e-20	4.00519e-19
ENSG00000163393.13	SLC22A15	-1.52583	6.38425e-24	1.48811e-22		ENSG00000112144.15	ICK	-0.707379	1.68775e-20	4.03516e-19
ENSG00000145321.13	GC	-0.565108	6.50497e-24	1.51424e-22		ENSG00000006715.16	VPS41	0.59222	1.70981e-20	4.08249e-19
ENSG00000172765.17	TMCC1	-0.590608	7.21994e-24	1.67845e-22		ENSG00000076382.17	SPAG5	-0.543883	2.12026e-20	5.0558e-19
ENSG00000154310.17	TNIK	0.471854	7.63616e-24	1.77286e-22		ENSG00000136854.21	STXBP1	-0.637609	2.15186e-20	5.12438e-19
ENSG00000197077.13	KIAA1671	0.624592	7.72078e-24	1.79014e-22		ENSG00000079313.15	REXO1	0.532712	2.20771e-20	5.25044e-19
ENSG00000096006.11	CRISP3	-2.72313	7.98904e-24	1.8499e-22		ENSG00000103035.11	PSMD7	-0.455765	2.23134e-20	5.29965e-19
ENSG00000149480.7	MTA2	0.396511	8.04187e-24	1.85968e-22		ENSG00000088836.14	SLC4A11	-0.748157	2.31084e-20	5.48126e-19
ENSG00000213694.5	S1PR3	-0.826357	8.11893e-24	1.87503e-22		ENSG00000151726.14	ACSL1	-0.545369	2.32906e-20	5.5172e-19
ENSG00000167173.19	C15orf39	0.54821	8.16034e-24	1.88213e-22		ENSG00000198796.7	ALPK2	-1.73192	2.4717e-20	5.84741e-19
ENSG00000103257.9	SLC7A5	0.644621	8.31007e-24	1.91415e-22		ENSG00000140577.16	CRTC3	0.579725	2.63198e-20	6.21844e-19
ENSG00000106327.13	TFR2	1.26865	8.32853e-24	1.91589e-22		ENSG00000115363.14	EVA1A	-1.653	2.74313e-20	6.47256e-19
ENSG00000171100.14	MTM1	-0.775995	9.27327e-24	2.13043e-22		ENSG00000111412.6	C12orf49	0.535401	2.77388e-20	6.53656e-19
ENSG00000121281.13	ADCY7	-1.33129	9.77277e-24	2.24225e-22		ENSG00000230490.3	AL139383.1	-2.72365	2.95479e-20	6.95379e-19
ENSG00000122707.12	RECK	-1.01753	9.7988e-24	2.24529e-22		ENSG00000170899.11	GSTA4	-0.708844	3.21824e-20	7.56391e-19
ENSG00000180089.6	TMEM86B	0.747615	9.92639e-24	2.27157e-22		ENSG00000175215.11	CTDSP2	0.477773	3.25015e-20	7.62897e-19
ENSG00000112294.13	ALDH5A1	-0.676398	1.08602e-23	2.48202e-22		ENSG00000148411.8	NACC2	0.632122	3.34564e-20	7.84288e-19
ENSG00000165355.7	FBXO33	-1.2574	1.10026e-23	2.5113e-22		ENSG00000188994.13	ZNF292	-0.596132	3.41251e-20	7.98926e-19
ENSG00000120756.13	PLS1	-0.619983	1.10256e-23	2.5133e-22		ENSG00000163513.19	TGFBR2	-0.400075	3.48814e-20	8.15573e-19
ENSG00000131910.5	NR0B2	1.23586	1.22037e-23	2.77825e-22		ENSG00000172164.15	SNTB1	-0.414116	4.23671e-20	9.89315e-19
ENSG00000170542.6	SERPINB9	-0.877565	1.28556e-23	2.92287e-22		ENSG00000132329.11	RAMP1	0.891363	4.36263e-20	1.01712e-18
ENSG00000123562.17	MORF4L2	-0.377865	1.37165e-23	3.11456e-22		ENSG00000144891.17	AGTR1	0.739144	4.36705e-20	1.01712e-18
ENSG00000187605.15	TET3	0.57413	1.45585e-23	3.3015e-22		ENSG00000204899.6	MZT1	-0.50497	4.82286e-20	1.12183e-18
ENSG00000197977.4	ELOVL2	0.507335	1.46361e-23	3.31481e-22		ENSG00000186715.11	MST1L	-2.36734	4.83843e-20	1.124e-18
ENSG00000185002.10	RFX6	1.55485	1.5144e-23	3.42543e-22		ENSG00000247315.4	ZCCHC3	0.50258	5.34999e-20	1.24124e-18
ENSG00000169925.17	BRD3	0.476699	1.5381e-23	3.47456e-22		ENSG00000092208.17	GEMIN2	-0.989886	6.32292e-20	1.46508e-18
ENSG00000138759.19	FRAS1	0.48911	1.61592e-23	3.64566e-22		ENSG00000130147.16	SH3BP4	0.5441	6.68603e-20	1.54723e-18
ENSG00000163586.10	FABP1	0.539141	1.71372e-23	3.86136e-22		ENSG00000095637.22	SORBS1	0.604019	6.91785e-20	1.59882e-18
ENSG00000132849.20	PATJ	0.910485	2.06756e-23	4.65267e-22		ENSG00000278730.1	AC005332.6	-0.893019	7.62436e-20	1.75985e-18
ENSG00000138798.13	EGF	-0.683091	2.10406e-23	4.72875e-22		ENSG00000181104.7	F2R	-0.603453	7.99723e-20	1.84356e-18
ENSG00000168386.18	FILIP1L	0.829367	2.10951e-23	4.73494e-22		ENSG00000151689.13	INPP1	-0.539575	8.12673e-20	1.87102e-18
ENSG00000172116.23	CD8B	-1.38596	2.23601e-23	5.01248e-22		ENSG00000129538.14	RNASE1	1.28477	8.99078e-20	2.06731e-18
ENSG00000097007.19	ABL1	0.508153	2.3247e-23	5.20467e-22		ENSG00000182985.17	CADM1	0.566877	9.00999e-20	2.06908e-18
ENSG00000260804.3	LINC01963	0.630224	2.33299e-23	5.21659e-22		ENSG00000145439.12	CBR4	-0.592877	9.13528e-20	2.09519e-18
ENSG00000142149.9	HUNK	0.897883	2.33733e-23	5.21963e-22		ENSG00000178537.10	SLC25A20	-0.625594	9.61335e-20	2.20203e-18
ENSG00000130522.6	JUND	0.67309	2.45353e-23	5.47217e-22		ENSG00000005810.18	MYCBP2	-0.569732	9.94079e-20	2.27415e-18
ENSG00000123124.14	WWP1	-0.498142	2.45822e-23	5.4757e-22		ENSG00000054277.14	OPN3	0.550987	1.01763e-19	2.32508e-18
ENSG00000060566.14	CREB3L3	0.548513	2.53377e-23	5.63684e-22		ENSG00000188647.13	PTAR1	0.436953	1.02713e-19	2.3438e-18
ENSG00000170537.13	TMC7	0.676448	2.55618e-23	5.67951e-22		ENSG00000109654.15	TRIM2	-0.590802	1.05095e-19	2.39512e-18
ENSG00000156535.15	CD109	1.83037	2.86456e-23	6.35664e-22		ENSG00000164237.9	CMBL	0.614972	1.09277e-19	2.48729e-18
ENSG00000167703.14	SLC43A2	0.745139	2.98706e-23	6.62013e-22		ENSG00000152795.17	HNRNPDL	0.390375	1.09831e-19	2.49676e-18
ENSG00000076043.10	REXO2	-0.574229	3.3216e-23	7.35229e-22		ENSG00000131023.13	LATS1	-0.514927	1.11425e-19	2.52979e-18
ENSG00000111450.14	STX2	-0.757254	3.3809e-23	7.47412e-22		ENSG00000142627.13	EPHA2	0.609353	1.12779e-19	2.55731e-18
ENSG00000170271.11	FAXDC2	0.579544	3.49285e-23	7.71192e-22		ENSG00000144355.15	DLX1	-1.7954	1.13724e-19	2.5755e-18
ENSG00000155330.10	C16orf87	-0.981314	3.54619e-23	7.81985e-22		ENSG00000160113.5	NR2F6	0.593025	1.37863e-19	3.11826e-18
ENSG00000169856.9	ONECUT1	0.778367	4.35315e-23	9.5873e-22		ENSG00000185088.14	RPS27L	-0.719307	1.57406e-19	3.55583e-18
ENSG00000169432.17	SCN9A	0.539782	5.09425e-23	1.12054e-21		ENSG00000170946.15	DNAJC24	-0.701687	1.58558e-19	3.57737e-18
ENSG00000104765.16	BNIP3L	-0.508596	5.20765e-23	1.14406e-21		ENSG00000143776.18	CDC42BPA	-0.455655	1.71862e-19	3.8727e-18
ENSG00000244687.11	UBE2V1	-0.414358	5.21917e-23	1.14515e-21		ENSG00000167173.19	C15orf39	0.55214	1.84823e-19	4.15956e-18
ENSG00000065243.20	PKN2	-0.497334	5.28207e-23	1.15751e-21		ENSG00000250722.6	SELENOP	-0.485337	1.85567e-19	4.17109e-18
ENSG00000160796.18	NBEAL2	0.697056	6.93616e-23	1.5181e-21		ENSG00000100284.21	TOM1	-0.578194	1.89915e-19	4.26351e-18
ENSG00000115935.17	WIPF1	-1.1939	7.29572e-23	1.5948e-21		ENSG00000156968.9	MPV17L	-0.795909	2.00583e-19	4.49741e-18
ENSG00000164484.11	TMEM200A	-1.43745	7.49202e-23	1.63568e-21		ENSG00000260918.1	AC107398.3	2.01654	2.02274e-19	4.52968e-18
ENSG00000138623.10	SEMA7A	1.33802	8.62193e-23	1.88003e-21		ENSG00000138756.17	BMP2K	-0.588479	2.12979e-19	4.76348e-18
ENSG00000259803.7	SLC22A31	-1.59572	8.8847e-23	1.93493e-21		ENSG00000118985.16	ELL2	-0.453946	2.5029e-19	5.59104e-18
ENSG00000115216.14	NRBP1	0.410693	9.05829e-23	1.97029e-21		ENSG00000051341.14	POLQ	-0.68045	2.68597e-19	5.99257e-18
ENSG00000185022.12	MAFF	-0.801325	9.3488e-23	2.03097e-21		ENSG00000241635.8	UGT1A1	-1.39182	2.69748e-19	6.01082e-18
ENSG00000187514.16	PTMA	0.444043	1.00417e-22	2.1788e-21		ENSG00000196396.10	PTPN1	-0.612528	2.72154e-19	6.05694e-18
ENSG00000139842.15	CUL4A	-0.425696	1.1176e-22	2.42193e-21		ENSG00000134852.15	CLOCK	-0.683668	2.73542e-19	6.08032e-18
ENSG00000114999.8	TTL	-0.435837	1.14558e-22	2.4795e-21		ENSG00000129625.13	REEP5	-0.570853	2.82372e-19	6.26887e-18
ENSG00000072954.7	TMEM38A	-1.41437	1.25751e-22	2.71535e-21		ENSG00000102401.20	ARMCX3	-0.53486	2.96756e-19	6.58011e-18
ENSG00000174498.14	IGDCC3	0.564459	1.25764e-22	2.71535e-21		ENSG00000109689.16	STIM2	-0.627209	2.98934e-19	6.62026e-18
ENSG00000187595.16	ZNF385C	-2.46667	1.2717e-22	2.74234e-21		ENSG00000147852.16	VLDLR	-0.689842	3.16695e-19	7.00497e-18
ENSG00000189157.14	FAM47E	1.41983	1.27355e-22	2.74297e-21		ENSG00000107771.17	CCSER2	-0.538942	3.20612e-19	7.08294e-18
ENSG00000174010.9	KLHL15	-0.781202	1.32732e-22	2.85529e-21		ENSG00000128915.12	ICE2	-0.610766	3.73444e-19	8.23999e-18
ENSG00000113657.13	DPYSL3	0.919211	1.37003e-22	2.94355e-21		ENSG00000100345.21	MYH9	0.431235	3.79163e-19	8.35596e-18
ENSG00000170779.11	CDCA4	0.689426	1.4003e-22	3.00492e-21		ENSG00000102908.22	NFAT5	-0.672303	4.07444e-19	8.96825e-18
ENSG00000164638.10	SLC29A4	0.559826	1.41622e-22	3.03536e-21		ENSG00000180817.12	PPA1	-0.473662	4.11984e-19	9.05712e-18
ENSG00000141524.15	TMC6	-0.611221	1.42109e-22	3.0421e-21		ENSG00000143669.14	LYST	0.945354	5.12964e-19	1.12633e-17
ENSG00000104490.18	NCALD	0.649443	1.44694e-22	3.09367e-21		ENSG00000164327.13	RICTOR	-0.479025	5.19757e-19	1.13986e-17
ENSG00000170776.21	AKAP13	0.559419	1.47579e-22	3.15151e-21		ENSG00000079308.19	TNS1	0.906295	5.26211e-19	1.15261e-17
ENSG00000185008.17	ROBO2	1.70672	1.52317e-22	3.24876e-21		ENSG00000125354.23	SEPTIN6	-0.756589	5.59421e-19	1.22387e-17
ENSG00000221869.5	CEBPD	0.9332	1.8422e-22	3.92443e-21		ENSG00000166801.15	FAM111A	-0.610291	5.71627e-19	1.24906e-17
ENSG00000168395.15	ING5	-0.685241	1.84538e-22	3.92646e-21		ENSG00000116096.6	SPR	0.587646	6.37373e-19	1.39103e-17
ENSG00000072778.20	ACADVL	-0.460056	1.87718e-22	3.98929e-21		ENSG00000184009.12	ACTG1	-0.372146	7.35283e-19	1.60277e-17
ENSG00000198732.10	SMOC1	0.718249	1.88206e-22	3.99482e-21		ENSG00000180901.11	KCTD2	0.569902	7.47767e-19	1.62802e-17
ENSG00000171345.13	KRT19	0.504154	2.23451e-22	4.73721e-21		ENSG00000169100.14	SLC25A6	0.444175	7.69823e-19	1.67402e-17
ENSG00000197226.12	TBC1D9B	0.450811	2.54991e-22	5.39935e-21		ENSG00000137672.13	TRPC6	1.4792	8.08433e-19	1.75586e-17
ENSG00000144791.10	LIMD1	-0.526895	3.2009e-22	6.76577e-21		ENSG00000076770.14	MBNL3	-0.43733	8.22886e-19	1.78509e-17
ENSG00000223547.10	ZNF844	-1.11545	3.20291e-22	6.76577e-21		ENSG00000151093.8	OXSM	-0.717415	8.23874e-19	1.78509e-17
ENSG00000150403.18	TMCO3	-0.546882	3.38472e-22	7.14122e-21		ENSG00000184432.10	COPB2	-0.398903	8.33982e-19	1.80482e-17
ENSG00000173930.9	SLCO4C1	0.547319	3.6047e-22	7.59623e-21		ENSG00000077684.16	JADE1	0.520177	8.78449e-19	1.89878e-17
ENSG00000170266.16	GLB1	0.386519	3.68323e-22	7.75242e-21		ENSG00000114999.8	TTL	-0.427944	9.38084e-19	2.02525e-17
ENSG00000198612.11	COPS8	-0.495847	3.84912e-22	8.0919e-21		ENSG00000091138.13	SLC26A3	1.38491	9.96089e-19	2.14791e-17
ENSG00000163631.17	ALB	-0.476539	3.94052e-22	8.27416e-21		ENSG00000154080.14	CHST9	0.664572	1.00832e-18	2.17169e-17
ENSG00000158301.18	GPRASP2	-1.41629	4.07129e-22	8.53854e-21		ENSG00000157214.14	STEAP2	-0.715911	1.02354e-18	2.20184e-17
ENSG00000100417.12	PMM1	0.71195	4.1368e-22	8.66559e-21		ENSG00000106025.9	TSPAN12	0.729787	1.10522e-18	2.3747e-17
ENSG00000173692.13	PSMD1	-0.358217	4.34456e-22	9.08996e-21		ENSG00000140526.18	ABHD2	-0.449705	1.14929e-18	2.46646e-17
ENSG00000241973.11	PI4KA	-0.463285	4.98249e-22	1.04123e-20		ENSG00000128039.11	SRD5A3	0.777848	1.25477e-18	2.68962e-17
ENSG00000080618.16	CPB2	-0.600319	5.25118e-22	1.09607e-20		ENSG00000161847.14	RAVER1	0.556453	1.37982e-18	2.95415e-17
ENSG00000182836.10	PLCXD3	1.81509	5.4873e-22	1.144e-20		ENSG00000157131.11	C8A	0.744473	1.49386e-18	3.19452e-17
ENSG00000136044.12	APPL2	0.594089	6.26058e-22	1.30367e-20		ENSG00000170608.3	FOXA3	0.51388	1.54496e-18	3.29988e-17
ENSG00000166619.15	BLCAP	-0.748958	6.4252e-22	1.33637e-20		ENSG00000168306.13	ACOX2	-1.05221	1.6325e-18	3.48274e-17
ENSG00000155380.11	SLC16A1	0.440345	6.62393e-22	1.37607e-20		ENSG00000174567.8	GOLT1A	-1.07324	1.7329e-18	3.69256e-17
ENSG00000106665.16	CLIP2	0.554412	6.74026e-22	1.39858e-20		ENSG00000259803.7	SLC22A31	-1.46293	1.74312e-18	3.70994e-17
ENSG00000076382.17	SPAG5	-0.459507	7.0397e-22	1.45899e-20		ENSG00000078618.21	NRDC	-0.471488	1.78003e-18	3.78403e-17
ENSG00000084676.15	NCOA1	0.647314	7.16366e-22	1.48294e-20		ENSG00000124198.9	ARFGEF2	-0.425068	1.83789e-18	3.90244e-17
ENSG00000281162.2	LINC01127	-3.11674	7.49019e-22	1.54871e-20		ENSG00000176165.12	FOXG1	-1.19821	1.85512e-18	3.93438e-17
ENSG00000125354.23	SEPTIN6	-0.827154	7.54109e-22	1.5574e-20		ENSG00000169439.12	SDC2	-0.419134	1.87094e-18	3.96327e-17
ENSG00000177733.7	HNRNPA0	0.577257	7.70088e-22	1.58853e-20		ENSG00000140534.14	TICRR	0.470165	1.88593e-18	3.99034e-17
ENSG00000116260.17	QSOX1	0.632959	8.07311e-22	1.66336e-20		ENSG00000204616.11	TRIM31	-0.668161	1.89021e-18	3.9947e-17
ENSG00000115355.17	CCDC88A	-0.539833	8.34982e-22	1.71836e-20		ENSG00000143390.17	RFX5	-0.631405	1.98943e-18	4.19947e-17
ENSG00000106799.13	TGFBR1	-0.595037	8.62333e-22	1.77067e-20		ENSG00000162344.4	FGF19	-0.515634	2.07679e-18	4.37875e-17
ENSG00000112494.10	UNC93A	1.3751	8.62413e-22	1.77067e-20		ENSG00000115520.8	COQ10B	-0.655075	2.08388e-18	4.38856e-17
ENSG00000023697.13	DERA	-0.452734	8.84207e-22	1.8133e-20		ENSG00000155744.9	FAM126B	-0.740479	2.11514e-18	4.4492e-17
ENSG00000130775.16	THEMIS2	-1.93397	9.11085e-22	1.86624e-20		ENSG00000140497.16	SCAMP2	0.434427	2.49367e-18	5.23932e-17
ENSG00000124762.13	CDKN1A	-1.34692	9.33743e-22	1.91042e-20		ENSG00000118777.12	ABCG2	0.556964	2.6832e-18	5.63097e-17
ENSG00000157617.17	C2CD2	0.605238	9.62554e-22	1.96708e-20		ENSG00000176095.12	IP6K1	0.474573	2.81284e-18	5.89617e-17
ENSG00000138413.13	IDH1	-0.344882	1.0543e-21	2.15207e-20		ENSG00000087842.11	PIR	-0.462703	3.01281e-18	6.30801e-17
ENSG00000145012.13	LPP	0.543985	1.05562e-21	2.15227e-20		ENSG00000106617.14	PRKAG2	-0.897092	3.1419e-18	6.57064e-17
ENSG00000157077.14	ZFYVE9	-0.536884	1.1379e-21	2.31733e-20		ENSG00000164104.12	HMGB2	0.465387	3.37398e-18	7.04782e-17
ENSG00000198887.9	SMC5	0.525539	1.15342e-21	2.34623e-20		ENSG00000169903.7	TM4SF4	0.71415	3.3823e-18	7.05702e-17
ENSG00000175906.5	ARL4D	-0.858689	1.16428e-21	2.36557e-20		ENSG00000172292.14	CERS6	-0.445239	3.38949e-18	7.06384e-17
ENSG00000123838.11	C4BPA	-1.22273	1.27547e-21	2.58849e-20		ENSG00000116260.17	QSOX1	0.678877	3.45099e-18	7.18372e-17
ENSG00000186687.16	LYRM7	-0.628589	1.30826e-21	2.65198e-20		ENSG00000157224.16	CLDN12	-0.502228	3.57585e-18	7.43504e-17
ENSG00000165527.7	ARF6	-0.409311	1.34646e-21	2.72627e-20		ENSG00000187189.11	TSPYL4	0.679531	3.59036e-18	7.45661e-17
ENSG00000186187.12	ZNRF1	0.672364	1.44919e-21	2.93091e-20		ENSG00000133131.15	MORC4	0.555731	3.83029e-18	7.94575e-17
ENSG00000214357.9	NEURL1B	1.00386	1.46278e-21	2.95499e-20		ENSG00000147874.11	HAUS6	-0.553092	4.57558e-18	9.48092e-17
ENSG00000108840.15	HDAC5	0.594445	1.51019e-21	3.04726e-20		ENSG00000087338.5	GMCL1	-0.437224	4.66496e-18	9.65503e-17
ENSG00000114113.6	RBP2	0.701896	1.71338e-21	3.45329e-20		ENSG00000124171.9	PARD6B	0.653779	4.69576e-18	9.70762e-17
ENSG00000143390.17	RFX5	-0.657422	1.7884e-21	3.60036e-20		ENSG00000007968.7	E2F2	0.747051	4.99891e-18	1.03225e-16
ENSG00000140465.14	CYP1A1	-0.589769	1.81504e-21	3.64981e-20		ENSG00000188868.14	ZNF563	-1.121	5.78792e-18	1.19381e-16
ENSG00000096696.14	DSP	0.388896	1.85672e-21	3.72935e-20		ENSG00000277462.2	ZNF670	-0.59406	5.9672e-18	1.22938e-16
ENSG00000105357.18	MYH14	-0.543074	1.95307e-21	3.91393e-20		ENSG00000091583.11	APOH	0.594592	6.13849e-18	1.26178e-16
ENSG00000155115.7	GTF3C6	-0.504573	1.95095e-21	3.91393e-20		ENSG00000125826.20	RBCK1	-0.531404	6.13638e-18	1.26178e-16
ENSG00000107438.9	PDLIM1	-0.403495	2.28529e-21	4.57449e-20		ENSG00000109814.12	UGDH	0.360024	6.38712e-18	1.3114e-16
ENSG00000139173.10	TMEM117	0.789161	2.29407e-21	4.58683e-20		ENSG00000175274.18	TP53I11	0.776666	6.86784e-18	1.40849e-16
ENSG00000136143.16	SUCLA2	-0.632769	2.31306e-21	4.61954e-20		ENSG00000135111.16	TBX3	-0.536902	6.9548e-18	1.42471e-16
ENSG00000165471.6	MBL2	0.589319	2.31642e-21	4.62101e-20		ENSG00000169359.16	SLC33A1	-0.532126	7.06547e-18	1.44573e-16
ENSG00000156381.9	ANKRD9	0.761128	2.35883e-21	4.70027e-20		ENSG00000119979.18	DENND10	-0.653695	7.33444e-18	1.49907e-16
ENSG00000108861.9	DUSP3	0.403702	2.71933e-21	5.41248e-20		ENSG00000114770.17	ABCC5	-0.450137	7.66619e-18	1.5651e-16
ENSG00000101417.12	PXMP4	-0.582878	2.98697e-21	5.93846e-20		ENSG00000107099.15	DOCK8	0.590381	8.45827e-18	1.72486e-16
ENSG00000101654.17	RNMT	-0.467262	3.00372e-21	5.96501e-20		ENSG00000186111.9	PIP5K1C	0.574167	8.53446e-18	1.73843e-16
ENSG00000134323.12	MYCN	-0.463418	3.01388e-21	5.97843e-20		ENSG00000197822.11	OCLN	0.638098	8.66818e-18	1.76367e-16
ENSG00000169507.9	SLC38A11	1.00085	3.04249e-21	6.02838e-20		ENSG00000182568.17	SATB1	0.653093	8.73437e-18	1.77513e-16
ENSG00000185813.10	PCYT2	0.423712	3.07457e-21	6.08509e-20		ENSG00000160593.19	JAML	-1.12534	9.22422e-18	1.87258e-16
ENSG00000242485.6	MRPL20	-0.51623	3.71577e-21	7.34586e-20		ENSG00000148019.13	CEP78	-0.529305	9.41391e-18	1.90894e-16
ENSG00000278540.5	ACACA	0.405193	3.77238e-21	7.44939e-20		ENSG00000058262.10	SEC61A1	-0.50291	9.57113e-18	1.93864e-16
ENSG00000250312.8	ZNF718	-1.07076	3.81362e-21	7.52238e-20		ENSG00000155393.13	HEATR3	-0.686793	9.66877e-18	1.95622e-16
ENSG00000165699.15	TSC1	-0.495718	4.52332e-21	8.91226e-20		ENSG00000196510.12	ANAPC7	-0.405731	9.90515e-18	2.0018e-16
ENSG00000143669.14	LYST	0.977771	4.56354e-21	8.98144e-20		ENSG00000173894.11	CBX2	0.541667	1.05706e-17	2.13389e-16
ENSG00000094914.14	AAAS	0.573492	5.59495e-21	1.09867e-19		ENSG00000128590.5	DNAJB9	-0.520628	1.12648e-17	2.27148e-16
ENSG00000216490.4	IFI30	-0.520351	5.59375e-21	1.09867e-19		ENSG00000160072.20	ATAD3B	-0.557618	1.1707e-17	2.358e-16
ENSG00000004777.18	ARHGAP33	1.34107	5.64077e-21	1.10643e-19		ENSG00000060566.14	CREB3L3	0.564427	1.21121e-17	2.43688e-16
ENSG00000174469.23	CNTNAP2	0.585193	5.993e-21	1.17421e-19		ENSG00000117601.13	SERPINC1	0.752742	1.2912e-17	2.59492e-16
ENSG00000164970.15	FAM219A	-0.620778	6.15081e-21	1.20379e-19		ENSG00000213694.5	S1PR3	-0.760761	1.3762e-17	2.76268e-16
ENSG00000137491.15	SLCO2B1	0.486918	7.00989e-21	1.3704e-19		ENSG00000174028.6	FAM3C2	-1.64078	1.39631e-17	2.79991e-16
ENSG00000174483.20	BBS1	-0.693998	7.18701e-21	1.40346e-19		ENSG00000170959.14	DCDC1	0.859112	1.4046e-17	2.81342e-16
ENSG00000189403.15	HMGB1	-0.371291	8.68421e-21	1.69395e-19		ENSG00000077232.18	DNAJC10	-0.414695	1.46038e-17	2.9219e-16
ENSG00000162852.14	CNST	-0.652103	8.91426e-21	1.7369e-19		ENSG00000023909.10	GCLM	-0.463176	1.63198e-17	3.2616e-16
ENSG00000187837.3	H1-2	0.531541	9.3635e-21	1.82241e-19		ENSG00000100417.12	PMM1	0.651238	1.7462e-17	3.48602e-16
ENSG00000184402.15	SS18L1	-0.645539	9.60061e-21	1.86649e-19		ENSG00000070669.17	ASNS	-0.630053	1.92935e-17	3.84739e-16
ENSG00000156735.11	BAG4	-0.529057	1.00176e-20	1.94542e-19		ENSG00000197969.14	VPS13A	-0.511125	1.99301e-17	3.96719e-16
ENSG00000203667.10	COX20	-0.474129	1.0291e-20	1.99629e-19		ENSG00000244306.11	AL589743.1	-0.583994	1.99383e-17	3.96719e-16
ENSG00000182107.7	TMEM30B	1.49947	1.0514e-20	2.03731e-19		ENSG00000250021.7	ARPIN-AP3S2	0.816851	2.05215e-17	4.07874e-16
ENSG00000139645.10	ANKRD52	0.537936	1.18787e-20	2.29921e-19		ENSG00000168916.15	ZNF608	0.70869	2.08483e-17	4.13912e-16
ENSG00000152078.10	TLCD4	0.518601	1.27126e-20	2.45791e-19		ENSG00000117614.10	SYF2	0.674978	2.20554e-17	4.37395e-16
ENSG00000174827.14	PDZK1	0.512524	1.29429e-20	2.49969e-19		ENSG00000214595.12	EML6	-1.34613	2.24673e-17	4.45075e-16
ENSG00000166333.13	ILK	-0.511799	1.33944e-20	2.58404e-19		ENSG00000156026.14	MCU	0.447278	2.3026e-17	4.55642e-16
ENSG00000024048.10	UBR2	-0.50175	1.39531e-20	2.68887e-19		ENSG00000104419.15	NDRG1	0.383163	2.33526e-17	4.61597e-16
ENSG00000164976.9	MYORG	0.515873	1.43706e-20	2.76631e-19		ENSG00000172493.21	AFF1	-0.484904	2.34982e-17	4.63966e-16
ENSG00000126603.8	GLIS2	0.889605	1.45254e-20	2.79304e-19		ENSG00000113658.18	SMAD5	-0.491238	2.36111e-17	4.65686e-16
ENSG00000198848.12	CES1	-1.55262	1.45646e-20	2.79751e-19		ENSG00000138308.6	PLA2G12B	0.56846	2.40359e-17	4.73547e-16
ENSG00000094631.21	HDAC6	0.46698	1.51296e-20	2.90287e-19		ENSG00000082898.17	XPO1	-0.365608	2.53398e-17	4.98691e-16
ENSG00000064393.16	HIPK2	0.514886	1.58566e-20	3.03905e-19		ENSG00000013364.19	MVP	0.929406	2.56503e-17	5.0425e-16
ENSG00000121940.15	CLCC1	-0.522833	1.67922e-20	3.21485e-19		ENSG00000181649.8	PHLDA2	-1.08789	2.58907e-17	5.08422e-16
ENSG00000138496.16	PARP9	-0.855768	1.69496e-20	3.24146e-19		ENSG00000075415.12	SLC25A3	0.374043	2.70117e-17	5.29859e-16
ENSG00000165195.15	PIGA	-0.529761	1.72906e-20	3.30307e-19		ENSG00000155115.7	GTF3C6	0.517731	2.70857e-17	5.30732e-16
ENSG00000155906.19	RMND1	-0.628287	1.79783e-20	3.43071e-19		ENSG00000160124.9	CCDC58	-0.689418	2.77286e-17	5.42739e-16
ENSG00000118804.8	STBD1	0.569199	1.80159e-20	3.43415e-19		ENSG00000173531.15	MST1	-1.01452	2.84538e-17	5.56331e-16
ENSG00000196950.14	SLC39A10	-0.569789	1.90674e-20	3.63066e-19		ENSG00000110628.16	SLC22A18	-0.704887	3.02734e-17	5.91267e-16
ENSG00000161267.12	BDH1	2.0956	1.98416e-20	3.77399e-19		ENSG00000165443.12	PHYHIPL	0.719206	3.14385e-17	6.13357e-16
ENSG00000165804.16	ZNF219	0.761959	2.03213e-20	3.86106e-19		ENSG00000099622.14	CIRBP	0.729202	3.22205e-17	6.27934e-16
ENSG00000137955.16	RABGGTB	-0.452275	2.16133e-20	4.10209e-19		ENSG00000188042.8	ARL4C	0.683631	3.26428e-17	6.35478e-16
ENSG00000136098.17	NEK3	0.721974	2.34199e-20	4.44019e-19		ENSG00000100379.17	KCTD17	-0.899343	3.29636e-17	6.41029e-16
ENSG00000116117.18	PARD3B	0.791199	2.44257e-20	4.62588e-19		ENSG00000177189.14	RPS6KA3	-0.351573	3.45385e-17	6.70933e-16
ENSG00000166582.10	CENPV	0.45862	2.498e-20	4.72577e-19		ENSG00000173153.15	ESRRA	-0.906281	3.6341e-17	7.05188e-16
ENSG00000166260.12	COX11	-0.450201	2.53119e-20	4.7834e-19		ENSG00000269343.8	ZNF587B	-0.606878	3.66579e-17	7.10572e-16
ENSG00000103642.12	LACTB	-0.641724	3.11178e-20	5.87429e-19		ENSG00000115271.11	GCA	0.824898	3.734e-17	7.23016e-16
ENSG00000169814.15	BTD	0.440721	3.15045e-20	5.9409e-19		ENSG00000135341.18	MAP3K7	-0.411141	3.78535e-17	7.32173e-16
ENSG00000106266.11	SNX8	0.506125	3.35312e-20	6.3163e-19		ENSG00000163631.17	ALB	-0.477209	3.82203e-17	7.38475e-16
ENSG00000091129.21	NRCAM	0.460997	3.67097e-20	6.90763e-19		ENSG00000128581.17	IFT22	0.781616	3.99236e-17	7.70559e-16
ENSG00000134186.12	PRPF38B	-0.564823	3.74207e-20	7.03389e-19		ENSG00000137497.17	NUMA1	0.478237	4.25571e-17	8.2051e-16
ENSG00000021300.14	PLEKHB1	0.903205	4.03823e-20	7.58246e-19		ENSG00000211452.10	DIO1	2.4543	4.4719e-17	8.61271e-16
ENSG00000137474.22	MYO7A	0.605903	4.13422e-20	7.75442e-19		ENSG00000136141.15	LRCH1	0.512893	4.56421e-17	8.7811e-16
ENSG00000170775.3	GPR37	0.66644	4.16481e-20	7.80347e-19		ENSG00000109265.14	CRACD	0.596235	4.68328e-17	9.00059e-16
ENSG00000164253.14	WDR41	-0.767536	4.25592e-20	7.96569e-19		ENSG00000170473.17	PYM1	0.492306	4.74261e-17	9.10491e-16
ENSG00000100600.15	LGMN	-0.54116	5.08527e-20	9.50784e-19		ENSG00000147454.14	SLC25A37	0.615466	4.78052e-17	9.16178e-16
ENSG00000159348.13	CYB5R1	-0.731878	5.40874e-20	1.01019e-18		ENSG00000164124.11	TMEM144	0.477894	4.7824e-17	9.16178e-16
ENSG00000156298.12	TSPAN7	0.551707	5.6954e-20	1.0626e-18		ENSG00000139514.13	SLC7A1	-0.566273	4.8427e-17	9.26745e-16
ENSG00000162817.7	C1orf115	-0.506864	5.88266e-20	1.09637e-18		ENSG00000126822.17	PLEKHG3	0.672167	4.99451e-17	9.54784e-16
ENSG00000134986.14	NREP	0.414909	6.05863e-20	1.12797e-18		ENSG00000214274.9	ANG	-0.778121	5.40428e-17	1.03202e-15
ENSG00000133424.20	LARGE1	0.650588	6.2405e-20	1.1606e-18		ENSG00000174498.14	IGDCC3	0.542506	5.5151e-17	1.05207e-15
ENSG00000139579.13	NABP2	0.588244	6.44843e-20	1.198e-18		ENSG00000150403.18	TMCO3	-0.529626	5.70287e-17	1.08674e-15
ENSG00000110987.8	BCL7A	0.691671	6.63095e-20	1.23061e-18		ENSG00000166189.8	HPS6	0.692639	5.88995e-17	1.1212e-15
ENSG00000179520.11	SLC17A8	-2.59088	6.74755e-20	1.25093e-18		ENSG00000185666.15	SYN3	-2.40981	6.15264e-17	1.16998e-15
ENSG00000175155.10	YPEL2	0.850646	7.06527e-20	1.30845e-18		ENSG00000128833.13	MYO5C	0.982029	6.26211e-17	1.18954e-15
ENSG00000107341.5	UBE2R2	-0.401979	7.2493e-20	1.34112e-18		ENSG00000179520.11	SLC17A8	-2.21598	6.2692e-17	1.18963e-15
ENSG00000179588.9	ZFPM1	0.669775	7.36884e-20	1.3618e-18		ENSG00000165156.15	ZHX1	-0.4851	6.43961e-17	1.22068e-15
ENSG00000114573.10	ATP6V1A	-0.404293	8.51367e-20	1.57172e-18		ENSG00000214078.12	CPNE1	0.388063	6.48108e-17	1.22725e-15
ENSG00000173821.19	RNF213	0.537416	8.73569e-20	1.61101e-18		ENSG00000182022.18	CHST15	1.38961	6.6567e-17	1.25919e-15
ENSG00000080493.17	SLC4A4	0.886262	1.0044e-19	1.85034e-18		ENSG00000265763.4	ZNF488	1.36507	6.78342e-17	1.28181e-15
ENSG00000129128.13	SPCS3	-0.413436	1.06738e-19	1.96271e-18		ENSG00000071189.21	SNX13	-0.558157	7.33831e-17	1.38521e-15
ENSG00000197183.14	NOL4L	0.495277	1.06762e-19	1.96271e-18		ENSG00000253846.2	PCDHGA10	-0.76593	7.46453e-17	1.40756e-15
ENSG00000147649.10	MTDH	-0.420539	1.14304e-19	2.09916e-18		ENSG00000148672.9	GLUD1	0.360962	7.5421e-17	1.4207e-15
ENSG00000137672.13	TRPC6	1.49755	1.1702e-19	2.1468e-18		ENSG00000185043.12	CIB1	0.444074	8.32594e-17	1.56672e-15
ENSG00000126003.7	PLAGL2	0.422647	1.22915e-19	2.25259e-18		ENSG00000144366.16	GULP1	-0.463266	9.59985e-17	1.80455e-15
ENSG00000167202.11	TBC1D2B	0.528366	1.29453e-19	2.36993e-18		ENSG00000105810.9	CDK6	-0.475403	9.9168e-17	1.86219e-15
ENSG00000108344.15	PSMD3	-0.374819	1.30296e-19	2.38288e-18		ENSG00000138823.13	MTTP	0.447519	1.12656e-16	2.11327e-15
ENSG00000119283.15	TRIM67	-1.0759	1.31148e-19	2.39597e-18		ENSG00000188559.15	RALGAPA2	-0.510439	1.16149e-16	2.17652e-15
ENSG00000100234.11	TIMP3	-0.396796	1.31925e-19	2.40767e-18		ENSG00000131941.8	RHPN2	0.461334	1.18777e-16	2.22347e-15
ENSG00000114439.19	BBX	-0.505811	1.3347e-19	2.43333e-18		ENSG00000135272.10	MDFIC	-0.514958	1.20967e-16	2.26211e-15
ENSG00000144485.11	HES6	0.741762	1.35727e-19	2.47192e-18		ENSG00000206418.4	RAB12	-0.586814	1.21718e-16	2.2738e-15
ENSG00000175556.17	LONRF3	-1.08661	1.41609e-19	2.57637e-18		ENSG00000163346.17	PBXIP1	0.43795	1.30769e-16	2.44034e-15
ENSG00000205726.15	ITSN1	-0.388501	1.58217e-19	2.87555e-18		ENSG00000135631.17	RAB11FIP5	0.497851	1.45942e-16	2.72067e-15
ENSG00000137710.16	RDX	-0.449074	1.67009e-19	3.03221e-18		ENSG00000106003.13	LFNG	-0.695901	1.48647e-16	2.76824e-15
ENSG00000071282.12	LMCD1	0.686412	1.69426e-19	3.07293e-18		ENSG00000092871.16	RFFL	-0.371189	1.52904e-16	2.84458e-15
ENSG00000166833.21	NAV2	-0.49555	1.70594e-19	3.09091e-18		ENSG00000107957.16	SH3PXD2A	-0.463512	1.55229e-16	2.88486e-15
ENSG00000111816.8	FRK	-0.479677	1.72682e-19	3.12553e-18		ENSG00000167074.15	TEF	0.646221	1.61608e-16	3.00031e-15
ENSG00000171867.17	PRNP	-0.907841	2.04391e-19	3.69564e-18		ENSG00000124155.18	PIGT	0.449289	1.66789e-16	3.09332e-15
ENSG00000140092.14	FBLN5	-0.706707	2.14554e-19	3.87542e-18		ENSG00000107175.12	CREB3	-0.585145	1.69186e-16	3.13454e-15
ENSG00000169213.7	RAB3B	0.498064	2.24658e-19	4.05375e-18		ENSG00000198373.12	WWP2	0.498394	1.69578e-16	3.13858e-15
ENSG00000120318.16	ARAP3	-1.66761	2.27734e-19	4.10506e-18		ENSG00000238227.8	TMEM250	0.756759	1.76363e-16	3.26081e-15
ENSG00000055070.17	SZRD1	0.371288	2.45804e-19	4.42624e-18		ENSG00000198814.12	GK	-0.483085	1.79386e-16	3.31331e-15
ENSG00000198182.13	ZNF607	-0.988503	2.51832e-19	4.53014e-18		ENSG00000114423.22	CBLB	0.527908	1.86898e-16	3.44853e-15
ENSG00000129538.14	RNASE1	1.17365	2.5939e-19	4.66133e-18		ENSG00000112319.19	EYA4	-0.848319	2.14238e-16	3.94894e-15
ENSG00000156096.14	UGT2B4	-0.764706	2.65766e-19	4.77103e-18		ENSG00000153823.18	PID1	-0.565266	2.22006e-16	4.08795e-15
ENSG00000172893.15	DHCR7	0.496581	2.66766e-19	4.7841e-18		ENSG00000047621.12	C12orf4	-0.614296	2.30891e-16	4.24721e-15
ENSG00000163840.10	DTX3L	-0.589315	2.79123e-19	5.0006e-18		ENSG00000070759.17	TESK2	1.08808	2.43564e-16	4.47576e-15
ENSG00000167513.9	CDT1	0.521419	2.83735e-19	5.07806e-18		ENSG00000164574.16	GALNT10	0.470048	2.59218e-16	4.75858e-15
ENSG00000197635.10	DPP4	0.446638	2.84436e-19	5.08541e-18		ENSG00000105854.13	PON2	-0.440482	2.64058e-16	4.84249e-15
ENSG00000113300.13	CNOT6	0.397013	2.88175e-19	5.14246e-18		ENSG00000118961.15	LDAH	0.628168	2.66355e-16	4.87966e-15
ENSG00000134686.18	PHC2	0.383062	2.88212e-19	5.14246e-18		ENSG00000179918.19	SEPHS2	-0.406427	2.93657e-16	5.37436e-15
ENSG00000114867.20	EIF4G1	-0.34569	2.9689e-19	5.29129e-18		ENSG00000087274.17	ADD1	0.341688	2.98868e-16	5.4642e-15
ENSG00000213390.11	ARHGAP19	0.446716	2.97155e-19	5.29129e-18		ENSG00000213160.10	KLHL23	-0.505526	3.06251e-16	5.59351e-15
ENSG00000173674.11	EIF1AX	-0.401951	3.21156e-19	5.71288e-18		ENSG00000161057.12	PSMC2	-0.424126	3.07795e-16	5.61601e-15
ENSG00000162415.7	ZSWIM5	0.687743	3.31501e-19	5.89092e-18		ENSG00000128805.14	ARHGAP22	1.94394	3.09678e-16	5.64466e-15
ENSG00000070610.14	GBA2	-0.445527	3.44508e-19	6.11589e-18		ENSG00000185019.17	UBOX5	0.609699	3.17809e-16	5.78701e-15
ENSG00000049089.15	COL9A2	0.644677	3.5743e-19	6.33888e-18		ENSG00000204219.11	TCEA3	0.543602	3.25319e-16	5.91779e-15
ENSG00000178913.8	TAF7	-0.450339	3.60769e-19	6.39165e-18		ENSG00000165029.16	ABCA1	0.389848	3.30276e-16	6.0019e-15
ENSG00000144283.21	PKP4	0.347655	3.76237e-19	6.65897e-18		ENSG00000157654.19	PALM2AKAP2	-0.377692	3.34089e-16	6.06508e-15
ENSG00000189431.8	RASSF10	1.447	3.89112e-19	6.87992e-18		ENSG00000141401.12	IMPA2	0.447415	3.45756e-16	6.27057e-15
ENSG00000141568.21	FOXK2	0.374828	3.95353e-19	6.98325e-18		ENSG00000003096.14	KLHL13	0.633469	3.76409e-16	6.81962e-15
ENSG00000161638.11	ITGA5	-0.530511	3.98919e-19	7.03917e-18		ENSG00000091592.16	NLRP1	-0.596766	3.84189e-16	6.95359e-15
ENSG00000140534.14	TICRR	0.450599	4.43253e-19	7.81361e-18		ENSG00000152601.17	MBNL1	-0.431691	3.84865e-16	6.95885e-15
ENSG00000072201.14	LNX1	0.945673	4.43875e-19	7.81674e-18		ENSG00000182782.8	HCAR2	-3.50567	3.90125e-16	7.04688e-15
ENSG00000128335.14	APOL2	-0.66569	4.60464e-19	8.10075e-18		ENSG00000132688.11	NES	-0.448734	3.98886e-16	7.19791e-15
ENSG00000113790.11	EHHADH	0.429171	4.72947e-19	8.31204e-18		ENSG00000087502.18	ERGIC2	-0.49631	4.11115e-16	7.41117e-15
ENSG00000221963.6	APOL6	-0.67812	4.84103e-19	8.49961e-18		ENSG00000177669.4	MBOAT4	0.760844	4.15618e-16	7.48486e-15
ENSG00000135127.11	BICDL1	-0.907749	5.03776e-19	8.83619e-18		ENSG00000188243.12	COMMD6	0.62861	4.20867e-16	7.57183e-15
ENSG00000091127.14	PUS7	-0.491397	5.1931e-19	9.09958e-18		ENSG00000164543.7	STK17A	0.603082	4.4778e-16	8.04104e-15
ENSG00000154359.13	LONRF1	0.688623	5.31668e-19	9.30683e-18		ENSG00000166148.3	AVPR1A	0.722682	4.47839e-16	8.04104e-15
ENSG00000093134.15	VNN3	-2.40539	5.48701e-19	9.59545e-18		ENSG00000165097.16	KDM1B	-0.630789	4.4995e-16	8.07089e-15
ENSG00000140479.17	PCSK6	-0.409221	5.51497e-19	9.63475e-18		ENSG00000154059.11	IMPACT	-0.563127	4.53401e-16	8.12471e-15
ENSG00000164163.11	ABCE1	-0.411304	5.82456e-19	1.01655e-17		ENSG00000168904.15	LRRC28	0.486511	4.73556e-16	8.47746e-15
ENSG00000023330.15	ALAS1	-0.423608	6.17863e-19	1.07728e-17		ENSG00000130227.17	XPO7	0.376536	4.94543e-16	8.84437e-15
ENSG00000078804.13	TP53INP2	0.573198	6.21757e-19	1.08299e-17		ENSG00000155542.12	SETD9	-1.34361	4.99265e-16	8.91996e-15
ENSG00000075420.13	FNDC3B	-0.358815	6.45382e-19	1.12303e-17		ENSG00000163638.13	ADAMTS9	-0.672188	5.02349e-16	8.96619e-15
ENSG00000173660.12	UQCRH	-0.503916	6.75823e-19	1.17484e-17		ENSG00000163527.10	STT3B	-0.347504	5.07672e-16	9.05223e-15
ENSG00000197324.9	LRP10	-0.42994	7.05868e-19	1.22585e-17		ENSG00000186951.16	PPARA	-0.562675	5.12494e-16	9.12918e-15
ENSG00000239264.9	TXNDC5	-0.320116	7.11416e-19	1.23427e-17		ENSG00000113140.11	SPARC	0.589374	5.57502e-16	9.92111e-15
ENSG00000008323.15	PLEKHG6	0.586695	7.17933e-19	1.24435e-17		ENSG00000008311.15	AASS	-0.625653	5.74991e-16	1.02223e-14
ENSG00000168137.17	SETD5	0.372461	7.24789e-19	1.25499e-17		ENSG00000167716.18	WDR81	0.514948	5.81312e-16	1.03244e-14
ENSG00000086062.12	B4GALT1	-0.450386	7.86553e-19	1.3595e-17		ENSG00000149257.14	SERPINH1	0.374297	5.8456e-16	1.03719e-14
ENSG00000103710.11	RASL12	-1.01057	7.86693e-19	1.3595e-17		ENSG00000137474.22	MYO7A	0.586807	5.99463e-16	1.06259e-14
ENSG00000135074.15	ADAM19	-1.09301	8.00567e-19	1.38212e-17		ENSG00000117505.13	DR1	-0.482714	6.03184e-16	1.06813e-14
ENSG00000021355.13	SERPINB1	0.441298	8.57903e-19	1.47965e-17		ENSG00000230590.11	FTX	-1.19727	6.39111e-16	1.13064e-14
ENSG00000180448.10	AC004151.1	-0.986098	9.20049e-19	1.58528e-17		ENSG00000147041.12	SYTL5	0.633488	6.48257e-16	1.1457e-14
ENSG00000105518.14	TMEM205	-0.690489	9.37066e-19	1.61302e-17		ENSG00000117479.15	SLC19A2	-0.495278	6.704e-16	1.18367e-14
ENSG00000076248.10	UNG	0.387488	9.73143e-19	1.67185e-17		ENSG00000143248.13	RGS5	-1.32747	6.81225e-16	1.20161e-14
ENSG00000110318.15	CEP126	0.971823	9.72385e-19	1.67185e-17		ENSG00000166170.9	BAG5	-0.576264	7.3083e-16	1.28785e-14
ENSG00000091986.15	CCDC80	1.0693	9.89079e-19	1.69757e-17		ENSG00000172115.9	CYCS	-0.363445	7.33213e-16	1.29078e-14
ENSG00000151692.15	RNF144A	0.748674	1.054e-18	1.80723e-17		ENSG00000136848.17	DAB2IP	0.526024	7.35666e-16	1.29384e-14
ENSG00000006432.15	MAP3K9	0.599578	1.0622e-18	1.81951e-17		ENSG00000000971.16	CFH	0.430833	7.50286e-16	1.31827e-14
ENSG00000141510.17	TP53	0.37777	1.09878e-18	1.88034e-17		ENSG00000166171.13	DPCD	0.842468	7.8132e-16	1.37146e-14
ENSG00000177189.14	RPS6KA3	-0.343455	1.10684e-18	1.89229e-17		ENSG00000163683.12	SMIM14	0.436862	8.03374e-16	1.4088e-14
ENSG00000127080.10	IPPK	-0.874666	1.11008e-18	1.89598e-17		ENSG00000125675.18	GRIA3	-1.07451	8.13387e-16	1.42497e-14
ENSG00000111802.14	TDP2	-0.452182	1.12228e-18	1.91496e-17		ENSG00000102531.16	FNDC3A	-0.446982	8.67979e-16	1.51913e-14
ENSG00000106261.17	ZKSCAN1	0.396061	1.20317e-18	2.04928e-17		ENSG00000104824.17	HNRNPL	0.315618	8.89284e-16	1.55491e-14
ENSG00000176399.4	DMRTA1	-0.844618	1.20333e-18	2.04928e-17		ENSG00000103111.15	MON1B	0.422591	8.96241e-16	1.56556e-14
ENSG00000179761.12	PIPOX	-2.26385	1.25675e-18	2.13818e-17		ENSG00000149485.19	FADS1	-0.344616	8.98618e-16	1.56819e-14
ENSG00000112320.12	SOBP	0.696011	1.29328e-18	2.19821e-17		ENSG00000173926.6	MARCHF3	-0.874484	9.06957e-16	1.58121e-14
ENSG00000088305.18	DNMT3B	-0.6134	1.30788e-18	2.22087e-17		ENSG00000106927.12	AMBP	0.416174	9.19707e-16	1.60189e-14
ENSG00000124615.20	MOCS1	-0.673421	1.32207e-18	2.2428e-17		ENSG00000137942.16	FNBP1L	0.412404	9.28916e-16	1.61637e-14
ENSG00000165996.14	HACD1	-2.04357	1.32466e-18	2.24502e-17		ENSG00000115718.17	PROC	0.58881	9.38312e-16	1.63114e-14
ENSG00000141179.14	PCTP	0.598713	1.41926e-18	2.40304e-17		ENSG00000147650.11	LRP12	-0.801238	9.63486e-16	1.67329e-14
ENSG00000142611.17	PRDM16	0.966189	1.47305e-18	2.4917e-17		ENSG00000164970.15	FAM219A	-0.588409	9.81226e-16	1.70246e-14
ENSG00000101096.20	NFATC2	0.553021	1.54599e-18	2.61257e-17		ENSG00000112414.15	ADGRG6	-0.338653	9.89554e-16	1.71526e-14
ENSG00000171314.9	PGAM1	-0.300736	1.66549e-18	2.81181e-17		ENSG00000072210.19	ALDH3A2	0.362086	1.00669e-15	1.74329e-14
ENSG00000132031.13	MATN3	-0.523615	1.7527e-18	2.95622e-17		ENSG00000124702.18	KLHDC3	-0.550666	1.02664e-15	1.77613e-14
ENSG00000109606.13	DHX15	-0.3321	1.77566e-18	2.98919e-17		ENSG00000175155.10	YPEL2	0.765254	1.04216e-15	1.80125e-14
ENSG00000147082.18	CCNB3	-0.887285	1.77485e-18	2.98919e-17		ENSG00000185340.15	GAS2L1	0.6502	1.05806e-15	1.82697e-14
ENSG00000118707.10	TGIF2	0.49871	1.79918e-18	3.0259e-17		ENSG00000154945.7	ANKRD40	0.440502	1.12157e-15	1.93479e-14
ENSG00000170577.8	SIX2	2.17605	1.83708e-18	3.08668e-17		ENSG00000173207.13	CKS1B	-0.423934	1.15965e-15	1.99858e-14
ENSG00000104419.15	NDRG1	-0.378867	1.99127e-18	3.34256e-17		ENSG00000104880.18	ARHGEF18	0.492529	1.20492e-15	2.07461e-14
ENSG00000076356.7	PLXNA2	-0.715418	2.01289e-18	3.37562e-17		ENSG00000004059.11	ARF5	0.403553	1.31325e-15	2.25896e-14
ENSG00000139428.12	MMAB	-0.46158	2.05594e-18	3.44454e-17		ENSG00000154265.16	ABCA5	-1.37431	1.4056e-15	2.41552e-14
ENSG00000121350.16	PYROXD1	-0.90924	2.07488e-18	3.46965e-17		ENSG00000146007.11	ZMAT2	0.434856	1.4228e-15	2.44275e-14
ENSG00000158163.15	DZIP1L	1.04284	2.07431e-18	3.46965e-17		ENSG00000087266.17	SH3BP2	-1.03919	1.53642e-15	2.63531e-14
ENSG00000163584.18	RPL22L1	-0.682888	2.09307e-18	3.49674e-17		ENSG00000101350.8	KIF3B	0.38369	1.54816e-15	2.65292e-14
ENSG00000120899.18	PTK2B	0.78282	2.19911e-18	3.6704e-17		ENSG00000059145.18	UNKL	-0.509455	1.62074e-15	2.77466e-14
ENSG00000101843.19	PSMD10	-0.501843	2.2825e-18	3.80598e-17		ENSG00000283154.2	IQCJ-SCHIP1	0.636886	1.67563e-15	2.86589e-14
ENSG00000213949.10	ITGA1	0.480406	2.50682e-18	4.17605e-17		ENSG00000125968.9	ID1	-0.56259	1.68233e-15	2.87192e-14
ENSG00000131781.13	FMO5	0.859984	2.54426e-18	4.23441e-17		ENSG00000180592.17	SKIDA1	-1.38601	1.68081e-15	2.87192e-14
ENSG00000107104.19	KANK1	-0.385677	2.60099e-18	4.32473e-17		ENSG00000138623.10	SEMA7A	1.1575	1.7036e-15	2.90548e-14
ENSG00000128309.16	MPST	-0.456465	2.60674e-18	4.3302e-17		ENSG00000105612.9	DNASE2	0.602508	1.73936e-15	2.96365e-14
ENSG00000164946.19	FREM1	1.29436	2.77927e-18	4.61244e-17		ENSG00000124762.13	CDKN1A	-1.35444	1.78608e-15	3.03751e-14
ENSG00000181826.10	RELL1	0.659754	2.82413e-18	4.68246e-17		ENSG00000128000.16	ZNF780B	-0.933247	1.78471e-15	3.03751e-14
ENSG00000159200.18	RCAN1	-0.544222	2.92328e-18	4.84228e-17		ENSG00000091409.15	ITGA6	-0.373774	1.79325e-15	3.04683e-14
ENSG00000157259.8	GATAD1	0.58447	3.00662e-18	4.9756e-17		ENSG00000167780.12	SOAT2	0.580203	1.8086e-15	3.07002e-14
ENSG00000182985.17	CADM1	0.481753	3.00942e-18	4.9756e-17		ENSG00000168763.16	CNNM3	0.450642	1.9156e-15	3.24859e-14
ENSG00000128645.15	HOXD1	-1.40055	3.07941e-18	5.08653e-17		ENSG00000138231.13	DBR1	0.578333	1.98501e-15	3.36314e-14
ENSG00000073350.13	LLGL2	0.571466	3.14418e-18	5.18864e-17		ENSG00000066583.12	ISOC1	-0.457975	2.0247e-15	3.42716e-14
ENSG00000152104.12	PTPN14	0.550161	3.16272e-18	5.21433e-17		ENSG00000196230.13	TUBB	0.312451	2.19892e-15	3.71856e-14
ENSG00000100105.18	PATZ1	0.501924	3.2433e-18	5.34218e-17		ENSG00000114450.10	GNB4	-0.545397	2.372e-15	4.0075e-14
ENSG00000069702.11	TGFBR3	0.397634	3.43919e-18	5.65954e-17		ENSG00000183508.5	TENT5C	1.34784	2.39276e-15	4.03878e-14
ENSG00000183971.8	NPW	-0.924507	3.47315e-18	5.71007e-17		ENSG00000119888.11	EPCAM	0.458229	2.47738e-15	4.17771e-14
ENSG00000204386.11	NEU1	0.444206	3.4998e-18	5.7485e-17		ENSG00000152193.8	OBI1	0.530583	2.59062e-15	4.36458e-14
ENSG00000161542.17	PRPSAP1	-0.52745	3.52756e-18	5.78869e-17		ENSG00000143036.17	SLC44A3	0.849402	2.66164e-15	4.48005e-14
ENSG00000023516.9	AKAP11	-0.507004	3.71768e-18	6.09498e-17		ENSG00000177303.10	CASKIN2	0.659065	2.67338e-15	4.49561e-14
ENSG00000179335.18	CLK3	-0.545289	3.85917e-18	6.32105e-17		ENSG00000153560.12	UBP1	0.416824	2.72856e-15	4.58414e-14
ENSG00000169429.11	CXCL8	-1.07634	4.0641e-18	6.65052e-17		ENSG00000167779.9	IGFBP6	1.19937	2.89744e-15	4.86332e-14
ENSG00000183474.15	GTF2H2C	-0.474525	4.51529e-18	7.38198e-17		ENSG00000183161.6	FANCF	0.661037	2.90926e-15	4.87862e-14
ENSG00000160712.13	IL6R	-0.532464	4.58745e-18	7.48602e-17		ENSG00000147996.16	CBWD5	-0.595628	3.00383e-15	5.03253e-14
ENSG00000223552.1	CCR5AS	-1.86398	4.58373e-18	7.48602e-17		ENSG00000238755.3	LINC02006	-4.81691	3.07411e-15	5.1455e-14
ENSG00000176907.5	TCIM	-0.830383	4.80628e-18	7.83584e-17		ENSG00000147853.17	AK3	-0.431589	3.17333e-15	5.30664e-14
ENSG00000214736.7	TOMM6	-0.444797	4.87017e-18	7.93265e-17		ENSG00000057757.10	PITHD1	0.602959	3.28807e-15	5.49202e-14
ENSG00000066583.12	ISOC1	-0.472552	5.03275e-18	8.18987e-17		ENSG00000107021.16	TBC1D13	0.438405	3.29027e-15	5.49202e-14
ENSG00000164850.15	GPER1	-0.536628	5.08574e-18	8.26845e-17		ENSG00000169895.6	SYAP1	0.344026	3.39599e-15	5.66323e-14
ENSG00000135108.14	FBXO21	0.502354	5.15782e-18	8.37788e-17		ENSG00000076067.13	RBMS2	0.532349	3.48006e-15	5.79806e-14
ENSG00000162971.11	TYW5	-0.705227	5.24344e-18	8.5091e-17		ENSG00000149269.9	PAK1	0.457385	3.49155e-15	5.81183e-14
ENSG00000135045.7	C9orf40	0.609121	5.27746e-18	8.5564e-17		ENSG00000163162.9	RNF149	-0.456087	3.60048e-15	5.98762e-14
ENSG00000157193.18	LRP8	-0.513896	5.30777e-18	8.59761e-17		ENSG00000154654.15	NCAM2	-0.924398	3.67119e-15	6.0996e-14
ENSG00000142687.18	KIAA0319L	0.395849	5.33028e-18	8.62612e-17		ENSG00000119900.9	OGFRL1	-0.803071	3.77836e-15	6.27187e-14
ENSG00000040608.14	RTN4R	0.980812	5.71461e-18	9.23959e-17		ENSG00000173406.15	DAB1	-0.59782	3.87615e-15	6.42828e-14
ENSG00000170558.9	CDH2	0.363354	5.97888e-18	9.65798e-17		ENSG00000139722.7	VPS37B	0.596022	4.27178e-15	7.07789e-14
ENSG00000025434.19	NR1H3	-0.688539	6.23402e-18	1.00609e-16		ENSG00000164683.17	HEY1	-1.47006	4.3029e-15	7.1229e-14
ENSG00000166147.13	FBN1	0.730392	6.26355e-18	1.00993e-16		ENSG00000189058.9	APOD	0.912616	4.40278e-15	7.28155e-14
ENSG00000115091.12	ACTR3	-0.324811	6.40566e-18	1.03189e-16		ENSG00000069956.12	MAPK6	-0.347312	4.42879e-15	7.31786e-14
ENSG00000113328.19	CCNG1	0.474456	6.54281e-18	1.05302e-16		ENSG00000123739.11	PLA2G12A	-0.63948	4.53172e-15	7.48108e-14
ENSG00000138802.11	SEC24B	-0.543635	6.82034e-18	1.09668e-16		ENSG00000117360.13	PRPF3	0.455318	4.66307e-15	7.69086e-14
ENSG00000134532.18	SOX5	-0.630778	6.86217e-18	1.1024e-16		ENSG00000166598.15	HSP90B1	-0.376607	5.10689e-15	8.41516e-14
ENSG00000176771.17	NCKAP5	0.850629	7.15789e-18	1.14886e-16		ENSG00000174669.12	SLC29A2	-0.407868	5.1401e-15	8.46215e-14
ENSG00000146834.14	MEPCE	0.451304	7.42884e-18	1.19126e-16		ENSG00000158435.8	CNOT11	-0.336483	5.15796e-15	8.4838e-14
ENSG00000153214.11	TMEM87B	-0.659927	7.58093e-18	1.21454e-16		ENSG00000109062.12	SLC9A3R1	0.415695	5.17977e-15	8.51192e-14
ENSG00000135776.5	ABCB10	-0.485082	7.85989e-18	1.25808e-16		ENSG00000124145.6	SDC4	0.526812	5.20029e-15	8.53786e-14
ENSG00000197713.15	RPE	-0.418864	8.19634e-18	1.31074e-16		ENSG00000128595.17	CALU	-0.315012	5.2448e-15	8.60309e-14
ENSG00000130813.18	SHFL	-0.925431	8.25262e-18	1.31854e-16		ENSG00000198863.7	RUNDC1	0.580238	5.27228e-15	8.6403e-14
ENSG00000160180.15	TFF3	1.26043	8.64213e-18	1.37952e-16		ENSG00000034693.15	PEX3	-0.646359	5.35713e-15	8.7714e-14
ENSG00000154864.12	PIEZO2	0.557914	9.1233e-18	1.45501e-16		ENSG00000109805.10	NCAPG	-0.414611	5.42519e-15	8.87476e-14
ENSG00000166224.17	SGPL1	0.384167	9.56442e-18	1.52398e-16		ENSG00000163435.16	ELF3	0.49817	5.55591e-15	9.08037e-14
ENSG00000204616.11	TRIM31	-0.656539	9.87089e-18	1.57138e-16		ENSG00000168724.17	DNAJC21	-0.444897	5.83234e-15	9.52351e-14
ENSG00000125875.14	TBC1D20	0.379218	1.0367e-17	1.64887e-16		ENSG00000119820.11	YIPF4	-0.497717	5.97204e-15	9.7428e-14
ENSG00000219481.10	NBPF1	0.493623	1.08484e-17	1.72387e-16		ENSG00000147889.17	CDKN2A	-0.47873	6.07468e-15	9.90129e-14
ENSG00000108960.9	MMD	-0.349461	1.10463e-17	1.75374e-16		ENSG00000148123.15	PLPPR1	1.77207	6.2637e-15	1.02002e-13
ENSG00000165879.9	FRAT1	-0.861344	1.12043e-17	1.77722e-16		ENSG00000044574.8	HSPA5	-0.43441	6.45901e-15	1.04992e-13
ENSG00000050426.16	LETMD1	-0.635573	1.13718e-17	1.80216e-16		ENSG00000134853.12	PDGFRA	0.545657	6.45798e-15	1.04992e-13
ENSG00000004799.8	PDK4	1.88175	1.13931e-17	1.80391e-16		ENSG00000145050.18	MANF	-0.518281	6.64873e-15	1.07979e-13
ENSG00000196562.14	SULF2	-0.481958	1.16304e-17	1.83982e-16		ENSG00000175311.7	ANKS4B	0.674052	6.81572e-15	1.10591e-13
ENSG00000141576.16	RNF157	0.45797	1.28342e-17	2.02843e-16		ENSG00000240682.9	ISY1	0.564906	6.90134e-15	1.1188e-13
ENSG00000165782.10	PIP4P1	0.621645	1.42002e-17	2.2423e-16		ENSG00000121390.19	PSPC1	0.409527	6.97646e-15	1.12996e-13
ENSG00000156463.18	SH3RF2	0.592722	1.47168e-17	2.32179e-16		ENSG00000160200.17	CBS	-0.470817	7.14394e-15	1.15605e-13
ENSG00000169379.16	ARL13B	-0.647967	1.5062e-17	2.37412e-16		ENSG00000179588.9	ZFPM1	0.601744	7.16577e-15	1.15854e-13
ENSG00000118922.17	KLF12	0.502094	1.5523e-17	2.4446e-16		ENSG00000275342.5	PRAG1	0.62082	7.58516e-15	1.22525e-13
ENSG00000172262.11	ZNF131	-0.531715	1.55592e-17	2.44811e-16		ENSG00000130203.10	APOE	0.448448	7.73256e-15	1.24794e-13
ENSG00000115756.13	HPCAL1	-0.658	1.66548e-17	2.61814e-16		ENSG00000130382.9	MLLT1	0.466536	8.09504e-15	1.30527e-13
ENSG00000144021.3	CIAO1	-0.383673	1.72006e-17	2.70153e-16		ENSG00000085832.17	EPS15	-0.502328	8.11706e-15	1.30765e-13
ENSG00000182871.16	COL18A1	0.35557	1.82911e-17	2.87024e-16		ENSG00000154803.13	FLCN	0.512423	8.19413e-15	1.31889e-13
ENSG00000198646.14	NCOA6	0.382864	1.83268e-17	2.87327e-16		ENSG00000101986.12	ABCD1	-0.730122	8.62839e-15	1.38755e-13
ENSG00000040199.18	PHLPP2	0.561263	1.94214e-17	3.04217e-16		ENSG00000259974.3	LINC00261	0.378272	8.74439e-15	1.40495e-13
ENSG00000150961.15	SEC24D	-0.379957	1.97063e-17	3.08405e-16		ENSG00000130813.18	SHFL	-0.898287	8.75281e-15	1.40505e-13
ENSG00000006831.10	ADIPOR2	-0.322658	2.00706e-17	3.13826e-16		ENSG00000129317.14	PUS7L	-0.477458	8.82553e-15	1.41546e-13
ENSG00000120915.14	EPHX2	0.493246	2.01954e-17	3.15497e-16		ENSG00000060656.20	PTPRU	-0.760093	8.90004e-15	1.42614e-13
ENSG00000064313.12	TAF2	-0.504876	2.07737e-17	3.24243e-16		ENSG00000100439.10	ABHD4	-0.419759	9.17162e-15	1.46836e-13
ENSG00000161021.13	MAML1	0.389815	2.083e-17	3.24833e-16		ENSG00000173744.17	AGFG1	-0.345683	9.41756e-15	1.50639e-13
ENSG00000197724.11	PHF2	0.619671	2.12334e-17	3.30831e-16		ENSG00000144043.12	TEX261	-0.461701	9.74196e-15	1.5569e-13
ENSG00000154188.10	ANGPT1	-0.664632	2.14875e-17	3.34494e-16		ENSG00000144677.15	CTDSPL	0.383317	9.93003e-15	1.58555e-13
ENSG00000090273.14	NUDC	0.370101	2.16958e-17	3.37138e-16		ENSG00000169550.14	MUC15	-0.697742	1.07992e-14	1.7228e-13
ENSG00000102580.15	DNAJC3	-0.443285	2.16894e-17	3.37138e-16		ENSG00000164402.14	SEPTIN8	0.580856	1.10576e-14	1.76246e-13
ENSG00000164104.12	HMGB2	0.338879	2.18436e-17	3.39136e-16		ENSG00000130669.17	PAK4	0.551929	1.16884e-14	1.86137e-13
ENSG00000196715.7	VKORC1L1	-0.36542	2.3132e-17	3.58822e-16		ENSG00000257335.8	MGAM	-0.999715	1.26106e-14	2.00646e-13
ENSG00000188559.15	RALGAPA2	-0.421029	2.43612e-17	3.77556e-16		ENSG00000087365.16	SF3B2	0.327083	1.28648e-14	2.04509e-13
ENSG00000145740.19	SLC30A5	-0.44613	2.59047e-17	4.01123e-16		ENSG00000131470.14	PSMC3IP	-0.82469	1.3052e-14	2.07303e-13
ENSG00000197217.13	ENTPD4	0.432339	2.61468e-17	4.04516e-16		ENSG00000075142.13	SRI	-0.528815	1.32969e-14	2.11007e-13
ENSG00000172183.15	ISG20	-0.938945	2.83634e-17	4.38423e-16		ENSG00000153066.12	TXNDC11	-0.421869	1.34275e-14	2.12891e-13
ENSG00000165376.11	CLDN2	0.80313	2.99711e-17	4.62867e-16		ENSG00000177181.15	RIMKLA	1.05823	1.38446e-14	2.19312e-13
ENSG00000214290.8	COLCA2	0.984119	3.12795e-17	4.82649e-16		ENSG00000138078.15	PREPL	-0.449303	1.40085e-14	2.21713e-13
ENSG00000183134.5	PTGDR2	-1.32165	3.18526e-17	4.91062e-16		ENSG00000186260.16	MRTFB	-0.565095	1.45585e-14	2.30216e-13
ENSG00000103043.15	VAC14	0.418064	3.2302e-17	4.97552e-16		ENSG00000133226.17	SRRM1	0.418976	1.50717e-14	2.38123e-13
ENSG00000244414.6	CFHR1	-1.99363	3.25904e-17	5.01555e-16		ENSG00000263753.8	LINC00667	-0.544075	1.52125e-14	2.40136e-13
ENSG00000138613.14	APH1B	-0.442005	3.30083e-17	5.07543e-16		ENSG00000139263.11	LRIG3	0.392952	1.57891e-14	2.4902e-13
ENSG00000116852.14	KIF21B	-0.69116	3.36976e-17	5.17688e-16		ENSG00000152749.8	GPR180	-0.703832	1.58915e-14	2.50416e-13
ENSG00000151655.19	ITIH2	-0.376202	3.38412e-17	5.1944e-16		ENSG00000057294.14	PKP2	0.376983	1.64938e-14	2.59681e-13
ENSG00000111602.12	TIMELESS	0.333496	3.39944e-17	5.21336e-16		ENSG00000236345.1	SCAT8	-2.92679	1.73892e-14	2.73539e-13
ENSG00000169221.14	TBC1D10B	0.54954	3.67376e-17	5.62915e-16		ENSG00000177606.7	JUN	-0.505402	1.77138e-14	2.78401e-13
ENSG00000112773.16	TENT5A	0.393629	3.83048e-17	5.86417e-16		ENSG00000139219.19	COL2A1	0.354945	1.78343e-14	2.80052e-13
ENSG00000152767.17	FARP1	0.375317	4.10291e-17	6.27577e-16		ENSG00000162522.11	KIAA1522	0.415766	1.83729e-14	2.88258e-13
ENSG00000166526.18	ZNF3	0.454668	4.22636e-17	6.45898e-16		ENSG00000155827.12	RNF20	0.436953	1.88915e-14	2.96137e-13
ENSG00000197930.13	ERO1A	-0.394848	4.35095e-17	6.64361e-16		ENSG00000103591.13	AAGAB	0.423258	1.91269e-14	2.99566e-13
ENSG00000178764.8	ZHX2	-0.443674	4.9829e-17	7.60195e-16		ENSG00000197037.11	ZSCAN25	0.505097	1.95266e-14	3.05561e-13
ENSG00000081803.16	CADPS2	0.444662	5.01001e-17	7.63668e-16		ENSG00000164542.12	KIAA0895	0.739487	1.96329e-14	3.06958e-13
ENSG00000130723.20	PRRC2B	0.37824	5.0499e-17	7.69081e-16		ENSG00000148400.12	NOTCH1	0.649183	1.99646e-14	3.11873e-13
ENSG00000113441.16	LNPEP	0.590123	5.05835e-17	7.69701e-16		ENSG00000120899.18	PTK2B	0.693877	2.0459e-14	3.1932e-13
ENSG00000187634.12	SAMD11	-1.26384	5.50669e-17	8.37198e-16		ENSG00000136026.14	CKAP4	-0.319153	2.05878e-14	3.21053e-13
ENSG00000110931.19	CAMKK2	-0.484313	5.65989e-17	8.59746e-16		ENSG00000130749.10	ZC3H4	0.474645	2.17935e-14	3.3956e-13
ENSG00000149115.14	TNKS1BP1	0.424482	5.72841e-17	8.69402e-16		ENSG00000139112.11	GABARAPL1	-0.484727	2.19045e-14	3.40996e-13
ENSG00000143947.13	RPS27A	-0.418716	5.8158e-17	8.81904e-16		ENSG00000134955.11	SLC37A2	-0.931195	2.20199e-14	3.42496e-13
ENSG00000101230.6	ISM1	-1.63592	5.90058e-17	8.93989e-16		ENSG00000196642.19	RABL6	0.412505	2.39074e-14	3.71534e-13
ENSG00000101193.8	GID8	0.365394	6.0164e-17	9.10752e-16		ENSG00000131242.18	RAB11FIP4	0.454718	2.43899e-14	3.78706e-13
ENSG00000156587.16	UBE2L6	-0.44016	6.29741e-17	9.52469e-16		ENSG00000185621.11	LMLN	0.930287	2.45737e-14	3.81231e-13
ENSG00000176532.4	PRR15	0.778398	6.41572e-17	9.69529e-16		ENSG00000172725.14	CORO1B	0.391984	2.47046e-14	3.82931e-13
ENSG00000155760.2	FZD7	0.438564	6.76036e-17	1.02073e-15		ENSG00000095564.14	BTAF1	-0.472929	2.49206e-14	3.85948e-13
ENSG00000129250.12	KIF1C	0.379666	6.85048e-17	1.03345e-15		ENSG00000166016.6	ABTB2	-0.960811	2.52353e-14	3.90486e-13
ENSG00000100379.17	KCTD17	-0.922609	6.90066e-17	1.04013e-15		ENSG00000153391.15	INO80C	0.54811	2.54942e-14	3.94154e-13
ENSG00000149925.20	ALDOA	-0.362355	6.91101e-17	1.0408e-15		ENSG00000166263.13	STXBP4	-0.571497	2.5631e-14	3.9593e-13
ENSG00000169750.9	RAC3	0.638195	7.07213e-17	1.06415e-15		ENSG00000125863.20	MKKS	0.371841	2.59513e-14	4.00534e-13
ENSG00000116017.11	ARID3A	-0.431367	7.14909e-17	1.07481e-15		ENSG00000163041.12	H3-3A	0.300842	2.70471e-14	4.1709e-13
ENSG00000128944.13	KNSTRN	-0.484397	7.77777e-17	1.16833e-15		ENSG00000235609.7	AF127577.4	1.13531	2.811e-14	4.3311e-13
ENSG00000073910.22	FRY	0.625915	7.89182e-17	1.18445e-15		ENSG00000138709.19	LARP1B	-0.693106	2.81705e-14	4.33672e-13
ENSG00000119333.11	WDR34	0.481558	8.31882e-17	1.24747e-15		ENSG00000005889.15	ZFX	0.416793	2.89864e-14	4.45851e-13
ENSG00000243244.6	STON1	-1.2249	8.3676e-17	1.25371e-15		ENSG00000156650.14	KAT6B	-0.606475	2.95807e-14	4.54604e-13
ENSG00000037749.12	MFAP3	-0.514397	8.60225e-17	1.28777e-15		ENSG00000025772.8	TOMM34	0.38011	2.99587e-14	4.60022e-13
ENSG00000185624.15	P4HB	-0.325856	8.70043e-17	1.30136e-15		ENSG00000050748.17	MAPK9	-0.398692	3.03142e-14	4.65085e-13
ENSG00000173530.6	TNFRSF10D	-0.374966	8.82117e-17	1.3183e-15		ENSG00000166794.4	PPIB	-0.37704	3.14055e-14	4.81418e-13
ENSG00000143867.7	OSR1	1.54663	8.87449e-17	1.32514e-15		ENSG00000136717.15	BIN1	0.38728	3.1647e-14	4.84707e-13
ENSG00000175063.17	UBE2C	0.37439	8.94192e-17	1.33408e-15		ENSG00000131408.15	NR1H2	0.529806	3.20825e-14	4.9096e-13
ENSG00000109906.14	ZBTB16	0.77889	9.36642e-17	1.39622e-15		ENSG00000166908.18	PIP4K2C	0.422373	3.25039e-14	4.96988e-13
ENSG00000185252.19	ZNF74	0.800614	9.68863e-17	1.44303e-15		ENSG00000114302.16	PRKAR2A	-0.376154	3.27832e-14	5.00833e-13
ENSG00000163961.4	RNF168	0.403644	9.75045e-17	1.45101e-15		ENSG00000151743.11	AMN1	-1.03709	3.45976e-14	5.28104e-13
ENSG00000162407.9	PLPP3	0.481277	9.95376e-17	1.48001e-15		ENSG00000075151.20	EIF4G3	-0.381784	3.47995e-14	5.30736e-13
ENSG00000123607.15	TTC21B	0.579766	1.05212e-16	1.56306e-15		ENSG00000149177.13	PTPRJ	0.523653	3.53212e-14	5.38238e-13
ENSG00000143437.21	ARNT	-0.519004	1.09589e-16	1.62671e-15		ENSG00000198830.11	HMGN2	0.318931	3.59033e-14	5.46645e-13
ENSG00000143344.15	RGL1	-0.589218	1.13121e-16	1.67772e-15		ENSG00000166135.14	HIF1AN	0.403677	3.61206e-14	5.49491e-13
ENSG00000213066.13	FGFR1OP	-0.446859	1.1574e-16	1.71512e-15		ENSG00000157703.15	SVOPL	1.59569	3.62143e-14	5.50451e-13
ENSG00000166165.13	CKB	-0.391917	1.16899e-16	1.73083e-15		ENSG00000182287.15	AP1S2	-0.717895	3.68608e-14	5.59805e-13
ENSG00000189319.14	FAM53B	0.588192	1.20918e-16	1.78883e-15		ENSG00000214944.9	ARHGEF28	0.529679	3.73232e-14	5.66351e-13
ENSG00000174990.7	CA5A	-2.4739	1.24498e-16	1.84024e-15		ENSG00000151150.22	ANK3	0.569667	3.92299e-14	5.94784e-13
ENSG00000156671.15	SAMD8	-0.646165	1.24619e-16	1.84049e-15		ENSG00000052723.11	SIKE1	-0.404392	4.08117e-14	6.18245e-13
ENSG00000155111.15	CDK19	0.476083	1.24971e-16	1.84413e-15		ENSG00000160796.18	NBEAL2	0.576983	4.16993e-14	6.31162e-13
ENSG00000139178.11	C1RL	-0.607223	1.25474e-16	1.85001e-15		ENSG00000176771.17	NCKAP5	0.754803	4.27531e-14	6.46569e-13
ENSG00000131242.18	RAB11FIP4	0.453279	1.27063e-16	1.87186e-15		ENSG00000156587.16	UBE2L6	-0.44762	4.28322e-14	6.47223e-13
ENSG00000112992.18	NNT	0.41823	1.29858e-16	1.91144e-15		ENSG00000140105.18	WARS1	-0.4408	4.63947e-14	7.00467e-13
ENSG00000103319.12	EEF2K	-0.534178	1.3662e-16	2.00929e-15		ENSG00000114166.8	KAT2B	-0.849848	4.69134e-14	7.07706e-13
ENSG00000092820.18	EZR	-0.328136	1.37282e-16	2.01733e-15		ENSG00000114790.13	ARHGEF26	0.615096	4.77721e-14	7.20056e-13
ENSG00000077232.18	DNAJC10	-0.356832	1.4363e-16	2.10885e-15		ENSG00000142149.9	HUNK	0.738224	4.78784e-14	7.21056e-13
ENSG00000105974.12	CAV1	0.600504	1.46881e-16	2.15479e-15		ENSG00000065361.15	ERBB3	-0.330451	4.86473e-14	7.31765e-13
ENSG00000146223.15	RPL7L1	-0.362647	1.64608e-16	2.41284e-15		ENSG00000166266.14	CUL5	-0.456003	4.86707e-14	7.31765e-13
ENSG00000007944.15	MYLIP	0.637	1.69222e-16	2.47839e-15		ENSG00000177426.20	TGIF1	0.398216	5.05312e-14	7.59106e-13
ENSG00000132549.18	VPS13B	0.517468	1.81399e-16	2.65453e-15		ENSG00000171124.13	FUT3	-1.43095	5.22286e-14	7.83951e-13
ENSG00000166016.6	ABTB2	-0.966685	1.81943e-16	2.66027e-15		ENSG00000103460.17	TOX3	0.58056	5.26481e-14	7.89589e-13
ENSG00000044115.21	CTNNA1	-0.331444	1.90747e-16	2.78669e-15		ENSG00000108375.12	RNF43	0.491515	5.31904e-14	7.9693e-13
ENSG00000168461.13	RAB31	-0.441434	1.99905e-16	2.91805e-15		ENSG00000137193.14	PIM1	0.655681	5.32259e-14	7.9693e-13
ENSG00000178772.7	CPN2	-0.505683	2.2078e-16	3.22009e-15		ENSG00000115084.14	SLC35F5	-0.361918	5.50827e-14	8.24047e-13
ENSG00000110245.12	APOC3	0.610599	2.21471e-16	3.22749e-15		ENSG00000144227.5	NXPH2	1.20716	5.58922e-14	8.35463e-13
ENSG00000130707.18	ASS1	-0.49849	2.23431e-16	3.25335e-15		ENSG00000158480.11	SPATA2	0.534705	5.61696e-14	8.38914e-13
ENSG00000104687.14	GSR	-0.313169	2.73575e-16	3.9802e-15		ENSG00000175467.15	SART1	0.49579	5.79171e-14	8.64297e-13
ENSG00000088256.9	GNA11	0.427425	2.96809e-16	4.31465e-15		ENSG00000073969.18	NSF	-0.395378	5.84631e-14	8.71724e-13
ENSG00000106927.12	AMBP	0.338454	3.01425e-16	4.37814e-15		ENSG00000150457.9	LATS2	0.450448	5.87691e-14	8.75562e-13
ENSG00000100426.7	ZBED4	0.381937	3.02739e-16	4.39358e-15		ENSG00000186575.18	NF2	-0.393085	5.90091e-14	8.78412e-13
ENSG00000272391.6	POM121C	0.452299	3.12552e-16	4.53225e-15		ENSG00000113569.16	NUP155	-0.335366	6.22082e-14	9.25271e-13
ENSG00000174485.15	DENND4A	-0.442461	3.15621e-16	4.57299e-15		ENSG00000116062.16	MSH6	0.34124	6.26578e-14	9.31189e-13
ENSG00000107758.15	PPP3CB	-0.448821	3.18408e-16	4.60957e-15		ENSG00000088179.9	PTPN4	-0.5724	6.30907e-14	9.36079e-13
ENSG00000128590.5	DNAJB9	-0.486033	3.28613e-16	4.75305e-15		ENSG00000175197.12	DDIT3	-0.709503	6.3052e-14	9.36079e-13
ENSG00000175318.12	GRAMD2A	-1.83417	3.2886e-16	4.75305e-15		ENSG00000237649.8	KIFC1	0.376316	6.32678e-14	9.37935e-13
ENSG00000166347.19	CYB5A	-0.524051	3.30817e-16	4.77741e-15		ENSG00000143337.18	TOR1AIP1	-0.460833	6.55072e-14	9.70335e-13
ENSG00000116350.17	SRSF4	0.454207	3.36257e-16	4.85198e-15		ENSG00000123607.15	TTC21B	0.52953	6.6027e-14	9.77232e-13
ENSG00000140836.17	ZFHX3	0.576166	3.36923e-16	4.8576e-15		ENSG00000101294.17	HM13	-0.384121	6.62138e-14	9.79193e-13
ENSG00000176153.12	GPX2	0.485407	3.38167e-16	4.87154e-15		ENSG00000128573.26	FOXP2	0.535154	6.6423e-14	9.81482e-13
ENSG00000213463.5	SYNJ2BP	-0.454651	3.55667e-16	5.11945e-15		ENSG00000164877.19	MICALL2	-0.89082	6.81872e-14	1.00672e-12
ENSG00000119772.16	DNMT3A	0.435165	3.60658e-16	5.18704e-15		ENSG00000104897.10	SF3A2	0.521536	6.84501e-14	1.00978e-12
ENSG00000164741.15	DLC1	-0.436655	3.771e-16	5.41908e-15		ENSG00000147416.11	ATP6V1B2	-0.437474	6.85505e-14	1.01043e-12
ENSG00000099991.18	CABIN1	0.438398	3.82526e-16	5.49257e-15		ENSG00000099956.19	SMARCB1	0.344239	6.9442e-14	1.02274e-12
ENSG00000159445.13	THEM4	-0.638209	3.85188e-16	5.52626e-15		ENSG00000151491.14	EPS8	0.37077	7.39262e-14	1.08789e-12
ENSG00000085832.17	EPS15	-0.501291	3.97292e-16	5.69527e-15		ENSG00000135720.13	DYNC1LI2	0.37399	7.44906e-14	1.0953e-12
ENSG00000197905.9	TEAD4	-0.747591	4.12817e-16	5.91301e-15		ENSG00000006282.21	SPATA20	0.595044	8.1293e-14	1.19435e-12
ENSG00000073050.11	XRCC1	0.495958	4.20611e-16	6.01974e-15		ENSG00000065911.12	MTHFD2	-0.399461	8.27198e-14	1.21432e-12
ENSG00000135414.10	GDF11	-0.449451	4.27215e-16	6.10928e-15		ENSG00000125834.13	STK35	0.409232	8.63912e-14	1.26719e-12
ENSG00000196781.16	TLE1	0.352842	4.35479e-16	6.22239e-15		ENSG00000119138.4	KLF9	-0.549527	8.69853e-14	1.27487e-12
ENSG00000163964.15	PIGX	-0.599049	4.40641e-16	6.29104e-15		ENSG00000173281.5	PPP1R3B	0.502505	8.89486e-14	1.30258e-12
ENSG00000130203.10	APOE	0.436481	4.44887e-16	6.3465e-15		ENSG00000157570.12	TSPAN18	-0.406988	9.18076e-14	1.34336e-12
ENSG00000139083.11	ETV6	0.747384	4.53312e-16	6.46144e-15		ENSG00000167723.14	TRPV3	0.887722	9.61055e-14	1.4051e-12
ENSG00000139117.14	CPNE8	-0.677581	4.72401e-16	6.72807e-15		ENSG00000135372.9	NAT10	0.37864	9.62296e-14	1.40578e-12
ENSG00000254004.7	ZNF260	-0.617516	4.81709e-16	6.85509e-15		ENSG00000170558.9	CDH2	0.392979	9.65903e-14	1.40991e-12
ENSG00000170439.7	METTL7B	-0.645839	4.93847e-16	7.02214e-15		ENSG00000008394.13	MGST1	-0.377075	9.70844e-14	1.41597e-12
ENSG00000125827.9	TMX4	-0.392912	5.15463e-16	7.32357e-15		ENSG00000170417.16	TMEM182	-0.859553	9.82557e-14	1.4319e-12
ENSG00000010270.13	STARD3NL	-0.521668	5.3967e-16	7.66132e-15		ENSG00000169714.16	CNBP	0.320892	9.91626e-14	1.44395e-12
ENSG00000120306.11	CYSTM1	0.462072	5.4353e-16	7.70988e-15		ENSG00000103351.13	CLUAP1	0.811137	1.01638e-13	1.4788e-12
ENSG00000108578.15	BLMH	-0.334729	5.51853e-16	7.81921e-15		ENSG00000122912.15	SLC25A16	-0.701533	1.04883e-13	1.52478e-12
ENSG00000152234.16	ATP5F1A	-0.291395	5.52127e-16	7.81921e-15		ENSG00000121769.8	FABP3	1.11253	1.05451e-13	1.5318e-12
ENSG00000257743.8	MGAM2	1.67887	5.57524e-16	7.88928e-15		ENSG00000166145.14	SPINT1	0.668618	1.06169e-13	1.54099e-12
ENSG00000107863.18	ARHGAP21	0.393184	5.62487e-16	7.95311e-15		ENSG00000177469.13	CAVIN1	0.398293	1.0732e-13	1.55644e-12
ENSG00000196683.10	TOMM7	0.476533	5.70522e-16	8.06023e-15		ENSG00000108883.13	EFTUD2	0.372425	1.08548e-13	1.57298e-12
ENSG00000074800.16	ENO1	-0.314679	5.85438e-16	8.26432e-15		ENSG00000165804.16	ZNF219	0.667785	1.14192e-13	1.65344e-12
ENSG00000092964.18	DPYSL2	0.386789	6.08623e-16	8.58471e-15		ENSG00000009307.16	CSDE1	-0.324012	1.17647e-13	1.70211e-12
ENSG00000003249.14	DBNDD1	-0.587744	6.21809e-16	8.76367e-15		ENSG00000004897.12	CDC27	-0.370414	1.18479e-13	1.71277e-12
ENSG00000137700.18	SLC37A4	0.43874	6.44828e-16	9.07354e-15		ENSG00000126562.17	WNK4	-0.698967	1.25208e-13	1.80859e-12
ENSG00000236283.5	AC019197.1	-1.69056	6.44807e-16	9.07354e-15		ENSG00000159625.15	DRC7	1.35132	1.26229e-13	1.82188e-12
ENSG00000114779.19	ABHD14B	-0.920508	6.85157e-16	9.63331e-15		ENSG00000169504.15	CLIC4	-0.327394	1.29183e-13	1.86303e-12
ENSG00000105708.9	ZNF14	-0.871135	6.86637e-16	9.6464e-15		ENSG00000111602.12	TIMELESS	0.346547	1.29916e-13	1.8721e-12
ENSG00000170099.6	SERPINA6	0.400321	6.94187e-16	9.74468e-15		ENSG00000104341.17	LAPTM4B	-0.332824	1.30278e-13	1.87582e-12
ENSG00000165175.15	MID1IP1	0.450011	7.51445e-16	1.054e-14		ENSG00000085872.15	CHERP	0.402759	1.31571e-13	1.89292e-12
ENSG00000183530.14	PRR14L	-0.452192	7.66866e-16	1.07477e-14		ENSG00000145349.17	CAMK2D	0.346601	1.33354e-13	1.91704e-12
ENSG00000160408.14	ST6GALNAC6	0.4819	7.81273e-16	1.09409e-14		ENSG00000205358.3	MT1H	4.3354	1.34821e-13	1.93658e-12
ENSG00000170421.12	KRT8	-0.342843	7.94476e-16	1.1117e-14		ENSG00000276980.1	AC008760.2	-2.74554	1.37135e-13	1.96826e-12
ENSG00000125863.20	MKKS	0.365698	8.29221e-16	1.15939e-14		ENSG00000166025.18	AMOTL1	0.454624	1.38572e-13	1.9873e-12
ENSG00000178573.7	MAF	0.75454	8.50018e-16	1.18752e-14		ENSG00000173890.17	GPR160	-0.953966	1.39495e-13	1.99895e-12
ENSG00000147044.21	CASK	0.352281	8.68179e-16	1.21193e-14		ENSG00000176153.12	GPX2	-0.502243	1.53705e-13	2.20083e-12
ENSG00000167196.14	FBXO22	-0.446409	8.80577e-16	1.22827e-14		ENSG00000182836.10	PLCXD3	1.49672	1.63647e-13	2.34132e-12
ENSG00000286970.1	AC010491.2	1.73386	8.93432e-16	1.24521e-14		ENSG00000197081.14	IGF2R	-0.379518	1.69588e-13	2.4244e-12
ENSG00000259417.3	CTXND1	-0.696006	9.34456e-16	1.30135e-14		ENSG00000143368.10	SF3B4	0.400251	1.70377e-13	2.43374e-12
ENSG00000128965.13	CHAC1	0.845055	9.7947e-16	1.36296e-14		ENSG00000021645.19	NRXN3	-2.25602	1.80758e-13	2.57999e-12
ENSG00000198728.11	LDB1	0.492125	1.00951e-15	1.40365e-14		ENSG00000136807.14	CDK9	0.503995	1.81994e-13	2.59557e-12
ENSG00000204267.15	TAP2	-0.778151	1.01063e-15	1.4041e-14		ENSG00000091127.14	PUS7	-0.400552	1.90853e-13	2.71977e-12
ENSG00000137040.10	RANBP6	-0.591468	1.03081e-15	1.431e-14		ENSG00000184743.13	ATL3	0.323015	1.95768e-13	2.7876e-12
ENSG00000188486.3	H2AX	0.441873	1.04654e-15	1.4517e-14		ENSG00000243620.2	AC092957.1	-1.12536	2.02478e-13	2.88088e-12
ENSG00000137601.16	NEK1	-0.634596	1.0872e-15	1.5069e-14		ENSG00000124383.9	MPHOSPH10	-0.492126	2.03842e-13	2.89799e-12
ENSG00000106025.9	TSPAN12	0.609576	1.16761e-15	1.61709e-14		ENSG00000076864.19	RAP1GAP	0.530066	2.04522e-13	2.9046e-12
ENSG00000139154.16	AEBP2	-0.535992	1.22028e-15	1.68869e-14		ENSG00000197951.9	ZNF71	0.593978	2.04628e-13	2.9046e-12
ENSG00000100345.21	MYH9	0.352201	1.22593e-15	1.69519e-14		ENSG00000143412.10	ANXA9	0.741095	2.14613e-13	3.04392e-12
ENSG00000066135.13	KDM4A	0.398874	1.28232e-15	1.77176e-14		ENSG00000101577.9	LPIN2	-0.374492	2.16347e-13	3.0661e-12
ENSG00000076706.17	MCAM	-0.996993	1.29004e-15	1.78103e-14		ENSG00000137166.15	FOXP4	0.400137	2.1995e-13	3.11472e-12
ENSG00000149742.10	SLC22A9	0.496121	1.33802e-15	1.84582e-14		ENSG00000148339.12	SLC25A25	-0.562091	2.32748e-13	3.29337e-12
ENSG00000221988.13	PPT2	-0.494668	1.34896e-15	1.85945e-14		ENSG00000111252.11	SH2B3	-0.500067	2.36756e-13	3.34745e-12
ENSG00000141526.16	SLC16A3	-1.11279	1.37848e-15	1.89865e-14		ENSG00000103194.15	USP10	-0.351763	2.42001e-13	3.41892e-12
ENSG00000143106.13	PSMA5	-0.357702	1.41594e-15	1.94871e-14		ENSG00000102901.13	CENPT	-0.699185	2.4424e-13	3.44786e-12
ENSG00000120885.22	CLU	0.336754	1.44182e-15	1.98279e-14		ENSG00000138744.16	NAAA	-0.594072	2.4541e-13	3.46166e-12
ENSG00000166886.13	NAB2	-0.658877	1.45772e-15	2.00308e-14		ENSG00000100580.8	TMED8	0.475822	2.51803e-13	3.54907e-12
ENSG00000078246.17	TULP3	0.474462	1.48007e-15	2.03221e-14		ENSG00000132170.21	PPARG	-0.60003	2.57073e-13	3.62051e-12
ENSG00000085231.14	AK6	-0.539679	1.5019e-15	2.06057e-14		ENSG00000188620.11	HMX3	-0.958052	2.5955e-13	3.65255e-12
ENSG00000067167.8	TRAM1	-0.288739	1.51155e-15	2.07219e-14		ENSG00000100239.16	PPP6R2	0.333335	2.64524e-13	3.71964e-12
ENSG00000256870.3	SLC5A8	1.83853	1.53738e-15	2.10597e-14		ENSG00000213977.8	TAX1BP3	0.472101	2.71763e-13	3.81845e-12
ENSG00000119125.16	GDA	0.411698	1.57838e-15	2.16043e-14		ENSG00000090661.12	CERS4	0.544104	2.80452e-13	3.93747e-12
ENSG00000100991.12	TRPC4AP	0.32113	1.63435e-15	2.23531e-14		ENSG00000183431.12	SF3A3	-0.344254	2.83584e-13	3.97834e-12
ENSG00000128829.12	EIF2AK4	0.447013	1.66904e-15	2.28098e-14		ENSG00000224597.10	SVIL-AS1	-0.703491	2.84791e-13	3.99216e-12
ENSG00000148153.14	INIP	-0.586998	1.72964e-15	2.36196e-14		ENSG00000069702.11	TGFBR3	0.3698	3.01666e-13	4.22544e-12
ENSG00000105738.11	SIPA1L3	0.4082	1.76671e-15	2.41071e-14		ENSG00000196453.8	ZNF777	0.55088	3.09673e-13	4.33422e-12
ENSG00000153395.10	LPCAT1	0.496272	1.77384e-15	2.41856e-14		ENSG00000174804.4	FZD4	0.365591	3.14894e-13	4.40388e-12
ENSG00000180340.7	FZD2	1.2101	1.86796e-15	2.54492e-14		ENSG00000139173.10	TMEM117	0.608031	3.21954e-13	4.49911e-12
ENSG00000238755.3	LINC02006	-4.34854	1.92832e-15	2.62511e-14		ENSG00000124839.13	RAB17	0.668431	3.26099e-13	4.55351e-12
ENSG00000128805.14	ARHGAP22	1.91575	1.93887e-15	2.63743e-14		ENSG00000099991.18	CABIN1	0.407363	3.3896e-13	4.72944e-12
ENSG00000132329.11	RAMP1	0.817284	1.96831e-15	2.67541e-14		ENSG00000169562.12	GJB1	-0.587193	3.42536e-13	4.77564e-12
ENSG00000137133.11	HINT2	0.486611	2.12501e-15	2.88617e-14		ENSG00000280128.1	AL662795.2	-1.02664	3.43138e-13	4.78033e-12
ENSG00000243147.8	MRPL33	-0.785891	2.15355e-15	2.92268e-14		ENSG00000184304.15	PRKD1	0.383492	3.47017e-13	4.83063e-12
ENSG00000122035.6	RASL11A	-0.942356	2.19634e-15	2.97845e-14		ENSG00000101150.17	TPD52L2	-0.342129	3.61857e-13	5.03333e-12
ENSG00000106012.18	IQCE	0.5122	2.20911e-15	2.99345e-14		ENSG00000175063.17	UBE2C	0.347887	3.72948e-13	5.1836e-12
ENSG00000165775.18	FUNDC2	-0.506295	2.21905e-15	3.0046e-14		ENSG00000114739.14	ACVR2B	0.46899	3.80729e-13	5.28767e-12
ENSG00000145882.11	PCYOX1L	0.83464	2.23386e-15	3.02233e-14		ENSG00000214753.4	HNRNPUL2	0.344809	3.85687e-13	5.35241e-12
ENSG00000172238.5	ATOH1	3.33433	2.24925e-15	3.04081e-14		ENSG00000122176.12	FMOD	-0.497902	3.88029e-13	5.38077e-12
ENSG00000147027.4	TMEM47	-0.894623	2.33989e-15	3.16092e-14		ENSG00000187164.20	SHTN1	-0.390772	3.91335e-13	5.42245e-12
ENSG00000171517.6	LPAR3	-0.652341	2.34821e-15	3.16972e-14		ENSG00000149311.18	ATM	-0.569258	4.07434e-13	5.64118e-12
ENSG00000176049.16	JAKMIP2	1.20057	2.36555e-15	3.19068e-14		ENSG00000204103.4	MAFB	-1.52139	4.23233e-13	5.85542e-12
ENSG00000185344.14	ATP6V0A2	0.456016	2.40002e-15	3.23469e-14		ENSG00000213648.10	SULT1A4	-0.769899	4.38336e-13	6.05972e-12
ENSG00000121578.13	B4GALT4	0.401237	2.45453e-15	3.30562e-14		ENSG00000153989.8	NUS1	-0.359718	4.55722e-13	6.29411e-12
ENSG00000281649.2	EBLN3P	-0.400716	2.46108e-15	3.3119e-14		ENSG00000161217.12	PCYT1A	-0.360982	4.55989e-13	6.29411e-12
ENSG00000196660.10	SLC30A10	-0.569333	2.4789e-15	3.33333e-14		ENSG00000109158.11	GABRA4	3.01669	4.58544e-13	6.32454e-12
ENSG00000188338.15	SLC38A3	0.592869	2.48989e-15	3.34556e-14		ENSG00000086589.12	RBM22	0.452221	4.89665e-13	6.74862e-12
ENSG00000236345.1	SCAT8	-2.6149	2.65488e-15	3.56452e-14		ENSG00000065308.5	TRAM2	0.49539	5.3363e-13	7.34893e-12
ENSG00000078699.21	CBFA2T2	0.522634	2.67246e-15	3.58537e-14		ENSG00000155660.11	PDIA4	-0.29008	5.347e-13	7.35804e-12
ENSG00000135540.11	NHSL1	0.351512	2.7435e-15	3.67788e-14		ENSG00000075461.6	CACNG4	1.58092	5.36902e-13	7.38271e-12
ENSG00000099942.13	CRKL	-0.30745	2.74828e-15	3.6812e-14		ENSG00000165424.7	ZCCHC24	-0.736944	5.65117e-13	7.76475e-12
ENSG00000179348.12	GATA2	-0.588022	2.75017e-15	3.6812e-14		ENSG00000124615.20	MOCS1	-0.572293	5.66222e-13	7.77402e-12
ENSG00000129354.11	AP1M2	-0.521082	2.80692e-15	3.75431e-14		ENSG00000150687.12	PRSS23	0.484375	5.69131e-13	7.80802e-12
ENSG00000197321.14	SVIL	0.623896	2.88385e-15	3.85427e-14		ENSG00000180398.13	MCFD2	-0.320799	5.77431e-13	7.91585e-12
ENSG00000094975.14	SUCO	0.44056	2.97441e-15	3.97228e-14		ENSG00000102580.15	DNAJC3	-0.386578	5.79053e-13	7.93206e-12
ENSG00000145349.17	CAMK2D	0.373992	3.08426e-15	4.11586e-14		ENSG00000152904.11	GGPS1	-0.539366	5.90357e-13	8.08077e-12
ENSG00000243317.8	STMP1	-0.488931	3.21422e-15	4.28604e-14		ENSG00000198380.12	GFPT1	-0.314838	5.91931e-13	8.09616e-12
ENSG00000117151.13	CTBS	-0.674968	3.42293e-15	4.56088e-14		ENSG00000151835.16	SACS	-0.572313	6.07804e-13	8.30696e-12
ENSG00000197860.10	SGTB	-0.635569	3.57302e-15	4.75726e-14		ENSG00000184697.7	CLDN6	0.532885	6.11424e-13	8.3501e-12
ENSG00000198815.9	FOXJ3	-0.41202	3.62303e-15	4.8202e-14		ENSG00000107959.16	PITRM1	-0.411354	6.15096e-13	8.3939e-12
ENSG00000115507.10	OTX1	0.682655	3.70775e-15	4.92918e-14		ENSG00000139540.12	SLC39A5	0.626091	6.36455e-13	8.6788e-12
ENSG00000060491.16	OGFR	-0.44012	3.79642e-15	5.03943e-14		ENSG00000085449.15	WDFY1	0.400842	6.4195e-13	8.74711e-12
ENSG00000185627.18	PSMD13	-0.335231	3.79381e-15	5.03943e-14		ENSG00000023228.14	NDUFS1	-0.313396	6.43058e-13	8.7556e-12
ENSG00000127241.16	MASP1	-0.284523	3.86966e-15	5.13041e-14		ENSG00000135823.14	STX6	0.451445	6.52164e-13	8.87287e-12
ENSG00000198722.14	UNC13B	-0.378024	3.8708e-15	5.13041e-14		ENSG00000158109.15	TPRG1L	0.382571	6.56818e-13	8.92945e-12
ENSG00000152056.17	AP1S3	-0.905092	3.9757e-15	5.26548e-14		ENSG00000182919.14	C11orf54	-0.379073	6.73156e-13	9.14467e-12
ENSG00000197343.11	ZNF655	-0.501292	4.17919e-15	5.53082e-14		ENSG00000126803.9	HSPA2	0.520668	6.77129e-13	9.19172e-12
ENSG00000113719.16	ERGIC1	-0.305923	4.22618e-15	5.5888e-14		ENSG00000141449.14	GREB1L	0.420454	6.82157e-13	9.253e-12
ENSG00000196367.13	TRRAP	0.368241	4.2694e-15	5.64171e-14		ENSG00000155096.14	AZIN1	-0.334738	7.11467e-13	9.64332e-12
ENSG00000178917.16	ZNF852	-0.742383	4.36843e-15	5.76823e-14		ENSG00000171759.10	PAH	-0.483395	7.1283e-13	9.65454e-12
ENSG00000204713.11	TRIM27	-0.408102	4.6383e-15	6.11998e-14		ENSG00000161618.10	ALDH16A1	0.559218	7.19379e-13	9.73592e-12
ENSG00000178104.19	PDE4DIP	0.384454	4.66681e-15	6.15298e-14		ENSG00000152078.10	TLCD4	0.430013	7.22441e-13	9.77003e-12
ENSG00000276980.1	AC008760.2	-2.89133	4.6722e-15	6.15547e-14		ENSG00000142230.13	SAE1	0.39507	7.24248e-13	9.78712e-12
ENSG00000112167.10	SAYSD1	0.735014	4.68442e-15	6.16695e-14		ENSG00000151729.11	SLC25A4	-0.575257	7.33039e-13	9.8985e-12
ENSG00000166130.15	IKBIP	-0.550515	4.74897e-15	6.24724e-14		ENSG00000168280.17	KIF5C	-0.642215	7.33954e-13	9.90344e-12
ENSG00000111647.13	UHRF1BP1L	-0.355499	4.77627e-15	6.27845e-14		ENSG00000099250.18	NRP1	0.356226	7.48195e-13	1.0088e-11
ENSG00000100418.8	DESI1	-0.372618	4.90729e-15	6.44586e-14		ENSG00000136044.12	APPL2	0.47198	7.56826e-13	1.01968e-11
ENSG00000133466.14	C1QTNF6	0.836969	4.91311e-15	6.44868e-14		ENSG00000152558.15	TMEM123	-0.322364	7.77474e-13	1.04672e-11
ENSG00000117118.10	SDHB	-0.452482	4.91902e-15	6.45163e-14		ENSG00000101194.18	SLC17A9	-0.378719	7.81508e-13	1.05136e-11
ENSG00000165757.9	JCAD	0.393211	5.00585e-15	6.56061e-14		ENSG00000142279.13	WTIP	1.05562	7.82646e-13	1.05211e-11
ENSG00000144597.14	EAF1	-0.33784	5.18641e-15	6.79219e-14		ENSG00000164961.16	WASHC5	-0.428982	8.45297e-13	1.13548e-11
ENSG00000014138.9	POLA2	-0.550114	5.26336e-15	6.88783e-14		ENSG00000147649.10	MTDH	-0.367367	8.46025e-13	1.13561e-11
ENSG00000137166.15	FOXP4	0.436726	5.33706e-15	6.97908e-14		ENSG00000130584.11	ZBTB46	0.69533	9.04464e-13	1.21315e-11
ENSG00000234456.8	MAGI2-AS3	-0.621014	5.65564e-15	7.39018e-14		ENSG00000007952.18	NOX1	-1.12298	9.65302e-13	1.29379e-11
ENSG00000108187.16	PBLD	1.02904	5.81852e-15	7.59195e-14		ENSG00000103168.16	TAF1C	0.520876	9.6996e-13	1.29907e-11
ENSG00000151572.18	ANO4	-1.02285	5.8187e-15	7.59195e-14		ENSG00000139163.16	ETNK1	-0.367841	9.98511e-13	1.33565e-11
ENSG00000160094.15	ZNF362	0.597676	5.88766e-15	7.67624e-14		ENSG00000152127.9	MGAT5	-0.336569	9.98759e-13	1.33565e-11
ENSG00000170871.12	KIAA0232	0.39405	5.9289e-15	7.72427e-14		ENSG00000152939.17	MARVELD2	0.463504	1.01404e-12	1.35508e-11
ENSG00000120913.23	PDLIM2	-0.996896	6.10449e-15	7.94714e-14		ENSG00000213123.11	TCTEX1D2	0.97306	1.05061e-12	1.40291e-11
ENSG00000175697.10	GPR156	-1.78647	6.27102e-15	8.1579e-14		ENSG00000148584.15	A1CF	-0.319359	1.05559e-12	1.40852e-11
ENSG00000173402.12	DAG1	0.33141	6.38752e-15	8.3033e-14		ENSG00000047936.10	ROS1	-2.05395	1.06637e-12	1.42185e-11
ENSG00000216775.3	AL109918.1	-0.556896	6.4971e-15	8.43951e-14		ENSG00000130479.11	MAP1S	0.53236	1.09734e-12	1.46099e-11
ENSG00000103160.12	HSDL1	0.379802	6.64781e-15	8.6289e-14		ENSG00000131711.15	MAP1B	-0.526238	1.09688e-12	1.46099e-11
ENSG00000175928.6	LRRN1	0.742646	6.81979e-15	8.84559e-14		ENSG00000221988.13	PPT2	-0.479568	1.10325e-12	1.46777e-11
ENSG00000105647.18	PIK3R2	0.459208	6.84278e-15	8.86887e-14		ENSG00000119392.14	GLE1	0.374898	1.11518e-12	1.48254e-11
ENSG00000134955.11	SLC37A2	-0.951351	6.95657e-15	9.00971e-14		ENSG00000156675.16	RAB11FIP1	0.38282	1.1336e-12	1.50593e-11
ENSG00000189058.9	APOD	0.891546	7.01406e-15	9.07748e-14		ENSG00000178445.9	GLDC	0.348864	1.152e-12	1.52924e-11
ENSG00000127418.15	FGFRL1	-0.389583	7.28089e-15	9.41587e-14		ENSG00000165434.8	PGM2L1	0.573962	1.17291e-12	1.55586e-11
ENSG00000166598.15	HSP90B1	-0.338547	7.2874e-15	9.41736e-14		ENSG00000134324.11	LPIN1	-0.451921	1.2598e-12	1.66989e-11
ENSG00000157625.15	TAB3	0.362572	7.32052e-15	9.45321e-14		ENSG00000154124.5	OTULIN	0.422689	1.26191e-12	1.67145e-11
ENSG00000167632.16	TRAPPC9	0.602917	7.35965e-15	9.49675e-14		ENSG00000058799.15	YIPF1	0.576501	1.35464e-12	1.79297e-11
ENSG00000168496.4	FEN1	-0.319042	7.54571e-15	9.72971e-14		ENSG00000286733.1	AC090164.5	-0.915173	1.38003e-12	1.82522e-11
ENSG00000072121.16	ZFYVE26	0.461125	7.89144e-15	1.0168e-13		ENSG00000181588.16	MEX3D	0.477168	1.3867e-12	1.8327e-11
ENSG00000048707.15	VPS13D	0.4648	8.40336e-15	1.08197e-13		ENSG00000135378.4	PRRG4	-0.872143	1.39877e-12	1.8473e-11
ENSG00000118058.22	KMT2A	0.400951	8.45491e-15	1.08781e-13		ENSG00000198848.12	CES1	-1.07383	1.40958e-12	1.86022e-11
ENSG00000091592.16	NLRP1	-0.402057	8.54453e-15	1.09854e-13		ENSG00000143363.17	PRUNE1	0.503756	1.47807e-12	1.94918e-11
ENSG00000183495.14	EP400	0.377112	8.69004e-15	1.11643e-13		ENSG00000142541.17	RPL13A	0.312768	1.56605e-12	2.06368e-11
ENSG00000129596.5	CDO1	-1.17054	8.8444e-15	1.13543e-13		ENSG00000160446.19	ZDHHC12	0.603122	1.61174e-12	2.12234e-11
ENSG00000165997.5	ARL5B	-0.381507	9.19193e-15	1.17918e-13		ENSG00000112992.18	NNT	0.38549	1.61538e-12	2.12558e-11
ENSG00000092421.16	SEMA6A	-0.486345	9.74855e-15	1.24968e-13		ENSG00000137478.15	FCHSD2	0.559241	1.63293e-12	2.1471e-11
ENSG00000074181.9	NOTCH3	-1.26209	1.00555e-14	1.28808e-13		ENSG00000064309.14	CDON	0.718864	1.65133e-12	2.16972e-11
ENSG00000126067.12	PSMB2	-0.301485	1.01268e-14	1.29627e-13		ENSG00000176399.4	DMRTA1	-0.668564	1.68241e-12	2.20895e-11
ENSG00000034152.19	MAP2K3	-0.579421	1.01363e-14	1.29654e-13		ENSG00000163755.9	HPS3	-0.382784	1.7174e-12	2.25324e-11
ENSG00000272333.6	KMT2B	0.465978	1.01611e-14	1.29877e-13		ENSG00000012983.11	MAP4K5	-0.556045	1.74962e-12	2.29385e-11
ENSG00000198814.12	GK	-0.446514	1.03737e-14	1.32498e-13		ENSG00000180573.9	H2AC6	-0.532675	1.80014e-12	2.35837e-11
ENSG00000237649.8	KIFC1	0.356446	1.05483e-14	1.34631e-13		ENSG00000100889.12	PCK2	-0.512849	1.8256e-12	2.38998e-11
ENSG00000118733.16	OLFM3	0.887662	1.07154e-14	1.36664e-13		ENSG00000055070.17	SZRD1	0.367321	1.83036e-12	2.39447e-11
ENSG00000126878.13	AIF1L	-1.32072	1.08462e-14	1.38231e-13		ENSG00000187123.15	LYPD6	0.822898	1.88299e-12	2.46154e-11
ENSG00000260918.1	AC107398.3	1.66585	1.11311e-14	1.4176e-13		ENSG00000215012.9	RTL10	-0.480281	1.94359e-12	2.53892e-11
ENSG00000188107.15	EYS	-2.34244	1.11565e-14	1.4198e-13		ENSG00000136167.14	LCP1	-0.410939	2.06642e-12	2.69741e-11
ENSG00000129657.16	SEC14L1	0.332411	1.12473e-14	1.43033e-13		ENSG00000182054.9	IDH2	0.316175	2.08348e-12	2.71772e-11
ENSG00000080819.9	CPOX	-0.33298	1.1708e-14	1.48784e-13		ENSG00000187097.12	ENTPD5	0.367834	2.12776e-12	2.77348e-11
ENSG00000102230.14	PCYT1B	2.57941	1.18817e-14	1.50883e-13		ENSG00000112294.13	ALDH5A1	0.458486	2.16057e-12	2.8142e-11
ENSG00000196663.16	TECPR2	0.562643	1.19017e-14	1.51027e-13		ENSG00000140365.16	COMMD4	0.465627	2.18004e-12	2.83752e-11
ENSG00000007392.16	LUC7L	0.505652	1.22621e-14	1.55488e-13		ENSG00000185950.9	IRS2	-0.825288	2.20481e-12	2.86769e-11
ENSG00000005020.13	SKAP2	0.514818	1.23872e-14	1.56962e-13		ENSG00000167196.14	FBXO22	-0.366201	2.2237e-12	2.89017e-11
ENSG00000115419.13	GLS	-0.365998	1.24882e-14	1.58127e-13		ENSG00000143702.16	CEP170	-0.387223	2.23473e-12	2.90241e-11
ENSG00000152223.15	EPG5	0.492616	1.26589e-14	1.60173e-13		ENSG00000027001.10	MIPEP	0.614074	2.30461e-12	2.99102e-11
ENSG00000164751.15	PEX2	-0.701809	1.31168e-14	1.65848e-13		ENSG00000178917.16	ZNF852	-0.768158	2.40434e-12	3.11821e-11
ENSG00000157800.18	SLC37A3	-0.460951	1.32367e-14	1.67244e-13		ENSG00000137693.14	YAP1	0.307273	2.44434e-12	3.1678e-11
ENSG00000182054.9	IDH2	0.332098	1.34352e-14	1.69629e-13		ENSG00000095574.11	IKZF5	-0.546613	2.44921e-12	3.17184e-11
ENSG00000165238.16	WNK2	0.545478	1.35301e-14	1.70705e-13		ENSG00000197712.12	FAM114A1	-0.361371	2.48426e-12	3.21492e-11
ENSG00000101166.16	PRELID3B	0.428841	1.3715e-14	1.72913e-13		ENSG00000204282.4	TNRC6C-AS1	-1.04573	2.51186e-12	3.2483e-11
ENSG00000171320.15	ESCO2	0.485237	1.38336e-14	1.74283e-13		ENSG00000129084.17	PSMA1	-0.331258	2.65764e-12	3.43436e-11
ENSG00000134755.17	DSC2	0.519764	1.38664e-14	1.74572e-13		ENSG00000168610.14	STAT3	0.394412	2.7345e-12	3.53115e-11
ENSG00000123739.11	PLA2G12A	-0.55242	1.39191e-14	1.7511e-13		ENSG00000196352.15	CD55	-0.774463	2.81821e-12	3.63664e-11
ENSG00000134343.14	ANO3	-1.09509	1.43279e-14	1.80123e-13		ENSG00000007202.15	KIAA0100	-0.30393	2.91936e-12	3.76448e-11
ENSG00000160785.13	SLC25A44	0.387877	1.4622e-14	1.8369e-13		ENSG00000198162.12	MAN1A2	-0.394504	2.93772e-12	3.78544e-11
ENSG00000130382.9	MLLT1	0.425355	1.46374e-14	1.83752e-13		ENSG00000188554.14	NBR1	0.367586	3.08773e-12	3.97589e-11
ENSG00000155097.12	ATP6V1C1	-0.398942	1.48175e-14	1.8588e-13		ENSG00000102317.18	RBM3	-0.397805	3.24006e-12	4.16906e-11
ENSG00000105088.8	OLFM2	-0.690854	1.4868e-14	1.86381e-13		ENSG00000116809.11	ZBTB17	0.55178	3.28728e-12	4.22681e-11
ENSG00000269837.1	IPO5P1	-0.7388	1.49848e-14	1.87711e-13		ENSG00000176915.15	ANKLE2	0.364479	3.33491e-12	4.28499e-11
ENSG00000138031.14	ADCY3	-1.06978	1.5053e-14	1.8843e-13		ENSG00000175110.11	MRPS22	-0.460187	3.40884e-12	4.37686e-11
ENSG00000107798.18	LIPA	0.374028	1.54557e-14	1.93334e-13		ENSG00000184117.12	NIPSNAP1	0.267183	3.41322e-12	4.37937e-11
ENSG00000157851.17	DPYSL5	0.733212	1.68136e-14	2.1017e-13		ENSG00000112685.14	EXOC2	0.444319	3.44396e-12	4.41566e-11
ENSG00000118689.15	FOXO3	0.40298	1.78403e-14	2.22845e-13		ENSG00000115446.11	UNC50	-0.580389	3.47487e-12	4.45214e-11
ENSG00000174233.11	ADCY6	0.447426	1.80128e-14	2.24841e-13		ENSG00000108797.12	CNTNAP1	-0.600581	3.59554e-12	4.60347e-11
ENSG00000176014.13	TUBB6	-0.390975	1.82352e-14	2.27455e-13		ENSG00000166833.21	NAV2	-0.401264	3.62114e-12	4.63295e-11
ENSG00000103326.12	CAPN15	0.477393	1.8438e-14	2.29822e-13		ENSG00000156011.17	PSD3	-0.442389	3.63406e-12	4.64619e-11
ENSG00000172340.14	SUCLG2	0.437699	1.89007e-14	2.35422e-13		ENSG00000100029.18	PES1	0.34093	3.77292e-12	4.82029e-11
ENSG00000182782.8	HCAR2	-2.9098	2.01394e-14	2.50672e-13		ENSG00000204370.12	SDHD	-0.364995	3.81446e-12	4.86992e-11
ENSG00000156017.13	CARNMT1	-0.372278	2.07559e-14	2.58163e-13		ENSG00000172785.18	CBWD1	-0.544648	3.82756e-12	4.88318e-11
ENSG00000185129.7	PURA	0.530291	2.14451e-14	2.66547e-13		ENSG00000167395.10	ZNF646	0.516358	3.95833e-12	5.04645e-11
ENSG00000204262.14	COL5A2	-0.291541	2.15284e-14	2.67394e-13		ENSG00000130707.18	ASS1	-0.44552	4.029e-12	5.13291e-11
ENSG00000168993.15	CPLX1	0.716736	2.38026e-14	2.95432e-13		ENSG00000198099.8	ADH4	-2.66075	4.05346e-12	5.16043e-11
ENSG00000140577.16	CRTC3	0.460132	2.44071e-14	3.0272e-13		ENSG00000106701.12	FSD1L	0.639568	4.08819e-12	5.20097e-11
ENSG00000165156.15	ZHX1	-0.418077	2.57422e-14	3.19054e-13		ENSG00000137801.11	THBS1	0.426609	4.16572e-12	5.29587e-11
ENSG00000055609.18	KMT2C	0.481553	2.58357e-14	3.19987e-13		ENSG00000141179.14	PCTP	0.524361	4.19051e-12	5.32364e-11
ENSG00000107099.15	DOCK8	0.507024	2.59201e-14	3.20807e-13		ENSG00000083444.17	PLOD1	-0.334683	4.25212e-12	5.3981e-11
ENSG00000166813.15	KIF7	-0.946884	2.6121e-14	3.23066e-13		ENSG00000116962.15	NID1	-0.313549	4.34808e-12	5.51603e-11
ENSG00000160963.14	COL26A1	0.392298	2.64004e-14	3.26292e-13		ENSG00000168778.12	TCTN2	1.06593	4.51932e-12	5.72924e-11
ENSG00000079462.7	PAFAH1B3	0.532966	2.65645e-14	3.28089e-13		ENSG00000160211.19	G6PD	0.373894	4.52939e-12	5.73797e-11
ENSG00000177084.18	POLE	0.360644	2.68569e-14	3.31468e-13		ENSG00000160703.16	NLRX1	0.753077	4.549e-12	5.75877e-11
ENSG00000163938.17	GNL3	-0.411448	2.73263e-14	3.36889e-13		ENSG00000169762.17	TAPT1	0.40579	4.92673e-12	6.23257e-11
ENSG00000196782.12	MAML3	0.563042	2.73345e-14	3.36889e-13		ENSG00000011405.13	PIK3C2A	-0.450893	4.93352e-12	6.23679e-11
ENSG00000008324.11	SS18L2	-0.521171	2.74479e-14	3.38049e-13		ENSG00000166825.14	ANPEP	0.314986	4.96203e-12	6.26843e-11
ENSG00000186174.12	BCL9L	-0.488148	2.79478e-14	3.43966e-13		ENSG00000169813.16	HNRNPF	0.389897	4.97826e-12	6.28453e-11
ENSG00000160223.17	ICOSLG	-0.664607	2.84137e-14	3.49455e-13		ENSG00000169223.15	LMAN2	0.293692	5.05447e-12	6.37627e-11
ENSG00000176973.8	FAM89B	0.627263	2.84849e-14	3.50085e-13		ENSG00000177119.16	ANO6	-0.316245	5.10466e-12	6.43508e-11
ENSG00000166278.15	C2	-0.543259	2.86844e-14	3.52291e-13		ENSG00000272502.1	AC104958.2	-1.05749	5.13027e-12	6.46285e-11
ENSG00000076641.4	PAG1	0.497957	2.94996e-14	3.62007e-13		ENSG00000144224.17	UBXN4	-0.297134	5.2449e-12	6.60264e-11
ENSG00000144567.11	RETREG2	0.432628	2.95167e-14	3.62007e-13		ENSG00000128656.14	CHN1	-0.730436	5.27945e-12	6.6415e-11
ENSG00000100425.18	BRD1	0.427561	3.03975e-14	3.7255e-13		ENSG00000116857.17	TMEM9	-0.478905	5.31954e-12	6.68726e-11
ENSG00000081307.12	UBA5	-0.392128	3.14077e-14	3.84662e-13		ENSG00000213462.5	ERV3-1	-1.00026	5.38324e-12	6.76263e-11
ENSG00000113552.16	GNPDA1	0.341658	3.38501e-14	4.14287e-13		ENSG00000119523.10	ALG2	-0.436032	5.41048e-12	6.79211e-11
ENSG00000139263.11	LRIG3	0.363458	3.41589e-14	4.17775e-13		ENSG00000143373.18	ZNF687	0.473161	5.4512e-12	6.83846e-11
ENSG00000248746.6	ACTN3	1.1561	3.45927e-14	4.22787e-13		ENSG00000152102.18	FAM168B	0.418456	5.55923e-12	6.96915e-11
ENSG00000025772.8	TOMM34	-0.376139	3.49085e-14	4.2635e-13		ENSG00000143324.14	XPR1	0.374976	5.566e-12	6.97278e-11
ENSG00000173898.13	SPTBN2	0.336893	3.52329e-14	4.30013e-13		ENSG00000115355.17	CCDC88A	-0.521267	5.6032e-12	7.01451e-11
ENSG00000154380.17	ENAH	-0.273249	3.59132e-14	4.38012e-13		ENSG00000244414.6	CFHR1	-1.67446	6.00073e-12	7.50695e-11
ENSG00000147459.18	DOCK5	-0.484258	3.67581e-14	4.48005e-13		ENSG00000104093.13	DMXL2	-0.450783	6.27478e-12	7.84434e-11
ENSG00000054965.10	FAM168A	0.406278	3.68724e-14	4.49087e-13		ENSG00000169967.16	MAP3K2	-0.431422	6.37565e-12	7.96492e-11
ENSG00000102241.12	HTATSF1	-0.482247	3.76332e-14	4.58035e-13		ENSG00000135390.20	ATP5MC2	0.390166	6.48113e-12	8.09108e-11
ENSG00000090020.11	SLC9A1	0.625479	3.84181e-14	4.67265e-13		ENSG00000166278.15	C2	-0.506307	6.50712e-12	8.11792e-11
ENSG00000166866.13	MYO1A	-0.662919	3.96679e-14	4.82132e-13		ENSG00000053900.10	ANAPC4	-0.549356	6.53371e-12	8.14544e-11
ENSG00000127528.5	KLF2	-0.713723	4.0922e-14	4.97032e-13		ENSG00000197702.14	PARVA	0.511402	6.59593e-12	8.21734e-11
ENSG00000151552.12	QDPR	0.342993	4.24623e-14	5.15383e-13		ENSG00000106333.13	PCOLCE	0.820597	6.60165e-12	8.21878e-11
ENSG00000076555.15	ACACB	0.68866	4.27543e-14	5.1857e-13		ENSG00000108055.9	SMC3	0.362404	6.70381e-12	8.3402e-11
ENSG00000124098.10	FAM210B	-0.424665	4.43939e-14	5.38085e-13		ENSG00000051108.15	HERPUD1	-0.40597	6.84224e-12	8.50656e-11
ENSG00000106258.15	CYP3A5	1.30525	4.53164e-14	5.48887e-13		ENSG00000092201.10	SUPT16H	0.273755	6.95312e-12	8.63844e-11
ENSG00000148411.8	NACC2	0.473777	4.61742e-14	5.58893e-13		ENSG00000187531.14	SIRT7	0.679196	6.95895e-12	8.63974e-11
ENSG00000143164.15	DCAF6	-0.328987	4.67051e-14	5.64929e-13		ENSG00000204922.5	UQCC3	0.565796	6.99985e-12	8.68454e-11
ENSG00000171130.18	ATP6V0E2	0.637317	4.76497e-14	5.75958e-13		ENSG00000072274.13	TFRC	-0.292917	7.01476e-12	8.69124e-11
ENSG00000183513.9	COA5	-0.529714	4.79267e-14	5.78909e-13		ENSG00000152804.11	HHEX	0.34975	7.01489e-12	8.69124e-11
ENSG00000021852.13	C8B	1.48766	4.90326e-14	5.9186e-13		ENSG00000067900.8	ROCK1	-0.388301	7.3555e-12	9.10698e-11
ENSG00000141503.17	MINK1	0.41246	4.91138e-14	5.92434e-13		ENSG00000284753.1	EEF1AKMT4	-0.563606	7.78373e-12	9.63056e-11
ENSG00000076685.18	NT5C2	0.31593	5.10973e-14	6.15936e-13		ENSG00000167513.9	CDT1	0.437321	7.85514e-12	9.71225e-11
ENSG00000183496.6	MEX3B	0.819765	5.55105e-14	6.68675e-13		ENSG00000251322.9	SHANK3	-0.67126	7.94917e-12	9.82177e-11
ENSG00000156639.12	ZFAND3	-0.380929	5.63373e-14	6.7817e-13		ENSG00000091640.8	SPAG7	0.463029	7.96168e-12	9.83049e-11
ENSG00000115295.20	CLIP4	-0.930761	5.6865e-14	6.84053e-13		ENSG00000134389.10	CFHR5	-2.37148	8.01288e-12	9.88694e-11
ENSG00000160285.15	LSS	0.462906	6.03475e-14	7.25449e-13		ENSG00000198841.4	KTI12	0.558096	8.03811e-12	9.91128e-11
ENSG00000168917.9	SLC35G2	-1.09204	6.27378e-14	7.53668e-13		ENSG00000174799.11	CEP135	0.686318	8.04984e-12	9.91896e-11
ENSG00000172465.14	TCEAL1	-1.56007	6.37162e-14	7.64899e-13		ENSG00000067113.17	PLPP1	-0.907423	8.18148e-12	1.00743e-10
ENSG00000061273.18	HDAC7	0.519673	6.5469e-14	7.85404e-13		ENSG00000090097.21	PCBP4	-0.601518	8.30974e-12	1.02252e-10
ENSG00000254635.6	WAC-AS1	-1.10438	7.07087e-14	8.47685e-13		ENSG00000139438.6	FAM222A	0.612919	8.40152e-12	1.03311e-10
ENSG00000135932.11	CAB39	0.371221	7.09529e-14	8.50032e-13		ENSG00000257949.7	TEN1	0.707868	8.72881e-12	1.07263e-10
ENSG00000132561.14	MATN2	-0.990779	7.31811e-14	8.76129e-13		ENSG00000186448.15	ZNF197	-0.496687	8.77265e-12	1.07728e-10
ENSG00000069275.13	NUCKS1	0.290434	7.78185e-14	9.31014e-13		ENSG00000240498.9	CDKN2B-AS1	-1.42833	8.81628e-12	1.0819e-10
ENSG00000147416.11	ATP6V1B2	-0.35399	7.80235e-14	9.32197e-13		ENSG00000163545.10	NUAK2	0.745753	9.01508e-12	1.10554e-10
ENSG00000163898.10	LIPH	-1.05396	7.80142e-14	9.32197e-13		ENSG00000173599.15	PC	-0.332503	9.06028e-12	1.11033e-10
ENSG00000088448.14	ANKRD10	0.494289	7.85964e-14	9.38405e-13		ENSG00000081479.15	LRP2	0.809372	9.10673e-12	1.11526e-10
ENSG00000100441.10	KHNYN	0.441301	7.87616e-14	9.39738e-13		ENSG00000164687.11	FABP5	-0.395872	9.13659e-12	1.11816e-10
ENSG00000079459.13	FDFT1	0.259589	7.92308e-14	9.44696e-13		ENSG00000132676.16	DAP3	-0.330326	9.18868e-12	1.12377e-10
ENSG00000139540.12	SLC39A5	0.607958	8.01453e-14	9.54951e-13		ENSG00000113368.12	LMNB1	0.334515	9.3003e-12	1.13665e-10
ENSG00000176619.13	LMNB2	0.384358	8.18047e-14	9.74063e-13		ENSG00000178882.15	RFLNA	1.46222	9.45532e-12	1.15482e-10
ENSG00000171823.7	FBXL14	0.839422	8.44951e-14	1.00542e-12		ENSG00000170776.21	AKAP13	0.389086	9.60324e-12	1.17209e-10
ENSG00000197951.9	ZNF71	0.560813	8.76987e-14	1.04283e-12		ENSG00000180801.14	ARSJ	0.822053	9.62715e-12	1.17421e-10
ENSG00000187288.10	CIDEC	-0.878433	8.89523e-14	1.05702e-12		ENSG00000115216.14	NRBP1	0.315457	9.66262e-12	1.17774e-10
ENSG00000079432.7	CIC	0.457984	9.02245e-14	1.07142e-12		ENSG00000169241.19	SLC50A1	-0.466137	9.73629e-12	1.18592e-10
ENSG00000140416.22	TPM1	0.407518	9.24512e-14	1.09712e-12		ENSG00000168000.14	BSCL2	0.649919	9.8341e-12	1.19702e-10
ENSG00000170959.14	DCDC1	0.778417	9.32402e-14	1.10573e-12		ENSG00000010165.20	EEF1AKNMT	0.426054	9.96623e-12	1.21229e-10
ENSG00000075415.12	SLC25A3	0.273213	9.93504e-14	1.1774e-12		ENSG00000129654.8	FOXJ1	1.3574	1.0051e-11	1.22178e-10
ENSG00000268043.7	NBPF12	0.667671	1.00665e-13	1.19217e-12		ENSG00000160216.20	AGPAT3	0.447096	1.03414e-11	1.25622e-10
ENSG00000183864.5	TOB2	0.375169	1.04839e-13	1.24078e-12		ENSG00000081803.16	CADPS2	0.37818	1.04145e-11	1.26426e-10
ENSG00000158373.8	H2BC5	0.774456	1.07341e-13	1.26952e-12		ENSG00000118579.13	MED28	0.388918	1.04452e-11	1.26713e-10
ENSG00000101004.15	NINL	0.480059	1.12383e-13	1.32827e-12		ENSG00000146223.15	RPL7L1	-0.342045	1.051e-11	1.27414e-10
ENSG00000168036.18	CTNNB1	0.242787	1.13276e-13	1.33791e-12		ENSG00000108821.13	COL1A1	0.589373	1.06507e-11	1.29032e-10
ENSG00000092871.16	RFFL	-0.301413	1.13956e-13	1.34505e-12		ENSG00000139278.10	GLIPR1	-1.11403	1.07151e-11	1.29725e-10
ENSG00000161011.20	SQSTM1	-0.354164	1.21888e-13	1.4377e-12		ENSG00000143952.20	VPS54	-0.375186	1.07722e-11	1.30329e-10
ENSG00000161048.11	NAPEPLD	0.45685	1.24216e-13	1.46418e-12		ENSG00000090263.16	MRPS33	0.396028	1.10715e-11	1.3377e-10
ENSG00000048544.6	MRPS10	-0.406116	1.25497e-13	1.47829e-12		ENSG00000134970.14	TMED7	-0.356578	1.10697e-11	1.3377e-10
ENSG00000144320.14	LNPK	-0.40738	1.28111e-13	1.50807e-12		ENSG00000130726.12	TRIM28	0.298521	1.11e-11	1.34026e-10
ENSG00000136717.15	BIN1	0.345511	1.29228e-13	1.5202e-12		ENSG00000169609.14	C15orf40	-0.524707	1.13137e-11	1.36514e-10
ENSG00000089351.14	GRAMD1A	0.415923	1.32737e-13	1.56044e-12		ENSG00000015171.19	ZMYND11	-0.389429	1.13728e-11	1.37135e-10
ENSG00000139915.20	MDGA2	-0.690422	1.3345e-13	1.56777e-12		ENSG00000108830.10	RND2	-1.17048	1.13887e-11	1.37236e-10
ENSG00000164045.12	CDC25A	0.294159	1.41904e-13	1.66598e-12		ENSG00000101412.13	E2F1	0.38601	1.15497e-11	1.39075e-10
ENSG00000119862.13	LGALSL	0.466037	1.42725e-13	1.6745e-12		ENSG00000137948.18	BRDT	-0.55027	1.15568e-11	1.39075e-10
ENSG00000120875.9	DUSP4	0.424291	1.44142e-13	1.69e-12		ENSG00000161888.11	SPC24	-0.571833	1.19364e-11	1.43548e-10
ENSG00000116044.16	NFE2L2	-0.412917	1.46029e-13	1.71098e-12		ENSG00000118257.16	NRP2	0.510717	1.19653e-11	1.438e-10
ENSG00000179604.10	CDC42EP4	0.391337	1.54295e-13	1.80662e-12		ENSG00000196576.15	PLXNB2	0.330211	1.23717e-11	1.48584e-10
ENSG00000163735.7	CXCL5	-0.475998	1.55757e-13	1.82252e-12		ENSG00000119938.9	PPP1R3C	0.74435	1.25587e-11	1.5073e-10
ENSG00000079557.5	AFM	2.28638	1.59748e-13	1.86797e-12		ENSG00000162772.17	ATF3	-0.621212	1.31689e-11	1.57948e-10
ENSG00000250565.7	ATP6V1E2	-1.26804	1.60684e-13	1.87767e-12		ENSG00000100079.7	LGALS2	0.688058	1.33612e-11	1.60148e-10
ENSG00000100626.17	GALNT16	1.03958	1.68528e-13	1.96803e-12		ENSG00000165996.14	HACD1	-1.46318	1.33755e-11	1.60213e-10
ENSG00000152332.16	UHMK1	0.439051	1.72428e-13	2.01223e-12		ENSG00000148834.13	GSTO1	0.318717	1.34117e-11	1.6054e-10
ENSG00000197136.4	PCNX3	0.440823	1.73253e-13	2.02052e-12		ENSG00000145191.15	EIF2B5	0.379218	1.35102e-11	1.61611e-10
ENSG00000168509.20	HJV	-2.6453	1.74318e-13	2.03159e-12		ENSG00000100105.18	PATZ1	0.447218	1.36538e-11	1.63221e-10
ENSG00000135709.12	KIAA0513	-0.566909	1.74499e-13	2.03235e-12		ENSG00000163714.18	U2SURP	-0.405092	1.43961e-11	1.71981e-10
ENSG00000244486.8	SCARF2	-1.09242	1.74965e-13	2.03643e-12		ENSG00000261824.7	LINC00662	-0.745326	1.44593e-11	1.72621e-10
ENSG00000143850.16	PLEKHA6	0.532938	1.88565e-13	2.19327e-12		ENSG00000107951.14	MTPAP	-0.538786	1.46509e-11	1.74792e-10
ENSG00000182902.14	SLC25A18	-0.786057	1.92511e-13	2.23769e-12		ENSG00000087077.14	TRIP6	0.472591	1.46617e-11	1.74805e-10
ENSG00000092148.13	HECTD1	0.275878	1.99799e-13	2.32087e-12		ENSG00000183840.7	GPR39	0.686636	1.48292e-11	1.76686e-10
ENSG00000118503.15	TNFAIP3	0.543797	2.02078e-13	2.34579e-12		ENSG00000132004.13	FBXW9	0.871587	1.49117e-11	1.77552e-10
ENSG00000167315.18	ACAA2	0.324898	2.02763e-13	2.35218e-12		ENSG00000152484.14	USP12	-0.375073	1.53349e-11	1.8247e-10
ENSG00000144580.13	CNOT9	0.290132	2.03672e-13	2.36117e-12		ENSG00000188488.14	SERPINA5	-0.343154	1.56131e-11	1.85657e-10
ENSG00000157045.9	NTAN1	-0.978092	2.07804e-13	2.40748e-12		ENSG00000186638.16	KIF24	0.738198	1.58003e-11	1.8776e-10
ENSG00000105254.12	TBCB	0.505558	2.08899e-13	2.41858e-12		ENSG00000132341.12	RAN	0.308816	1.59766e-11	1.8973e-10
ENSG00000078269.15	SYNJ2	0.329192	2.1051e-13	2.43563e-12		ENSG00000050165.18	DKK3	0.491558	1.63981e-11	1.94607e-10
ENSG00000162989.5	KCNJ3	1.62869	2.23707e-13	2.58662e-12		ENSG00000158769.18	F11R	-0.372699	1.6466e-11	1.95285e-10
ENSG00000148773.14	MKI67	0.300847	2.23925e-13	2.58743e-12		ENSG00000103034.14	NDRG4	0.429212	1.66876e-11	1.97782e-10
ENSG00000059588.10	TARBP1	0.463688	2.25274e-13	2.6013e-12		ENSG00000105808.17	RASA4	0.863895	1.69053e-11	2.00231e-10
ENSG00000106477.19	CEP41	0.487097	2.30686e-13	2.66205e-12		ENSG00000168496.4	FEN1	0.281821	1.71777e-11	2.03191e-10
ENSG00000185666.15	SYN3	-2.34204	2.31706e-13	2.67207e-12		ENSG00000197496.6	SLC2A10	-1.12148	1.71686e-11	2.03191e-10
ENSG00000070614.15	NDST1	0.355511	2.34473e-13	2.7022e-12		ENSG00000139372.15	TDG	0.3794	1.72883e-11	2.04365e-10
ENSG00000143013.13	LMO4	0.413116	2.4111e-13	2.77687e-12		ENSG00000101096.20	NFATC2	0.42369	1.75797e-11	2.07673e-10
ENSG00000100473.18	COCH	-0.27823	2.45203e-13	2.82216e-12		ENSG00000135956.8	TMEM127	0.40212	1.76029e-11	2.07811e-10
ENSG00000213047.13	DENND1B	0.502298	2.4665e-13	2.83696e-12		ENSG00000211445.12	GPX3	-0.352155	1.84809e-11	2.18034e-10
ENSG00000111142.14	METAP2	-0.323712	2.50116e-13	2.87495e-12		ENSG00000038274.17	MAT2B	0.341167	1.96018e-11	2.31107e-10
ENSG00000160325.14	CACFD1	0.556643	2.53051e-13	2.90678e-12		ENSG00000160445.11	ZER1	0.475793	1.98582e-11	2.33976e-10
ENSG00000044574.8	HSPA5	-0.364411	2.59652e-13	2.98066e-12		ENSG00000180745.5	CLRN3	0.539109	2.06435e-11	2.4307e-10
ENSG00000162769.13	FLVCR1	0.368271	2.69975e-13	3.09714e-12		ENSG00000052795.13	FNIP2	0.31908	2.06821e-11	2.43366e-10
ENSG00000100344.11	PNPLA3	0.546221	2.74229e-13	3.14389e-12		ENSG00000112367.10	FIG4	0.540649	2.07258e-11	2.43721e-10
ENSG00000148426.13	PROSER2	-0.546948	2.74854e-13	3.149e-12		ENSG00000144560.15	VGLL4	0.393268	2.19105e-11	2.57484e-10
ENSG00000100483.14	VCPKMT	-0.89253	2.76865e-13	3.16996e-12		ENSG00000134716.11	CYP2J2	0.624491	2.21625e-11	2.60275e-10
ENSG00000173227.14	SYT12	-1.17854	2.77387e-13	3.17388e-12		ENSG00000162402.14	USP24	0.300216	2.24433e-11	2.63402e-10
ENSG00000120802.13	TMPO	0.301934	2.80065e-13	3.20243e-12		ENSG00000180329.14	CCDC43	-0.463965	2.27885e-11	2.6728e-10
ENSG00000172059.11	KLF11	0.733252	2.94382e-13	3.36395e-12		ENSG00000137642.13	SORL1	-0.386909	2.42331e-11	2.84037e-10
ENSG00000161558.11	TMEM143	0.696179	3.02838e-13	3.45833e-12		ENSG00000148120.16	AOPEP	0.414107	2.43649e-11	2.85397e-10
ENSG00000180488.15	MIGA1	-0.470094	3.05564e-13	3.4872e-12		ENSG00000108256.9	NUFIP2	-0.318201	2.44062e-11	2.85695e-10
ENSG00000166197.16	NOLC1	-0.292884	3.06092e-13	3.49096e-12		ENSG00000090512.12	FETUB	-2.16269	2.51183e-11	2.9384e-10
ENSG00000121879.5	PIK3CA	-0.461568	3.07064e-13	3.49977e-12		ENSG00000127884.5	ECHS1	-0.330285	2.55932e-11	2.99202e-10
ENSG00000088832.17	FKBP1A	-0.301314	3.08041e-13	3.50864e-12		ENSG00000068831.19	RASGRP2	-1.24766	2.56453e-11	2.99468e-10
ENSG00000234155.1	LINC02535	1.46017	3.1251e-13	3.55723e-12		ENSG00000185222.10	TCEAL9	0.4032	2.56492e-11	2.99468e-10
ENSG00000141562.18	NARF	0.338126	3.15699e-13	3.59121e-12		ENSG00000144597.14	EAF1	0.357195	2.56719e-11	2.99539e-10
ENSG00000185019.17	UBOX5	0.526965	3.15973e-13	3.592e-12		ENSG00000101193.8	GID8	0.340391	2.59768e-11	3.029e-10
ENSG00000166575.17	TMEM135	0.389423	3.20577e-13	3.64197e-12		ENSG00000121057.13	AKAP1	0.305106	2.65987e-11	3.09952e-10
ENSG00000054983.17	GALC	0.393871	3.26636e-13	3.70602e-12		ENSG00000118200.14	CAMSAP2	-0.420599	2.66446e-11	3.10285e-10
ENSG00000160233.8	LRRC3	0.589102	3.2644e-13	3.70602e-12		ENSG00000121440.15	PDZRN3	1.03098	2.7729e-11	3.22706e-10
ENSG00000107263.18	RAPGEF1	0.381467	3.36645e-13	3.81712e-12		ENSG00000132846.6	ZBED3	-0.463289	2.77489e-11	3.22729e-10
ENSG00000105229.7	PIAS4	0.524061	3.5205e-13	3.98922e-12		ENSG00000086619.14	ERO1B	-0.866255	2.8733e-11	3.33959e-10
ENSG00000170142.12	UBE2E1	-0.463906	3.58239e-13	4.05673e-12		ENSG00000185838.14	GNB1L	0.734179	2.88574e-11	3.35188e-10
ENSG00000146426.18	TIAM2	0.760954	3.60551e-13	4.08028e-12		ENSG00000234155.1	LINC02535	1.3792	2.93041e-11	3.40158e-10
ENSG00000134250.20	NOTCH2	0.381155	3.61658e-13	4.09018e-12		ENSG00000185432.12	METTL7A	-0.315983	2.93957e-11	3.41002e-10
ENSG00000157741.15	UBN2	0.48302	3.66576e-13	4.14313e-12		ENSG00000077782.20	FGFR1	-0.491006	2.98144e-11	3.45636e-10
ENSG00000198743.7	SLC5A3	0.425411	3.7788e-13	4.26815e-12		ENSG00000205213.14	LGR4	0.288587	2.98485e-11	3.45809e-10
ENSG00000163577.8	EIF5A2	-0.513907	3.90161e-13	4.40403e-12		ENSG00000174444.15	RPL4	-0.303114	3.02247e-11	3.49942e-10
ENSG00000085872.15	CHERP	0.348541	3.99425e-13	4.50571e-12		ENSG00000131504.17	DIAPH1	0.293145	3.13408e-11	3.62632e-10
ENSG00000185630.18	PBX1	0.408911	4.34309e-13	4.89608e-12		ENSG00000163001.11	CFAP36	0.81838	3.27205e-11	3.78353e-10
ENSG00000187676.8	B3GLCT	-0.895316	4.42932e-13	4.99009e-12		ENSG00000183747.12	ACSM2A	-1.57622	3.29155e-11	3.80363e-10
ENSG00000101210.12	EEF1A2	-1.8395	4.43457e-13	4.9928e-12		ENSG00000144647.6	POMGNT2	0.463624	3.35185e-11	3.87084e-10
ENSG00000102393.11	GLA	-0.40688	4.5498e-13	5.11925e-12		ENSG00000272419.6	LINC01145	-0.918977	3.39379e-11	3.91677e-10
ENSG00000240682.9	ISY1	0.49429	4.57796e-13	5.14764e-12		ENSG00000029363.17	BCLAF1	0.333932	3.41272e-11	3.9361e-10
ENSG00000197498.13	RPF2	-0.383363	4.63871e-13	5.21262e-12		ENSG00000167657.14	DAPK3	0.428872	3.56358e-11	4.10746e-10
ENSG00000157502.13	PWWP3B	-0.621001	4.72108e-13	5.30179e-12		ENSG00000094914.14	AAAS	0.460666	3.61034e-11	4.15604e-10
ENSG00000213213.14	CCDC183	-1.55832	4.72454e-13	5.30229e-12		ENSG00000275700.5	AATF	0.358999	3.60969e-11	4.15604e-10
ENSG00000004961.15	HCCS	-0.500782	4.81438e-13	5.39966e-12		ENSG00000118898.16	PPL	0.804187	3.66477e-11	4.21601e-10
ENSG00000006652.14	IFRD1	-0.362214	4.91764e-13	5.50845e-12		ENSG00000105520.10	PLPPR2	-0.648292	3.69661e-11	4.24992e-10
ENSG00000139329.5	LUM	-1.01427	4.91498e-13	5.50845e-12		ENSG00000018510.16	AGPS	-0.287053	3.7043e-11	4.25605e-10
ENSG00000099968.18	BCL2L13	-0.347984	4.99188e-13	5.58805e-12		ENSG00000174718.12	RESF1	0.494528	3.7358e-11	4.28951e-10
ENSG00000279970.1	AC023024.2	-1.41279	5.18354e-13	5.7989e-12		ENSG00000165795.23	NDRG2	-0.475078	3.75662e-11	4.31067e-10
ENSG00000151612.18	ZNF827	0.564461	5.24616e-13	5.86522e-12		ENSG00000158528.12	PPP1R9A	0.500178	3.83996e-11	4.4035e-10
ENSG00000104611.12	SH2D4A	-0.400985	5.34821e-13	5.97551e-12		ENSG00000132485.14	ZRANB2	-0.430895	3.86019e-11	4.42107e-10
ENSG00000111145.8	ELK3	-0.500785	5.41246e-13	6.04345e-12		ENSG00000136868.11	SLC31A1	-0.323283	3.86016e-11	4.42107e-10
ENSG00000145632.15	PLK2	0.677772	5.4841e-13	6.11956e-12		ENSG00000143819.12	EPHX1	0.380064	3.88678e-11	4.4487e-10
ENSG00000114302.16	PRKAR2A	-0.300167	5.59044e-13	6.23426e-12		ENSG00000097033.14	SH3GLB1	-0.37099	3.89079e-11	4.45047e-10
ENSG00000198546.15	ZNF511	-0.57779	5.6243e-13	6.26805e-12		ENSG00000186283.14	TOR3A	0.483292	3.99318e-11	4.56468e-10
ENSG00000177732.8	SOX12	0.482802	5.66833e-13	6.31312e-12		ENSG00000152465.18	NMT2	-0.637737	4.00435e-11	4.57455e-10
ENSG00000279348.1	AC012513.3	0.590421	5.70783e-13	6.35308e-12		ENSG00000139324.12	TMTC3	-0.385316	4.09244e-11	4.67222e-10
ENSG00000086475.15	SEPHS1	0.300954	6.00352e-13	6.67797e-12		ENSG00000185298.13	CCDC137	0.562383	4.13766e-11	4.72087e-10
ENSG00000067113.17	PLPP1	-0.977922	6.16665e-13	6.85508e-12		ENSG00000197535.14	MYO5A	-0.539515	4.2187e-11	4.81027e-10
ENSG00000103018.17	CYB5B	0.279366	6.30225e-13	7.00139e-12		ENSG00000116574.6	RHOU	0.31769	4.24002e-11	4.83154e-10
ENSG00000051825.15	MPHOSPH9	-0.575855	6.53181e-13	7.25183e-12		ENSG00000107186.16	MPDZ	-0.414151	4.2589e-11	4.84998e-10
ENSG00000197375.12	SLC22A5	0.849094	6.88794e-13	7.6424e-12		ENSG00000145819.18	ARHGAP26	0.735161	4.3306e-11	4.92852e-10
ENSG00000053372.5	MRTO4	-0.373019	7.09355e-13	7.86556e-12		ENSG00000116667.14	C1orf21	-0.761592	4.35706e-11	4.9555e-10
ENSG00000162714.12	ZNF496	0.423765	7.16646e-13	7.9414e-12		ENSG00000154845.15	PPP4R1	0.31233	4.36001e-11	4.95573e-10
ENSG00000100567.13	PSMA3	-0.408034	7.66743e-13	8.49119e-12		ENSG00000162923.16	WDR26	-0.277364	4.36558e-11	4.95893e-10
ENSG00000091136.14	LAMB1	0.254339	7.74955e-13	8.57673e-12		ENSG00000164294.14	GPX8	-0.615875	4.38021e-11	4.97242e-10
ENSG00000167193.8	CRK	-0.336573	7.79597e-13	8.62267e-12		ENSG00000161011.20	SQSTM1	-0.393675	4.38299e-11	4.97245e-10
ENSG00000158195.11	WASF2	-0.332756	7.90284e-13	8.73537e-12		ENSG00000162980.17	ARL5A	-0.348652	4.42084e-11	5.01223e-10
ENSG00000196628.18	TCF4	-0.464278	8.01438e-13	8.85309e-12		ENSG00000109929.10	SC5D	-0.319071	4.45628e-11	5.04923e-10
ENSG00000134575.13	ACP2	-0.464521	8.0357e-13	8.87106e-12		ENSG00000204388.7	HSPA1B	-0.480827	4.66253e-11	5.27961e-10
ENSG00000198816.7	ZNF358	0.502028	8.41837e-13	9.28768e-12		ENSG00000137843.12	PAK6	1.21634	4.70867e-11	5.32851e-10
ENSG00000184216.14	IRAK1	-0.34367	8.46659e-13	9.33503e-12		ENSG00000198356.12	GET3	0.335798	4.71932e-11	5.33722e-10
ENSG00000157227.13	MMP14	0.360174	8.665e-13	9.5478e-12		ENSG00000197557.7	TTC30A	0.703066	4.7338e-11	5.35023e-10
ENSG00000151458.12	ANKRD50	0.391914	8.67763e-13	9.55572e-12		ENSG00000111859.17	NEDD9	-0.8637	4.74754e-11	5.3624e-10
ENSG00000151465.14	CDC123	-0.341443	8.74614e-13	9.62514e-12		ENSG00000221968.9	FADS3	-0.580915	4.82091e-11	5.44186e-10
ENSG00000109686.18	SH3D19	0.34726	8.80474e-13	9.68356e-12		ENSG00000138442.9	WDR12	-0.354574	4.82552e-11	5.44366e-10
ENSG00000182621.18	PLCB1	-0.32676	8.83032e-13	9.70563e-12		ENSG00000100227.18	POLDIP3	0.311516	4.85798e-11	5.47452e-10
ENSG00000152939.17	MARVELD2	0.448646	9.0648e-13	9.95711e-12		ENSG00000108582.12	CPD	0.285561	4.85895e-11	5.47452e-10
ENSG00000156603.18	MED19	0.396905	9.08207e-13	9.96985e-12		ENSG00000111707.12	SUDS3	0.385382	4.92811e-11	5.54898e-10
ENSG00000104412.8	EMC2	-0.613306	9.15402e-13	1.00426e-11		ENSG00000175556.17	LONRF3	-0.771757	4.96446e-11	5.58642e-10
ENSG00000240303.8	ACAD11	-0.437848	9.45903e-13	1.03707e-11		ENSG00000136280.16	CCM2	0.4414	5.15667e-11	5.79909e-10
ENSG00000173598.14	NUDT4	-0.331219	9.46909e-13	1.03753e-11		ENSG00000229155.1	LINC02038	1.06577	5.22502e-11	5.87229e-10
ENSG00000205268.10	PDE7A	0.42014	9.62876e-13	1.05436e-11		ENSG00000161714.12	PLCD3	0.782637	5.52649e-11	6.20723e-10
ENSG00000086232.13	EIF2AK1	0.281624	9.77878e-13	1.07013e-11		ENSG00000150401.15	DCUN1D2	-0.62187	5.55288e-11	6.23298e-10
ENSG00000153066.12	TXNDC11	-0.343901	1.02138e-12	1.11703e-11		ENSG00000134202.11	GSTM3	0.493734	5.56718e-11	6.24515e-10
ENSG00000023572.9	GLRX2	-0.617438	1.02496e-12	1.12025e-11		ENSG00000173762.8	CD7	0.408248	5.58235e-11	6.25827e-10
ENSG00000189308.11	LIN54	-0.411061	1.0378e-12	1.13358e-11		ENSG00000006432.15	MAP3K9	0.476398	5.74604e-11	6.43778e-10
ENSG00000167985.6	SDHAF2	-0.384492	1.04414e-12	1.1398e-11		ENSG00000117500.13	TMED5	-0.333061	5.93921e-11	6.65007e-10
ENSG00000067992.15	PDK3	-0.486281	1.05262e-12	1.14835e-11		ENSG00000138434.17	ITPRID2	-0.348697	6.16093e-11	6.89404e-10
ENSG00000186918.14	ZNF395	0.402334	1.062e-12	1.15785e-11		ENSG00000163913.11	IFT122	0.431597	6.17557e-11	6.90614e-10
ENSG00000167685.15	ZNF444	0.471113	1.06334e-12	1.15859e-11		ENSG00000061273.18	HDAC7	0.471323	6.36157e-11	7.10973e-10
ENSG00000103381.12	CPPED1	0.394045	1.0741e-12	1.1696e-11		ENSG00000130988.13	RGN	0.434839	6.37094e-11	7.1158e-10
ENSG00000143398.20	PIP5K1A	-0.37152	1.07959e-12	1.17485e-11		ENSG00000185495.10	AC138393.1	-2.00152	6.63316e-11	7.40409e-10
ENSG00000111300.10	NAA25	-0.377303	1.12156e-12	1.21977e-11		ENSG00000244405.8	ETV5	-0.297279	6.68439e-11	7.45665e-10
ENSG00000104131.13	EIF3J	-0.348694	1.13667e-12	1.23544e-11		ENSG00000260855.1	AL591848.4	-2.05246	6.77084e-11	7.54841e-10
ENSG00000176165.12	FOXG1	-0.892997	1.18534e-12	1.28753e-11		ENSG00000184979.10	USP18	0.564056	6.81246e-11	7.59013e-10
ENSG00000113368.12	LMNB1	0.299958	1.18736e-12	1.28893e-11		ENSG00000108852.14	MPP2	0.598853	6.97182e-11	7.76288e-10
ENSG00000106144.20	CASP2	0.340028	1.22074e-12	1.32435e-11		ENSG00000102221.14	JADE3	0.42766	7.00106e-11	7.79062e-10
ENSG00000087274.17	ADD1	0.250028	1.2304e-12	1.33401e-11		ENSG00000088367.23	EPB41L1	0.565945	7.05607e-11	7.84699e-10
ENSG00000127824.14	TUBA4A	-0.413984	1.25087e-12	1.35536e-11		ENSG00000127084.19	FGD3	1.84116	7.20896e-11	8.01208e-10
ENSG00000034693.15	PEX3	-0.530682	1.28973e-12	1.39661e-11		ENSG00000213079.9	SCAF8	0.362374	7.24214e-11	8.044e-10
ENSG00000102181.21	CD99L2	0.514574	1.29657e-12	1.40316e-11		ENSG00000188211.9	NCR3LG1	-0.450301	7.25145e-11	8.04938e-10
ENSG00000196418.12	ZNF124	-0.556094	1.30941e-12	1.41618e-11		ENSG00000185745.10	IFIT1	1.04037	7.28432e-11	8.08089e-10
ENSG00000089220.5	PEBP1	0.274357	1.31573e-12	1.42214e-11		ENSG00000172409.6	CLP1	0.405255	7.41595e-11	8.22185e-10
ENSG00000259956.2	RBM15B	0.347151	1.32333e-12	1.42947e-11		ENSG00000174282.12	ZBTB4	0.518783	7.66044e-11	8.4877e-10
ENSG00000109436.8	TBC1D9	0.363234	1.33209e-12	1.43805e-11		ENSG00000176485.11	PLAAT3	-0.318151	7.68884e-11	8.51393e-10
ENSG00000143183.16	TMCO1	-0.339266	1.39374e-12	1.50368e-11		ENSG00000179889.19	PDXDC1	0.321692	7.78254e-11	8.6124e-10
ENSG00000133275.16	CSNK1G2	0.410358	1.39564e-12	1.50446e-11		ENSG00000168374.11	ARF4	-0.28965	8.25822e-11	9.13319e-10
ENSG00000141401.12	IMPA2	0.359772	1.39618e-12	1.50446e-11		ENSG00000068878.15	PSME4	-0.334001	8.29167e-11	9.16455e-10
ENSG00000153071.15	DAB2	0.342123	1.41205e-12	1.52064e-11		ENSG00000177425.11	PAWR	0.317991	8.3063e-11	9.1751e-10
ENSG00000164300.17	SERINC5	0.377154	1.44883e-12	1.55929e-11		ENSG00000113583.8	C5orf15	-0.359454	8.39201e-11	9.2641e-10
ENSG00000178252.18	WDR6	0.371553	1.45672e-12	1.56682e-11		ENSG00000117862.13	TXNDC12	-0.394956	8.40268e-11	9.27021e-10
ENSG00000093167.18	LRRFIP2	-0.363558	1.46988e-12	1.58001e-11		ENSG00000135414.10	GDF11	-0.378865	8.47358e-11	9.3427e-10
ENSG00000080546.13	SESN1	0.532049	1.47845e-12	1.58825e-11		ENSG00000100441.10	KHNYN	0.415255	8.54425e-11	9.41486e-10
ENSG00000101986.12	ABCD1	-0.62342	1.48627e-12	1.59567e-11		ENSG00000112394.17	SLC16A10	0.39733	8.62363e-11	9.49653e-10
ENSG00000103876.12	FAH	-0.566192	1.53673e-12	1.64884e-11		ENSG00000259207.8	ITGB3	1.52031	8.7616e-11	9.64257e-10
ENSG00000197798.9	FAM118B	-0.519292	1.5715e-12	1.68512e-11		ENSG00000125447.17	GGA3	0.400897	8.85194e-11	9.73605e-10
ENSG00000170485.17	NPAS2	-0.39161	1.59787e-12	1.71235e-11		ENSG00000135074.15	ADAM19	-0.783507	8.9025e-11	9.78569e-10
ENSG00000151718.16	WWC2	-0.386533	1.60957e-12	1.72384e-11		ENSG00000197860.10	SGTB	-0.612965	8.95561e-11	9.83808e-10
ENSG00000197933.13	ZNF823	-0.821282	1.64242e-12	1.75795e-11		ENSG00000164236.12	ANKRD33B	0.599356	9.00446e-11	9.88571e-10
ENSG00000081014.11	AP4E1	-0.494345	1.70263e-12	1.82129e-11		ENSG00000079459.13	FDFT1	0.281171	9.12187e-11	1.00085e-09
ENSG00000175224.16	ATG13	-0.364257	1.71922e-12	1.83791e-11		ENSG00000119596.18	YLPM1	0.300223	9.37387e-11	1.02788e-09
ENSG00000089159.16	PXN	0.37697	1.72513e-12	1.84311e-11		ENSG00000124333.16	VAMP7	-0.424436	9.67814e-11	1.06059e-09
ENSG00000174567.8	GOLT1A	-0.85255	1.74514e-12	1.86335e-11		ENSG00000161960.15	EIF4A1	-0.266321	9.69987e-11	1.06233e-09
ENSG00000176994.11	SMCR8	0.36705	1.7869e-12	1.90679e-11		ENSG00000186301.8	MST1P2	-2.09159	9.72162e-11	1.06407e-09
ENSG00000023902.14	PLEKHO1	0.481218	1.88177e-12	2.00681e-11		ENSG00000232593.7	KANTR	-1.26483	9.78527e-11	1.07038e-09
ENSG00000131653.13	TRAF7	0.353699	1.89807e-12	2.02296e-11		ENSG00000136068.14	FLNB	0.297667	9.82204e-11	1.07375e-09
ENSG00000240891.8	PLCXD2	-0.729688	1.96338e-12	2.09129e-11		ENSG00000160326.14	SLC2A6	-0.536936	9.8299e-11	1.07396e-09
ENSG00000071564.16	TCF3	0.356956	2.00903e-12	2.13863e-11		ENSG00000156140.10	ADAMTS3	-0.935794	9.85984e-11	1.07658e-09
ENSG00000163293.12	NIPAL1	0.604171	2.04494e-12	2.17554e-11		ENSG00000204217.15	BMPR2	-0.404948	1.00547e-10	1.09719e-09
ENSG00000171451.14	DSEL	0.830515	2.07033e-12	2.20121e-11		ENSG00000146670.10	CDCA5	0.398759	1.00773e-10	1.099e-09
ENSG00000160213.7	CSTB	-0.390939	2.12586e-12	2.25889e-11		ENSG00000003402.20	CFLAR	-0.402177	1.01042e-10	1.10126e-09
ENSG00000142208.16	AKT1	0.377567	2.18526e-12	2.3206e-11		ENSG00000124486.13	USP9X	-0.308033	1.01297e-10	1.10337e-09
ENSG00000221829.9	FANCG	0.391312	2.21188e-12	2.34745e-11		ENSG00000163293.12	NIPAL1	0.550147	1.01963e-10	1.10995e-09
ENSG00000160593.19	JAML	-0.874108	2.31985e-12	2.46055e-11		ENSG00000260963.2	AC026462.3	1.03455	1.02584e-10	1.11604e-09
ENSG00000179094.16	PER1	0.456572	2.33902e-12	2.47939e-11		ENSG00000119431.9	HDHD3	0.499945	1.02841e-10	1.11817e-09
ENSG00000204592.9	HLA-E	-0.594461	2.37567e-12	2.51673e-11		ENSG00000174080.11	CTSF	0.466549	1.03277e-10	1.12223e-09
ENSG00000106299.8	WASL	0.329646	2.37775e-12	2.51741e-11		ENSG00000100426.7	ZBED4	0.355422	1.04054e-10	1.12999e-09
ENSG00000057757.10	PITHD1	0.45657	2.50112e-12	2.64643e-11		ENSG00000164616.16	FBXL21P	-1.63188	1.04323e-10	1.13223e-09
ENSG00000164683.17	HEY1	-1.20145	2.50565e-12	2.64963e-11		ENSG00000176142.13	TMEM39A	-0.345993	1.05189e-10	1.14093e-09
ENSG00000142677.4	IL22RA1	-1.4441	2.53088e-12	2.6747e-11		ENSG00000197872.11	FAM49A	-1.14967	1.08812e-10	1.17953e-09
ENSG00000015676.18	NUDCD3	0.435128	2.5899e-12	2.73543e-11		ENSG00000156273.16	BACH1	-0.354109	1.09259e-10	1.18366e-09
ENSG00000267391.5	MIR122HG	-0.806607	2.62289e-12	2.76861e-11		ENSG00000127947.16	PTPN12	-0.517381	1.11303e-10	1.20508e-09
ENSG00000093183.14	SEC22C	0.349748	2.74996e-12	2.901e-11		ENSG00000148229.13	POLE3	0.354361	1.13055e-10	1.22332e-09
ENSG00000146909.8	NOM1	0.354185	2.79593e-12	2.94771e-11		ENSG00000172965.17	MIR4435-2HG	-0.419876	1.13418e-10	1.2265e-09
ENSG00000171940.13	ZNF217	0.324671	2.83343e-12	2.98546e-11		ENSG00000106608.16	URGCP	0.58044	1.16871e-10	1.26309e-09
ENSG00000105707.14	HPN	0.49112	2.86848e-12	3.02058e-11		ENSG00000175548.9	ALG10B	-0.724814	1.18561e-10	1.28059e-09
ENSG00000125817.8	CENPB	0.34291	2.97725e-12	3.13324e-11		ENSG00000154370.16	TRIM11	0.382247	1.19652e-10	1.2916e-09
ENSG00000100422.14	CERK	0.339835	2.98703e-12	3.14166e-11		ENSG00000122378.14	PRXL2A	-0.300567	1.1986e-10	1.2923e-09
ENSG00000132326.12	PER2	0.348358	3.06982e-12	3.2268e-11		ENSG00000145476.16	CYP4V2	-1.15625	1.19851e-10	1.2923e-09
ENSG00000110013.13	SIAE	0.499627	3.10379e-12	3.26056e-11		ENSG00000111647.13	UHRF1BP1L	-0.310823	1.23513e-10	1.33089e-09
ENSG00000070413.20	DGCR2	0.384372	3.27133e-12	3.43451e-11		ENSG00000145692.15	BHMT	1.08353	1.24136e-10	1.3368e-09
ENSG00000090382.7	LYZ	0.255042	3.31439e-12	3.47764e-11		ENSG00000163626.16	COX18	-0.671939	1.24935e-10	1.3446e-09
ENSG00000187736.12	NHEJ1	0.489375	3.34403e-12	3.50665e-11		ENSG00000025796.14	SEC63	-0.292027	1.29217e-10	1.38986e-09
ENSG00000177683.14	THAP5	-0.527886	3.37877e-12	3.54096e-11		ENSG00000144040.13	SFXN5	-0.429907	1.32785e-10	1.42738e-09
ENSG00000148444.16	COMMD3	0.466815	3.39686e-12	3.55779e-11		ENSG00000196659.10	TTC30B	1.19534	1.36044e-10	1.46154e-09
ENSG00000150093.19	ITGB1	-0.249808	3.54504e-12	3.71078e-11		ENSG00000126603.8	GLIS2	0.629723	1.38114e-10	1.4829e-09
ENSG00000162521.19	RBBP4	0.304625	3.56247e-12	3.72681e-11		ENSG00000135655.16	USP15	-0.407541	1.39563e-10	1.49756e-09
ENSG00000112319.19	EYA4	-0.667843	3.60193e-12	3.76585e-11		ENSG00000054118.15	THRAP3	0.328612	1.40664e-10	1.50847e-09
ENSG00000010438.16	PRSS3	-0.913647	3.66081e-12	3.82513e-11		ENSG00000174695.10	TMEM167A	0.304437	1.40829e-10	1.50935e-09
ENSG00000126767.18	ELK1	-0.503347	3.70528e-12	3.8693e-11		ENSG00000122863.6	CHST3	0.412107	1.44352e-10	1.54619e-09
ENSG00000184787.19	UBE2G2	-0.354501	3.79916e-12	3.96497e-11		ENSG00000120318.16	ARAP3	-1.20622	1.45078e-10	1.55304e-09
ENSG00000051108.15	HERPUD1	-0.382966	3.80899e-12	3.97288e-11		ENSG00000137960.6	GIPC2	0.532298	1.4739e-10	1.57686e-09
ENSG00000103111.15	MON1B	0.32946	3.87525e-12	4.0396e-11		ENSG00000064115.11	TM7SF3	0.326365	1.4799e-10	1.58233e-09
ENSG00000140968.11	IRF8	-0.811162	3.88132e-12	4.04352e-11		ENSG00000135966.13	TGFBRAP1	0.413708	1.49317e-10	1.59557e-09
ENSG00000198758.10	EPS8L3	-0.385703	3.89004e-12	4.05021e-11		ENSG00000178803.12	ADORA2A-AS1	-0.578074	1.49856e-10	1.60039e-09
ENSG00000198099.8	ADH4	-2.31034	3.95204e-12	4.11232e-11		ENSG00000006042.12	TMEM98	0.337559	1.52697e-10	1.62976e-09
ENSG00000137285.10	TUBB2B	0.328091	3.98283e-12	4.14191e-11		ENSG00000154380.17	ENAH	-0.257735	1.5621e-10	1.66627e-09
ENSG00000121361.5	KCNJ8	-0.989237	4.03106e-12	4.18958e-11		ENSG00000146410.12	MTFR2	0.598788	1.5805e-10	1.6849e-09
ENSG00000103855.18	CD276	0.301154	4.06266e-12	4.21994e-11		ENSG00000121068.14	TBX2	0.37087	1.63265e-10	1.73946e-09
ENSG00000109472.14	CPE	-0.625972	4.08768e-12	4.24341e-11		ENSG00000179761.12	PIPOX	-1.57207	1.66481e-10	1.77269e-09
ENSG00000225663.8	MCRIP1	0.561855	4.15686e-12	4.31268e-11		ENSG00000106299.8	WASL	0.325077	1.66758e-10	1.77354e-09
ENSG00000042493.16	CAPG	0.381698	4.18376e-12	4.33803e-11		ENSG00000131016.17	AKAP12	0.489857	1.66711e-10	1.77354e-09
ENSG00000142627.13	EPHA2	-0.418942	4.21094e-12	4.36364e-11		ENSG00000136682.15	CBWD2	-0.380974	1.67238e-10	1.77759e-09
ENSG00000186660.15	ZFP91	0.326062	4.22281e-12	4.37336e-11		ENSG00000111981.5	ULBP1	-1.5885	1.68286e-10	1.78768e-09
ENSG00000173914.12	RBM4B	0.321513	4.23256e-12	4.38088e-11		ENSG00000160712.13	IL6R	-0.471227	1.68703e-10	1.79105e-09
ENSG00000196757.8	ZNF700	-0.855116	4.33204e-12	4.48121e-11		ENSG00000112312.10	GMNN	0.323295	1.71106e-10	1.81549e-09
ENSG00000100219.16	XBP1	-0.245612	4.50994e-12	4.66248e-11		ENSG00000137869.15	CYP19A1	-1.7789	1.73345e-10	1.83817e-09
ENSG00000176273.15	SLC35G1	-0.420307	4.52031e-12	4.67045e-11		ENSG00000146166.17	LGSN	-0.360495	1.75627e-10	1.86127e-09
ENSG00000100354.21	TNRC6B	0.464816	4.56269e-12	4.71148e-11		ENSG00000178385.15	PLEKHM3	-0.534883	1.81278e-10	1.92003e-09
ENSG00000166986.15	MARS1	0.281743	4.59762e-12	4.74476e-11		ENSG00000226510.1	UPK1A-AS1	-3.70757	1.84437e-10	1.95234e-09
ENSG00000111247.14	RAD51AP1	-0.525804	4.72044e-12	4.86865e-11		ENSG00000114686.9	MRPL3	-0.314719	1.88988e-10	1.99818e-09
ENSG00000215146.5	BX322639.1	-0.791929	4.82091e-12	4.96935e-11		ENSG00000219481.10	NBPF1	-0.412108	1.88953e-10	1.99818e-09
ENSG00000167074.15	TEF	0.484274	5.1627e-12	5.31855e-11		ENSG00000079557.5	AFM	2.05891	1.94285e-10	2.05298e-09
ENSG00000140284.11	SLC27A2	-0.929916	5.2335e-12	5.38832e-11		ENSG00000121075.11	TBX4	0.705993	1.9539e-10	2.06344e-09
ENSG00000082153.18	BZW1	-0.28958	5.25968e-12	5.41212e-11		ENSG00000213341.11	CHUK	-0.392911	1.97518e-10	2.0847e-09
ENSG00000070756.16	PABPC1	0.230227	5.26536e-12	5.41479e-11		ENSG00000148154.10	UGCG	0.389904	2.0555e-10	2.1682e-09
ENSG00000151012.13	SLC7A11	0.351644	5.2729e-12	5.41937e-11		ENSG00000198740.8	ZNF652	-0.529755	2.05709e-10	2.16861e-09
ENSG00000120948.17	TARDBP	-0.263728	5.36943e-12	5.51536e-11		ENSG00000100129.18	EIF3L	0.277731	2.08123e-10	2.19278e-09
ENSG00000146576.13	C7orf26	0.624437	5.39436e-12	5.53773e-11		ENSG00000178597.7	PSAPL1	-0.693024	2.0865e-10	2.19704e-09
ENSG00000139324.12	TMTC3	-0.398492	5.49158e-12	5.63424e-11		ENSG00000165757.9	JCAD	0.341386	2.09079e-10	2.20028e-09
ENSG00000007952.18	NOX1	-1.06589	5.49816e-12	5.6377e-11		ENSG00000067167.8	TRAM1	-0.283798	2.12183e-10	2.23164e-09
ENSG00000106066.15	CPVL	-0.317381	5.5227e-12	5.65956e-11		ENSG00000121361.5	KCNJ8	0.705983	2.13433e-10	2.24347e-09
ENSG00000237187.9	NR2F1-AS1	-0.808586	5.63358e-12	5.76982e-11		ENSG00000105993.15	DNAJB6	-0.31849	2.14501e-10	2.25272e-09
ENSG00000117394.23	SLC2A1	-0.393097	5.71303e-12	5.84438e-11		ENSG00000176907.5	TCIM	-1.46357	2.14562e-10	2.25272e-09
ENSG00000117724.13	CENPF	0.357754	5.7129e-12	5.84438e-11		ENSG00000170421.12	KRT8	0.278975	2.15043e-10	2.25645e-09
ENSG00000284753.1	EEF1AKMT4	-0.528994	5.80774e-12	5.93781e-11		ENSG00000170962.13	PDGFD	-1.05229	2.26628e-10	2.37663e-09
ENSG00000104823.9	ECH1	0.433571	5.85838e-12	5.98611e-11		ENSG00000175318.12	GRAMD2A	-1.3171	2.29733e-10	2.40779e-09
ENSG00000068831.19	RASGRP2	-1.40567	6.02092e-12	6.14862e-11		ENSG00000130803.15	ZNF317	0.427848	2.39388e-10	2.50752e-09
ENSG00000133636.11	NTS	-0.364002	6.06484e-12	6.18987e-11		ENSG00000182199.11	SHMT2	-0.405315	2.42358e-10	2.53716e-09
ENSG00000198794.12	SCAMP5	0.528679	6.2682e-12	6.39371e-11		ENSG00000197461.13	PDGFA	0.59604	2.52343e-10	2.64016e-09
ENSG00000110811.20	P3H3	0.455911	6.30454e-12	6.42705e-11		ENSG00000115687.13	PASK	0.590324	2.59993e-10	2.71862e-09
ENSG00000250899.3	AC125807.2	-0.682742	6.30903e-12	6.4279e-11		ENSG00000176994.11	SMCR8	0.332619	2.62736e-10	2.74571e-09
ENSG00000132819.17	RBM38	0.375225	6.6568e-12	6.77829e-11		ENSG00000169604.19	ANTXR1	-1.46266	2.68581e-10	2.80516e-09
ENSG00000105699.16	LSR	0.370403	6.85444e-12	6.9755e-11		ENSG00000039319.17	ZFYVE16	-0.357064	2.71674e-10	2.83582e-09
ENSG00000116857.17	TMEM9	-0.405641	7.09174e-12	7.20992e-11		ENSG00000073111.14	MCM2	0.326706	2.73306e-10	2.8512e-09
ENSG00000164877.19	MICALL2	-0.79448	7.09301e-12	7.20992e-11		ENSG00000090857.13	PDPR	-0.373772	2.73854e-10	2.85527e-09
ENSG00000104133.15	SPG11	0.378467	7.18214e-12	7.29631e-11		ENSG00000134897.14	BIVM	-0.665344	2.74251e-10	2.85776e-09
ENSG00000169439.12	SDC2	-0.275619	7.28213e-12	7.39361e-11		ENSG00000140948.13	ZCCHC14	0.339596	2.7762e-10	2.8912e-09
ENSG00000133318.14	RTN3	-0.277897	7.82015e-12	7.93528e-11		ENSG00000184216.14	IRAK1	-0.319585	2.79228e-10	2.90626e-09
ENSG00000172845.15	SP3	-0.306032	8.18348e-12	8.29918e-11		ENSG00000114383.10	TUSC2	0.49514	2.83148e-10	2.94536e-09
ENSG00000157613.11	CREB3L1	0.625275	8.23035e-12	8.34189e-11		ENSG00000163611.11	SPICE1	0.870848	2.83733e-10	2.94975e-09
ENSG00000135919.13	SERPINE2	0.438254	8.24478e-12	8.3517e-11		ENSG00000091651.9	ORC6	0.405291	2.84613e-10	2.95718e-09
ENSG00000092020.10	PPP2R3C	-0.645641	8.55294e-12	8.65887e-11		ENSG00000069966.18	GNB5	-0.423	2.87881e-10	2.98942e-09
ENSG00000002746.15	HECW1	-0.881093	8.79026e-12	8.89401e-11		ENSG00000182871.16	COL18A1	0.279976	2.88511e-10	2.99424e-09
ENSG00000166479.10	TMX3	0.440931	8.83393e-12	8.93304e-11		ENSG00000171729.14	TMEM51	0.589295	2.90929e-10	3.0176e-09
ENSG00000162928.9	PEX13	-0.389995	8.86194e-12	8.95621e-11		ENSG00000100109.17	TFIP11	0.418684	2.92192e-10	3.02895e-09
ENSG00000121766.15	ZCCHC17	-0.432132	8.95952e-12	9.04963e-11		ENSG00000186716.21	BCR	0.350237	2.93065e-10	3.03626e-09
ENSG00000039537.13	C6	2.48351	9.33802e-12	9.42652e-11		ENSG00000119125.16	GDA	0.329811	2.94166e-10	3.04591e-09
ENSG00000168264.10	IRF2BP2	0.294329	9.36499e-12	9.44832e-11		ENSG00000137269.15	LRRC1	0.398856	2.94676e-10	3.04944e-09
ENSG00000061656.10	SPAG4	-1.68991	9.55003e-12	9.62948e-11		ENSG00000111875.8	ASF1A	-0.379457	2.9816e-10	3.08372e-09
ENSG00000183837.9	PNMA3	-0.552444	9.56308e-12	9.63711e-11		ENSG00000078246.17	TULP3	0.401643	3.01757e-10	3.11914e-09
ENSG00000156136.10	DCK	0.448968	9.58153e-12	9.65016e-11		ENSG00000174106.3	LEMD3	0.383333	3.08497e-10	3.18697e-09
ENSG00000144635.9	DYNC1LI1	-0.310887	1.00297e-11	1.00958e-10		ENSG00000091262.15	ABCC6	-0.431861	3.18258e-10	3.28594e-09
ENSG00000286714.1	AC093001.2	-1.92926	1.01465e-11	1.02075e-10		ENSG00000116898.12	MRPS15	-0.465831	3.26262e-10	3.36665e-09
ENSG00000177469.13	CAVIN1	-0.347936	1.01594e-11	1.02146e-10		ENSG00000078043.16	PIAS2	-0.376585	3.34046e-10	3.445e-09
ENSG00000109519.13	GRPEL1	-0.301263	1.032e-11	1.03702e-10		ENSG00000197183.14	NOL4L	0.371783	3.3568e-10	3.45987e-09
ENSG00000287093.1	AC003093.1	-1.0235	1.03447e-11	1.0389e-10		ENSG00000251201.8	TMED7-TICAM2	-0.875428	3.41877e-10	3.52173e-09
ENSG00000198734.12	F5	0.335363	1.04113e-11	1.04499e-10		ENSG00000198075.10	SULT1C4	-0.651826	3.43693e-10	3.53841e-09
ENSG00000110104.13	CCDC86	-0.293971	1.09245e-11	1.09588e-10		ENSG00000006459.11	KDM7A	-0.469369	3.46623e-10	3.56654e-09
ENSG00000140521.15	POLG	0.327368	1.11333e-11	1.11619e-10		ENSG00000170667.14	RASA4B	1.00363	3.53962e-10	3.63998e-09
ENSG00000027697.14	IFNGR1	-0.466038	1.1316e-11	1.13386e-10		ENSG00000111696.12	NT5DC3	0.485139	3.5505e-10	3.64908e-09
ENSG00000163884.4	KLF15	-0.639712	1.14402e-11	1.14565e-10		ENSG00000171103.11	TRMT61B	-0.66513	3.58402e-10	3.68143e-09
ENSG00000174282.12	ZBTB4	0.500431	1.14632e-11	1.1473e-10		ENSG00000172201.12	ID4	-0.502905	3.68306e-10	3.78101e-09
ENSG00000167548.15	KMT2D	0.486284	1.16111e-11	1.16144e-10		ENSG00000178381.12	ZFAND2A	-0.418858	3.68614e-10	3.78201e-09
ENSG00000171291.8	ZNF439	-1.26554	1.17159e-11	1.17126e-10		ENSG00000157510.14	AFAP1L1	-0.8012	3.70382e-10	3.79799e-09
ENSG00000100647.8	SUSD6	0.617027	1.18157e-11	1.18057e-10		ENSG00000248008.3	NRAV	0.761002	3.72568e-10	3.81824e-09
ENSG00000108846.16	ABCC3	-0.847595	1.18409e-11	1.18241e-10		ENSG00000019144.19	PHLDB1	0.389135	3.73521e-10	3.82583e-09
ENSG00000135655.16	USP15	-0.400651	1.19088e-11	1.18851e-10		ENSG00000119661.15	DNAL1	0.555078	3.74203e-10	3.83064e-09
ENSG00000066813.14	ACSM2B	-0.807287	1.21216e-11	1.20906e-10		ENSG00000035928.16	RFC1	-0.375375	3.74735e-10	3.83391e-09
ENSG00000168374.11	ARF4	-0.29811	1.2537e-11	1.24979e-10		ENSG00000038427.16	VCAN	-0.405801	3.84557e-10	3.93217e-09
ENSG00000121797.10	CCRL2	-1.25146	1.3121e-11	1.30726e-10		ENSG00000243955.6	GSTA1	-0.465681	3.86492e-10	3.94972e-09
ENSG00000124160.12	NCOA5	0.381282	1.33897e-11	1.33328e-10		ENSG00000105325.14	FZR1	0.384862	3.94e-10	4.02416e-09
ENSG00000149639.15	SOGA1	0.607875	1.34547e-11	1.33899e-10		ENSG00000108423.15	TUBD1	-0.60437	4.01941e-10	4.10294e-09
ENSG00000231607.12	DLEU2	-0.706365	1.36894e-11	1.36158e-10		ENSG00000213246.7	SUPT4H1	0.381207	4.13147e-10	4.21494e-09
ENSG00000196517.12	SLC6A9	0.538257	1.3781e-11	1.36991e-10		ENSG00000150907.10	FOXO1	-0.452147	4.1375e-10	4.21871e-09
ENSG00000153317.15	ASAP1	-0.321278	1.41023e-11	1.40106e-10		ENSG00000033122.20	LRRC7	3.77096	4.15626e-10	4.23544e-09
ENSG00000120254.15	MTHFD1L	0.322563	1.42377e-11	1.41371e-10		ENSG00000165138.18	ANKS6	0.449003	4.1661e-10	4.24307e-09
ENSG00000111206.12	FOXM1	0.262567	1.42804e-11	1.41715e-10		ENSG00000142197.12	DOP1B	0.459533	4.30841e-10	4.38553e-09
ENSG00000230590.11	FTX	-0.873451	1.4644e-11	1.45242e-10		ENSG00000146285.14	SCML4	2.83266	4.37581e-10	4.45163e-09
ENSG00000160299.17	PCNT	0.447974	1.48186e-11	1.4689e-10		ENSG00000120948.17	TARDBP	-0.297074	4.41553e-10	4.4895e-09
ENSG00000138448.12	ITGAV	0.267204	1.4894e-11	1.47554e-10		ENSG00000107551.21	RASSF4	-0.479209	4.42674e-10	4.49835e-09
ENSG00000064012.22	CASP8	-0.425234	1.50584e-11	1.491e-10		ENSG00000164164.17	OTUD4	-0.341554	4.69055e-10	4.76375e-09
ENSG00000146463.12	ZMYM4	-0.379634	1.53488e-11	1.51889e-10		ENSG00000130717.13	UCK1	0.410424	4.73966e-10	4.81092e-09
ENSG00000213186.8	TRIM59	-0.576162	1.54378e-11	1.52684e-10		ENSG00000183844.17	FAM3B	1.44215	4.75614e-10	4.82493e-09
ENSG00000115762.16	PLEKHB2	0.267876	1.57536e-11	1.55719e-10		ENSG00000145332.14	KLHL8	-0.450621	4.8518e-10	4.9192e-09
ENSG00000164651.16	SP8	0.489734	1.63488e-11	1.61512e-10		ENSG00000132326.12	PER2	0.353528	4.86997e-10	4.93485e-09
ENSG00000198933.9	TBKBP1	-0.908123	1.64815e-11	1.62732e-10		ENSG00000174233.11	ADCY6	0.394831	4.95964e-10	5.02289e-09
ENSG00000158470.5	B4GALT5	0.373129	1.66633e-11	1.64435e-10		ENSG00000182621.18	PLCB1	-0.319132	5.04855e-10	5.11007e-09
ENSG00000188827.11	SLX4	0.565676	1.67208e-11	1.64909e-10		ENSG00000135679.25	MDM2	-0.367602	5.09946e-10	5.15869e-09
ENSG00000196642.19	RABL6	0.340023	1.69437e-11	1.67014e-10		ENSG00000085063.16	CD59	0.35675	5.28879e-10	5.34722e-09
ENSG00000163820.15	FYCO1	0.398788	1.69786e-11	1.67264e-10		ENSG00000198805.11	PNP	-0.329009	5.3006e-10	5.35616e-09
ENSG00000170348.9	TMED10	-0.263517	1.70698e-11	1.68069e-10		ENSG00000205181.7	LINC00654	0.526223	5.4307e-10	5.48455e-09
ENSG00000075461.6	CACNG4	1.46147	1.72068e-11	1.69322e-10		ENSG00000161021.13	MAML1	0.311956	5.48882e-10	5.54014e-09
ENSG00000111696.12	NT5DC3	0.469155	1.7298e-11	1.70125e-10		ENSG00000143891.17	GALM	0.427105	5.59422e-10	5.64337e-09
ENSG00000169116.11	PARM1	0.397416	1.77181e-11	1.74158e-10		ENSG00000135148.12	TRAFD1	0.375563	5.68646e-10	5.73321e-09
ENSG00000125124.12	BBS2	0.546208	1.78417e-11	1.75275e-10		ENSG00000126391.14	FRMD8	0.547448	5.75152e-10	5.79556e-09
ENSG00000106070.19	GRB10	-0.316347	1.87206e-11	1.83704e-10		ENSG00000116539.13	ASH1L	-0.3852	5.77864e-10	5.81964e-09
ENSG00000178951.9	ZBTB7A	0.466425	1.87181e-11	1.83704e-10		ENSG00000100647.8	SUSD6	0.619036	5.83414e-10	5.87225e-09
ENSG00000126243.9	LRFN3	0.63273	1.8965e-11	1.85998e-10		ENSG00000112936.19	C7	1.14931	5.95333e-10	5.98887e-09
ENSG00000108622.11	ICAM2	-0.886828	1.92912e-11	1.89092e-10		ENSG00000136153.20	LMO7	0.292898	5.96213e-10	5.99104e-09
ENSG00000213593.10	TMX2	-0.282389	2.2179e-11	2.17278e-10		ENSG00000143753.13	DEGS1	-0.373745	5.96068e-10	5.99104e-09
ENSG00000136144.12	RCBTB1	0.383258	2.22313e-11	2.17669e-10		ENSG00000175931.13	UBE2O	-0.376176	5.97416e-10	5.99978e-09
ENSG00000127314.18	RAP1B	-0.275504	2.24161e-11	2.19356e-10		ENSG00000105398.4	SULT2A1	-0.519865	6.16549e-10	6.18849e-09
ENSG00000160445.11	ZER1	0.446875	2.24795e-11	2.19854e-10		ENSG00000065665.21	SEC61A2	0.728321	6.36958e-10	6.38979e-09
ENSG00000169683.8	LRRC45	0.622166	2.40967e-11	2.35539e-10		ENSG00000198721.12	ECI2	-0.360536	6.51628e-10	6.53161e-09
ENSG00000196498.13	NCOR2	0.453281	2.45953e-11	2.40279e-10		ENSG00000198954.8	KIFBP	0.501166	6.5182e-10	6.53161e-09
ENSG00000243989.9	ACY1	-0.422115	2.49591e-11	2.43697e-10		ENSG00000181192.12	DHTKD1	-0.437854	6.60433e-10	6.61424e-09
ENSG00000225470.8	JPX	-0.513019	2.50152e-11	2.4411e-10		ENSG00000159388.6	BTG2	0.412199	6.61313e-10	6.61937e-09
ENSG00000159459.12	UBR1	-0.423138	2.59183e-11	2.52783e-10		ENSG00000164056.11	SPRY1	-0.477157	6.78729e-10	6.78992e-09
ENSG00000141449.14	GREB1L	0.385736	2.61156e-11	2.54565e-10		ENSG00000149503.13	INCENP	0.362446	6.91427e-10	6.91312e-09
ENSG00000139055.7	ERP27	1.52405	2.65061e-11	2.58229e-10		ENSG00000135940.7	COX5B	0.387866	6.92451e-10	6.91952e-09
ENSG00000050438.17	SLC4A8	2.57327	2.75175e-11	2.67933e-10		ENSG00000144535.19	DIS3L2	0.445053	7.07404e-10	7.06503e-09
ENSG00000118257.16	NRP2	0.490784	2.77416e-11	2.69966e-10		ENSG00000127528.5	KLF2	-0.596455	7.14353e-10	7.13048e-09
ENSG00000198363.18	ASPH	-0.248006	2.83724e-11	2.75952e-10		ENSG00000183741.12	CBX6	0.371095	7.22921e-10	7.21201e-09
ENSG00000110911.16	SLC11A2	-0.372262	2.85791e-11	2.77808e-10		ENSG00000075391.16	RASAL2	0.47658	7.26845e-10	7.24714e-09
ENSG00000198682.13	PAPSS2	-0.326779	2.90479e-11	2.82209e-10		ENSG00000259867.6	AC105411.1	0.881334	7.41242e-10	7.38661e-09
ENSG00000136104.21	RNASEH2B	0.492574	2.97288e-11	2.88665e-10		ENSG00000132591.12	ERAL1	0.319336	7.43967e-10	7.40967e-09
ENSG00000123572.17	NRK	-0.893684	3.03827e-11	2.94851e-10		ENSG00000197122.11	SRC	0.386939	7.47602e-10	7.44175e-09
ENSG00000179262.10	RAD23A	-0.347636	3.06014e-11	2.9681e-10		ENSG00000170365.10	SMAD1	-0.470317	7.48253e-10	7.44412e-09
ENSG00000100350.14	FOXRED2	0.345374	3.06289e-11	2.96913e-10		ENSG00000111490.14	TBC1D30	-0.558295	7.48968e-10	7.44713e-09
ENSG00000069399.15	BCL3	0.485307	3.13054e-11	3.03303e-10		ENSG00000101928.13	MOSPD1	-0.522277	7.49761e-10	7.4509e-09
ENSG00000176658.17	MYO1D	0.356876	3.13758e-11	3.03818e-10		ENSG00000103495.14	MAZ	0.283236	7.52977e-10	7.47874e-09
ENSG00000001036.14	FUCA2	-0.250996	3.16118e-11	3.05935e-10		ENSG00000197724.11	PHF2	0.48437	7.62811e-10	7.57224e-09
ENSG00000125398.8	SOX9	0.329893	3.18071e-11	3.07655e-10		ENSG00000175329.13	ISX	0.445191	7.63803e-10	7.57792e-09
ENSG00000090612.21	ZNF268	-0.704413	3.30826e-11	3.19816e-10		ENSG00000185236.12	RAB11B	0.353454	7.884e-10	7.81765e-09
ENSG00000144747.17	TMF1	-0.477568	3.39784e-11	3.28296e-10		ENSG00000089220.5	PEBP1	0.257925	8.10461e-10	8.03199e-09
ENSG00000169241.19	SLC50A1	-0.422337	3.47478e-11	3.35545e-10		ENSG00000058056.9	USP13	-0.337581	8.12342e-10	8.04428e-09
ENSG00000101311.15	FERMT1	-0.534698	3.6014e-11	3.47581e-10		ENSG00000225470.8	JPX	-0.500496	8.12594e-10	8.04428e-09
ENSG00000176438.12	SYNE3	-0.670494	3.60651e-11	3.47883e-10		ENSG00000145016.16	RUBCN	0.444233	8.15128e-10	8.06494e-09
ENSG00000123143.12	PKN1	0.37211	3.60993e-11	3.48023e-10		ENSG00000166803.13	PCLAF	0.417129	8.19054e-10	8.09933e-09
ENSG00000183044.12	ABAT	-0.454202	3.67134e-11	3.53748e-10		ENSG00000272405.1	AL365181.3	-0.687139	8.22047e-10	8.12447e-09
ENSG00000091490.11	SEL1L3	-0.274466	3.6926e-11	3.55602e-10		ENSG00000119771.15	KLHL29	-0.767379	8.27632e-10	8.17519e-09
ENSG00000172292.14	CERS6	0.27456	3.71417e-11	3.57483e-10		ENSG00000280670.3	CCDC163	-0.695653	8.30964e-10	8.2036e-09
ENSG00000138796.16	HADH	0.372486	3.74257e-11	3.6002e-10		ENSG00000178252.18	WDR6	0.35005	8.57978e-10	8.46566e-09
ENSG00000160917.15	CPSF4	0.380474	3.79297e-11	3.64669e-10		ENSG00000134291.12	TMEM106C	0.350476	8.63053e-10	8.51108e-09
ENSG00000158941.16	CCAR2	0.305916	3.80642e-11	3.65762e-10		ENSG00000198604.11	BAZ1A	-0.500176	8.71745e-10	8.5921e-09
ENSG00000161813.22	LARP4	-0.31625	3.83064e-11	3.67888e-10		ENSG00000111269.3	CREBL2	-0.357766	9.09134e-10	8.95571e-09
ENSG00000234350.5	AC007405.2	-1.91869	3.89903e-11	3.74252e-10		ENSG00000102974.16	CTCF	0.305438	9.18799e-10	9.04598e-09
ENSG00000244067.3	GSTA2	0.567761	4.04447e-11	3.87999e-10		ENSG00000080822.17	CLDND1	-0.335462	9.20386e-10	9.05666e-09
ENSG00000186529.16	CYP4F3	-0.48919	4.0527e-11	3.88577e-10		ENSG00000080839.12	RBL1	-0.427777	9.4648e-10	9.30835e-09
ENSG00000168924.15	LETM1	0.317218	4.06078e-11	3.8914e-10		ENSG00000100888.14	CHD8	0.276102	9.50407e-10	9.33916e-09
ENSG00000146083.12	RNF44	-0.353273	4.06722e-11	3.89545e-10		ENSG00000204439.4	C6orf47	0.516505	9.5065e-10	9.33916e-09
ENSG00000107282.8	APBA1	1.03966	4.11212e-11	3.9363e-10		ENSG00000137845.15	ADAM10	-0.271289	9.59366e-10	9.41966e-09
ENSG00000183840.7	GPR39	0.657354	4.12815e-11	3.9495e-10		ENSG00000179409.11	GEMIN4	0.328622	9.62056e-10	9.44093e-09
ENSG00000214022.11	REPIN1	0.303378	4.19026e-11	4.00673e-10		ENSG00000108840.15	HDAC5	0.407218	9.71529e-10	9.5287e-09
ENSG00000072071.16	ADGRL1	0.481165	4.19303e-11	4.0072e-10		ENSG00000066117.15	SMARCD1	0.311652	9.83259e-10	9.63326e-09
ENSG00000129474.16	AJUBA	0.303071	4.22508e-11	4.03564e-10		ENSG00000204406.13	MBD5	-0.487723	9.82876e-10	9.63326e-09
ENSG00000138193.15	PLCE1	0.488173	4.34322e-11	4.14623e-10		ENSG00000177200.17	CHD9	-0.513505	9.94818e-10	9.74122e-09
ENSG00000197822.11	OCLN	0.416855	4.35741e-11	4.15752e-10		ENSG00000112290.13	WASF1	0.365603	1.02687e-09	1.00496e-08
ENSG00000155792.10	DEPTOR	0.784603	4.43942e-11	4.23347e-10		ENSG00000182378.14	PLCXD1	-0.318807	1.03135e-09	1.0088e-08
ENSG00000198589.13	LRBA	0.305795	4.49836e-11	4.28734e-10		ENSG00000176532.4	PRR15	0.629998	1.03734e-09	1.0141e-08
ENSG00000101115.13	SALL4	0.819683	4.53851e-11	4.32327e-10		ENSG00000198917.13	SPOUT1	0.382346	1.05129e-09	1.02718e-08
ENSG00000166123.14	GPT2	0.341457	4.5946e-11	4.37432e-10		ENSG00000118418.14	HMGN3	0.340797	1.0527e-09	1.028e-08
ENSG00000110092.4	CCND1	0.249123	4.64819e-11	4.42296e-10		ENSG00000137700.18	SLC37A4	0.354359	1.05432e-09	1.02904e-08
ENSG00000068001.14	HYAL2	0.377649	4.68678e-11	4.45726e-10		ENSG00000182107.7	TMEM30B	1.10903	1.05547e-09	1.02959e-08
ENSG00000103495.14	MAZ	0.294524	4.80835e-11	4.57041e-10		ENSG00000130449.6	ZSWIM6	-0.4983	1.06903e-09	1.04226e-08
ENSG00000185238.13	PRMT3	-0.43507	5.05691e-11	4.80406e-10		ENSG00000156076.10	WIF1	1.26132	1.07399e-09	1.04653e-08
ENSG00000148484.18	RSU1	-0.338982	5.135e-11	4.87562e-10		ENSG00000102038.15	SMARCA1	-0.303682	1.09786e-09	1.06921e-08
ENSG00000115271.11	GCA	0.650284	5.1527e-11	4.88978e-10		ENSG00000094975.14	SUCO	0.366008	1.11156e-09	1.08198e-08
ENSG00000107611.16	CUBN	1.9146	5.27764e-11	5.00564e-10		ENSG00000100600.15	LGMN	-0.375613	1.11391e-09	1.08367e-08
ENSG00000115525.18	ST3GAL5	-0.754889	5.31906e-11	5.0422e-10		ENSG00000104490.18	NCALD	0.440968	1.12018e-09	1.08919e-08
ENSG00000124164.16	VAPB	-0.279543	5.47161e-11	5.18318e-10		ENSG00000123352.17	SPATS2	-0.385941	1.13313e-09	1.10118e-08
ENSG00000167930.17	FAM234A	0.35867	5.47367e-11	5.18318e-10		ENSG00000106268.15	NUDT1	0.532109	1.13644e-09	1.1038e-08
ENSG00000255302.5	EID1	0.308171	5.61982e-11	5.3187e-10		ENSG00000138279.16	ANXA7	-0.296215	1.15906e-09	1.12517e-08
ENSG00000158528.12	PPP1R9A	0.499749	5.64637e-11	5.34095e-10		ENSG00000132768.14	DPH2	0.428188	1.18621e-09	1.1509e-08
ENSG00000178802.18	MPI	-0.363218	5.66513e-11	5.35581e-10		ENSG00000070061.15	ELP1	-0.314227	1.19042e-09	1.15437e-08
ENSG00000110169.11	HPX	-0.36098	5.67623e-11	5.36343e-10		ENSG00000076351.13	SLC46A1	0.369755	1.20073e-09	1.16374e-08
ENSG00000215114.9	UBXN2B	0.448381	5.71541e-11	5.39754e-10		ENSG00000105568.18	PPP2R1A	0.317203	1.20962e-09	1.17172e-08
ENSG00000198189.11	HSD17B11	-0.306102	5.79135e-11	5.46633e-10		ENSG00000182986.14	ZNF320	-0.529978	1.21059e-09	1.17203e-08
ENSG00000184635.16	ZNF93	-0.517982	5.85687e-11	5.5252e-10		ENSG00000116649.10	SRM	-0.328828	1.24328e-09	1.20304e-08
ENSG00000167657.14	DAPK3	0.426761	5.9262e-11	5.58761e-10		ENSG00000033800.13	PIAS1	0.32815	1.24464e-09	1.20371e-08
ENSG00000106823.12	ECM2	-1.07565	5.96461e-11	5.6208e-10		ENSG00000142867.14	BCL10	0.536211	1.24839e-09	1.20669e-08
ENSG00000023734.11	STRAP	-0.265683	6.05285e-11	5.7009e-10		ENSG00000153086.14	ACMSD	-0.916793	1.25675e-09	1.21412e-08
ENSG00000178401.16	DNAJC22	-0.307538	6.17032e-11	5.80843e-10		ENSG00000120733.14	KDM3B	0.279511	1.26916e-09	1.22424e-08
ENSG00000161057.12	PSMC2	-0.245538	6.29379e-11	5.92148e-10		ENSG00000135297.15	MTO1	-0.369762	1.26926e-09	1.22424e-08
ENSG00000081913.14	PHLPP1	0.42367	6.32993e-11	5.9523e-10		ENSG00000285219.2	HULC	-0.508673	1.26924e-09	1.22424e-08
ENSG00000163491.16	NEK10	1.06434	6.38018e-11	5.99635e-10		ENSG00000114446.5	IFT57	0.766557	1.30601e-09	1.25901e-08
ENSG00000078902.16	TOLLIP	0.330029	6.71318e-11	6.30594e-10		ENSG00000141367.12	CLTC	-0.291169	1.32117e-09	1.27294e-08
ENSG00000187164.20	SHTN1	-0.323358	6.99745e-11	6.56946e-10		ENSG00000143147.14	GPR161	0.514729	1.3294e-09	1.2795e-08
ENSG00000104760.17	FGL1	0.334863	7.05106e-11	6.61625e-10		ENSG00000152518.8	ZFP36L2	0.323132	1.32896e-09	1.2795e-08
ENSG00000197386.12	HTT	0.275453	7.20916e-11	6.76099e-10		ENSG00000153113.23	CAST	-0.371205	1.33273e-09	1.28202e-08
ENSG00000182253.15	SYNM	0.32049	7.28993e-11	6.83309e-10		ENSG00000197226.12	TBC1D9B	0.285681	1.35706e-09	1.30473e-08
ENSG00000073111.14	MCM2	0.271377	7.38381e-11	6.9174e-10		ENSG00000130940.15	CASZ1	0.682191	1.36393e-09	1.31064e-08
ENSG00000164597.13	COG5	-0.356811	7.49266e-11	7.01564e-10		ENSG00000162298.18	SYVN1	-0.365919	1.36879e-09	1.31461e-08
ENSG00000244405.8	ETV5	-0.272369	8.11767e-11	7.5968e-10		ENSG00000167202.11	TBC1D2B	0.373502	1.39857e-09	1.34249e-08
ENSG00000160703.16	NLRX1	0.68789	8.13957e-11	7.61325e-10		ENSG00000204209.13	DAXX	0.328389	1.42382e-09	1.366e-08
ENSG00000185722.18	ANKFY1	0.288354	8.36505e-11	7.81999e-10		ENSG00000186522.15	SEPTIN10	-0.353948	1.53046e-09	1.46753e-08
ENSG00000115840.14	SLC25A12	-1.56836	8.393e-11	7.84194e-10		ENSG00000151923.17	TIAL1	-0.307751	1.547e-09	1.48261e-08
ENSG00000163950.13	SLBP	0.265451	8.56846e-11	8.00163e-10		ENSG00000179195.16	ZNF664	-0.260107	1.57035e-09	1.50418e-08
ENSG00000072682.18	P4HA2	-0.378622	8.7712e-11	8.18661e-10		ENSG00000068912.14	ERLEC1	-0.387049	1.5718e-09	1.50478e-08
ENSG00000169562.12	GJB1	-0.477512	8.89666e-11	8.2993e-10		ENSG00000127955.17	GNAI1	0.368226	1.57358e-09	1.50568e-08
ENSG00000089195.15	TRMT6	-0.325518	8.93063e-11	8.32657e-10		ENSG00000108091.11	CCDC6	0.313944	1.57695e-09	1.5081e-08
ENSG00000130427.3	EPO	-1.30646	8.96729e-11	8.35632e-10		ENSG00000266967.7	AARSD1	-0.397751	1.58489e-09	1.51489e-08
ENSG00000186716.21	BCR	0.293453	9.38179e-11	8.73794e-10		ENSG00000198833.7	UBE2J1	-0.286678	1.59635e-09	1.52503e-08
ENSG00000155903.13	RASA2	0.560432	9.41346e-11	8.76279e-10		ENSG00000108424.10	KPNB1	-0.235146	1.59834e-09	1.52613e-08
ENSG00000162227.8	TAF6L	0.567568	9.50382e-11	8.84222e-10		ENSG00000125149.12	C16orf70	0.430684	1.61287e-09	1.53918e-08
ENSG00000113194.13	FAF2	-0.260098	9.66778e-11	8.99001e-10		ENSG00000180964.17	TCEAL8	0.437496	1.63481e-09	1.5593e-08
ENSG00000132963.8	POMP	-0.285163	9.74966e-11	9.06136e-10		ENSG00000185627.18	PSMD13	-0.280367	1.64444e-09	1.56765e-08
ENSG00000131127.14	ZNF141	-0.482348	1.02501e-10	9.52145e-10		ENSG00000121210.16	TMEM131L	0.379102	1.65202e-09	1.57405e-08
ENSG00000119950.21	MXI1	-0.619776	1.03192e-10	9.58055e-10		ENSG00000239264.9	TXNDC5	-0.245338	1.67196e-09	1.5922e-08
ENSG00000144895.12	EIF2A	-0.396645	1.04114e-10	9.66104e-10		ENSG00000060069.16	CTDP1	0.425129	1.67586e-09	1.59508e-08
ENSG00000117592.9	PRDX6	-0.294009	1.04326e-10	9.67565e-10		ENSG00000099194.6	SCD	-0.239126	1.69688e-09	1.61423e-08
ENSG00000099889.14	ARVCF	0.597444	1.05766e-10	9.80401e-10		ENSG00000186184.18	POLR1D	0.328363	1.71792e-09	1.63338e-08
ENSG00000185189.18	NRBP2	-1.25861	1.06974e-10	9.91076e-10		ENSG00000141314.13	RHBDL3	1.52898	1.72215e-09	1.63654e-08
ENSG00000009413.16	REV3L	0.378869	1.10453e-10	1.02276e-09		ENSG00000100626.17	GALNT16	0.887749	1.72924e-09	1.64241e-08
ENSG00000179119.15	SPTY2D1	-0.328679	1.11317e-10	1.03023e-09		ENSG00000253877.6	LINC01608	-0.557859	1.73043e-09	1.64268e-08
ENSG00000139197.10	PEX5	0.355335	1.12285e-10	1.03864e-09		ENSG00000255302.5	EID1	0.301977	1.73512e-09	1.64626e-08
ENSG00000013275.8	PSMC4	-0.271957	1.12469e-10	1.03979e-09		ENSG00000227500.10	SCAMP4	0.456126	1.74772e-09	1.65735e-08
ENSG00000138867.16	GUCD1	0.279511	1.13451e-10	1.04832e-09		ENSG00000128829.12	EIF2AK4	0.375845	1.753e-09	1.66148e-08
ENSG00000143862.8	ARL8A	-0.69085	1.14606e-10	1.05843e-09		ENSG00000130164.14	LDLR	-0.322607	1.75466e-09	1.66217e-08
ENSG00000047056.16	WDR37	-0.580056	1.15525e-10	1.06636e-09		ENSG00000065413.20	ANKRD44	-1.08314	1.78814e-09	1.693e-08
ENSG00000163428.4	LRRC58	-0.30363	1.16344e-10	1.07336e-09		ENSG00000101182.15	PSMA7	-0.312652	1.79783e-09	1.70129e-08
ENSG00000104219.13	ZDHHC2	-0.567287	1.16971e-10	1.07857e-09		ENSG00000128791.12	TWSG1	0.38722	1.81379e-09	1.71549e-08
ENSG00000111666.11	CHPT1	-0.293829	1.20676e-10	1.11168e-09		ENSG00000182195.9	LDOC1	-0.788804	1.82796e-09	1.72798e-08
ENSG00000204282.4	TNRC6C-AS1	-0.940343	1.20687e-10	1.11168e-09		ENSG00000131165.15	CHMP1A	0.473314	1.87056e-09	1.76732e-08
ENSG00000130803.15	ZNF317	-0.440413	1.21684e-10	1.12027e-09		ENSG00000121236.21	TRIM6	-0.430245	1.92715e-09	1.81984e-08
ENSG00000128394.17	APOBEC3F	-1.17361	1.21851e-10	1.12063e-09		ENSG00000167987.11	VPS37C	0.357201	1.936e-09	1.82724e-08
ENSG00000225648.5	SBDSP1	-0.503245	1.21821e-10	1.12063e-09		ENSG00000167685.15	ZNF444	0.454249	2.03354e-09	1.9183e-08
ENSG00000198780.12	FAM169A	-0.440033	1.22228e-10	1.12352e-09		ENSG00000213533.12	STIMATE	0.501914	2.0362e-09	1.9198e-08
ENSG00000162576.16	MXRA8	0.442907	1.23384e-10	1.13355e-09		ENSG00000135932.11	CAB39	0.301985	2.06142e-09	1.94256e-08
ENSG00000120437.9	ACAT2	0.237664	1.23483e-10	1.13386e-09		ENSG00000124370.11	MCEE	-0.692227	2.08937e-09	1.96787e-08
ENSG00000143158.11	MPC2	-0.288032	1.2358e-10	1.13416e-09		ENSG00000196715.7	VKORC1L1	-0.286489	2.11927e-09	1.99499e-08
ENSG00000183291.17	SELENOF	-0.266689	1.23859e-10	1.13613e-09		ENSG00000115295.20	CLIP4	-0.733024	2.13842e-09	2.01197e-08
ENSG00000149930.18	TAOK2	0.346187	1.24753e-10	1.14373e-09		ENSG00000117461.15	PIK3R3	-0.369283	2.15968e-09	2.03091e-08
ENSG00000203685.10	STUM	-2.23521	1.26032e-10	1.15486e-09		ENSG00000170142.12	UBE2E1	-0.445182	2.16653e-09	2.03629e-08
ENSG00000026025.16	VIM	0.249506	1.33037e-10	1.21841e-09		ENSG00000112739.17	PRPF4B	0.367335	2.20763e-09	2.07384e-08
ENSG00000226510.1	UPK1A-AS1	-4.82785	1.34542e-10	1.23155e-09		ENSG00000156735.11	BAG4	-0.322861	2.26525e-09	2.12685e-08
ENSG00000107643.16	MAPK8	0.349162	1.35817e-10	1.24257e-09		ENSG00000198920.11	KIAA0753	0.628418	2.31334e-09	2.17088e-08
ENSG00000182718.16	ANXA2	-0.256278	1.36538e-10	1.24852e-09		ENSG00000112210.12	RAB23	-0.490184	2.32209e-09	2.17796e-08
ENSG00000106245.11	BUD31	0.296566	1.37097e-10	1.25298e-09		ENSG00000286132.1	AC022415.3	-1.17692	2.38574e-09	2.23649e-08
ENSG00000123094.15	RASSF8	0.366212	1.37347e-10	1.25462e-09		ENSG00000100294.13	MCAT	0.504457	2.40076e-09	2.2494e-08
ENSG00000163050.17	COQ8A	-0.352748	1.38274e-10	1.26242e-09		ENSG00000206195.11	DUXAP8	-0.725908	2.40963e-09	2.25654e-08
ENSG00000008513.16	ST3GAL1	-0.414641	1.38814e-10	1.26604e-09		ENSG00000132780.17	NASP	0.294518	2.43008e-09	2.27451e-08
ENSG00000132664.12	POLR3F	-0.490357	1.38806e-10	1.26604e-09		ENSG00000108349.17	CASC3	-0.338037	2.44478e-09	2.28708e-08
ENSG00000141002.20	TCF25	0.327393	1.40697e-10	1.28255e-09		ENSG00000169174.11	PCSK9	-0.260498	2.45176e-09	2.29242e-08
ENSG00000104691.15	UBXN8	-0.660459	1.42069e-10	1.2939e-09		ENSG00000168890.14	TMEM150A	-0.496538	2.46139e-09	2.30023e-08
ENSG00000257315.2	ZBED6	0.600927	1.4209e-10	1.2939e-09		ENSG00000198780.12	FAM169A	0.392386	2.46346e-09	2.30097e-08
ENSG00000104626.15	ERI1	-0.309801	1.42439e-10	1.29641e-09		ENSG00000145022.4	TCTA	-0.644736	2.47996e-09	2.31519e-08
ENSG00000110619.17	CARS1	0.362735	1.43642e-10	1.30668e-09		ENSG00000065833.9	ME1	-0.342024	2.50205e-09	2.3346e-08
ENSG00000165655.17	ZNF503	0.673044	1.4441e-10	1.31299e-09		ENSG00000119414.11	PPP6C	-0.320327	2.51443e-09	2.34494e-08
ENSG00000174744.14	BRMS1	0.303901	1.45517e-10	1.32237e-09		ENSG00000169084.15	DHRSX	0.747863	2.54207e-09	2.36949e-08
ENSG00000178585.15	CTNNBIP1	0.446209	1.48107e-10	1.34521e-09		ENSG00000223552.1	CCR5AS	-1.254	2.55754e-09	2.38268e-08
ENSG00000149923.14	PPP4C	-0.363027	1.48902e-10	1.35173e-09		ENSG00000133884.10	DPF2	0.352824	2.58329e-09	2.40542e-08
ENSG00000169862.19	CTNND2	0.484514	1.50457e-10	1.36514e-09		ENSG00000170248.15	PDCD6IP	0.277195	2.58544e-09	2.40618e-08
ENSG00000105953.15	OGDH	0.351829	1.51405e-10	1.37304e-09		ENSG00000168913.7	ENHO	1.69101	2.63416e-09	2.45026e-08
ENSG00000159055.4	MIS18A	0.419167	1.53308e-10	1.38886e-09		ENSG00000162909.18	CAPN2	-0.508707	2.64861e-09	2.46242e-08
ENSG00000187097.12	ENTPD5	0.304998	1.53267e-10	1.38886e-09		ENSG00000170542.6	SERPINB9	-0.568228	2.66441e-09	2.47584e-08
ENSG00000196743.9	GM2A	-0.391257	1.55189e-10	1.40518e-09		ENSG00000110906.13	KCTD10	0.314444	2.67348e-09	2.48299e-08
ENSG00000166471.11	TMEM41B	-0.386176	1.5576e-10	1.40962e-09		ENSG00000213424.9	KRT222	0.974198	2.70639e-09	2.51226e-08
ENSG00000132330.18	SCLY	0.324329	1.56437e-10	1.41502e-09		ENSG00000025434.19	NR1H3	-0.479287	2.77585e-09	2.57541e-08
ENSG00000224531.6	SMIM13	0.570627	1.58178e-10	1.43003e-09		ENSG00000120742.11	SERP1	-0.331632	2.81428e-09	2.60973e-08
ENSG00000053328.8	METTL24	2.01491	1.6194e-10	1.46329e-09		ENSG00000111666.11	CHPT1	-0.305483	2.82253e-09	2.61603e-08
ENSG00000099399.6	MAGEB2	-0.477833	1.62207e-10	1.46495e-09		ENSG00000219545.11	UMAD1	0.4176	2.82484e-09	2.61682e-08
ENSG00000104889.6	RNASEH2A	0.444525	1.67243e-10	1.50966e-09		ENSG00000068323.17	TFE3	-0.296928	2.85e-09	2.63799e-08
ENSG00000131100.13	ATP6V1E1	-0.326908	1.67391e-10	1.51021e-09		ENSG00000125534.10	PPDPF	0.37207	2.85061e-09	2.63799e-08
ENSG00000104880.18	ARHGEF18	0.363825	1.68646e-10	1.52076e-09		ENSG00000063244.12	U2AF2	0.297615	2.9366e-09	2.71617e-08
ENSG00000204304.12	PBX2	0.325254	1.69918e-10	1.53144e-09		ENSG00000164070.12	HSPA4L	-0.511433	2.96208e-09	2.73833e-08
ENSG00000124839.13	RAB17	0.560095	1.73565e-10	1.56351e-09		ENSG00000198700.10	IPO9	-0.270226	3.01035e-09	2.78153e-08
ENSG00000064607.17	SUGP2	0.292827	1.75251e-10	1.57708e-09		ENSG00000092330.18	TINF2	0.418585	3.02254e-09	2.79136e-08
ENSG00000163346.17	PBXIP1	0.306844	1.75178e-10	1.57708e-09		ENSG00000163932.15	PRKCD	0.424681	3.02784e-09	2.79482e-08
ENSG00000117650.13	NEK2	0.368703	1.76979e-10	1.591e-09		ENSG00000116455.14	WDR77	-0.315625	3.08391e-09	2.84512e-08
ENSG00000133884.10	DPF2	0.322448	1.76937e-10	1.591e-09		ENSG00000197780.10	TAF13	-0.59908	3.12621e-09	2.88267e-08
ENSG00000164124.11	TMEM144	0.353169	1.80117e-10	1.61838e-09		ENSG00000173575.22	CHD2	-0.343277	3.1296e-09	2.88432e-08
ENSG00000164616.16	FBXL21P	-1.60131	1.80298e-10	1.61918e-09		ENSG00000275718.2	CCL15	1.47093	3.16379e-09	2.91434e-08
ENSG00000213676.13	ATF6B	0.402854	1.81109e-10	1.62563e-09		ENSG00000157350.13	ST3GAL2	-0.346867	3.24008e-09	2.98309e-08
ENSG00000150776.18	NKAPD1	-0.427304	1.83261e-10	1.64411e-09		ENSG00000115977.19	AAK1	-0.410688	3.24202e-09	2.98335e-08
ENSG00000102743.15	SLC25A15	-0.33859	1.90074e-10	1.70406e-09		ENSG00000163823.4	CCR1	-1.05703	3.24414e-09	2.98378e-08
ENSG00000126822.17	PLEKHG3	0.506242	1.90137e-10	1.70406e-09		ENSG00000111679.17	PTPN6	0.597133	3.25698e-09	2.99406e-08
ENSG00000181467.5	RAP2B	0.477989	1.90849e-10	1.70956e-09		ENSG00000149054.16	ZNF215	-0.683811	3.26805e-09	3.00271e-08
ENSG00000177548.13	RABEP2	0.879944	1.92369e-10	1.72231e-09		ENSG00000103018.17	CYB5B	0.283832	3.29669e-09	3.02748e-08
ENSG00000093000.19	NUP50	-0.274177	2.01951e-10	1.80718e-09		ENSG00000033867.16	SLC4A7	-0.310073	3.30729e-09	3.03567e-08
ENSG00000165732.13	DDX21	-0.246092	2.04186e-10	1.82625e-09		ENSG00000163159.13	VPS72	0.430275	3.31202e-09	3.03846e-08
ENSG00000103064.15	SLC7A6	-0.313946	2.05573e-10	1.83771e-09		ENSG00000171621.14	SPSB1	0.404635	3.37341e-09	3.09321e-08
ENSG00000181090.21	EHMT1	0.310432	2.07354e-10	1.8527e-09		ENSG00000183010.17	PYCR1	-0.279552	3.39448e-09	3.11094e-08
ENSG00000085563.15	ABCB1	-0.32317	2.08411e-10	1.86119e-09		ENSG00000118689.15	FOXO3	0.341626	3.41875e-09	3.1316e-08
ENSG00000250462.8	LRRC37BP1	-0.48525	2.11617e-10	1.88886e-09		ENSG00000122741.16	DCAF10	-0.324952	3.42284e-09	3.13375e-08
ENSG00000100889.12	PCK2	0.390276	2.11783e-10	1.88938e-09		ENSG00000172890.13	NADSYN1	0.471786	3.43593e-09	3.14414e-08
ENSG00000102038.15	SMARCA1	-0.297614	2.11953e-10	1.88994e-09		ENSG00000135632.12	SMYD5	0.310387	3.52565e-09	3.2246e-08
ENSG00000196876.17	SCN8A	0.783869	2.13042e-10	1.89869e-09		ENSG00000080603.17	SRCAP	0.448313	3.57038e-09	3.26267e-08
ENSG00000143373.18	ZNF687	0.416586	2.14043e-10	1.90665e-09		ENSG00000153975.10	ZUP1	0.505016	3.57089e-09	3.26267e-08
ENSG00000163069.12	SGCB	-0.387961	2.15745e-10	1.92083e-09		ENSG00000109381.20	ELF2	-0.394959	3.61656e-09	3.30272e-08
ENSG00000147872.10	PLIN2	-0.239624	2.20547e-10	1.96259e-09		ENSG00000197498.13	RPF2	-0.348528	3.6944e-09	3.3721e-08
ENSG00000099875.14	MKNK2	0.416786	2.23844e-10	1.99092e-09		ENSG00000138685.15	FGF2	-0.795193	3.71487e-09	3.38907e-08
ENSG00000132024.17	CC2D1A	0.529318	2.25454e-10	2.00423e-09		ENSG00000099282.10	TSPAN15	0.576665	3.72858e-09	3.39986e-08
ENSG00000162616.9	DNAJB4	-0.446579	2.2693e-10	2.01633e-09		ENSG00000105281.12	SLC1A5	-0.328856	3.74048e-09	3.40898e-08
ENSG00000156858.11	PRR14	0.539842	2.27277e-10	2.01839e-09		ENSG00000170577.8	SIX2	1.5855	3.76307e-09	3.42784e-08
ENSG00000110693.18	SOX6	-0.37521	2.27858e-10	2.02252e-09		ENSG00000132792.19	CTNNBL1	0.370218	3.78492e-09	3.446e-08
ENSG00000132716.19	DCAF8	0.297046	2.30518e-10	2.04511e-09		ENSG00000134108.13	ARL8B	-0.337171	3.83852e-09	3.49303e-08
ENSG00000118308.15	LRMP	-0.590539	2.32578e-10	2.06234e-09		ENSG00000105171.10	POP4	0.416045	3.84198e-09	3.49442e-08
ENSG00000082701.15	GSK3B	0.297784	2.32758e-10	2.06289e-09		ENSG00000134851.13	TMEM165	-0.325893	3.87909e-09	3.5264e-08
ENSG00000118271.10	TTR	-0.372164	2.34585e-10	2.07804e-09		ENSG00000104537.17	ANXA13	0.578081	3.89065e-09	3.53512e-08
ENSG00000176783.15	RUFY1	0.459185	2.35914e-10	2.08876e-09		ENSG00000168734.14	PKIG	0.539393	3.91852e-09	3.55865e-08
ENSG00000106211.9	HSPB1	-0.374045	2.39668e-10	2.12093e-09		ENSG00000100033.16	PRODH	0.966509	3.92351e-09	3.5596e-08
ENSG00000064225.12	ST3GAL6	-0.375401	2.40342e-10	2.12504e-09		ENSG00000234545.8	FAM133B	0.386563	3.92239e-09	3.5596e-08
ENSG00000174437.17	ATP2A2	-0.241364	2.40375e-10	2.12504e-09		ENSG00000132361.17	CLUH	-0.318249	4.01281e-09	3.63878e-08
ENSG00000182541.18	LIMK2	0.466724	2.40773e-10	2.12749e-09		ENSG00000144802.11	NFKBIZ	-0.405747	4.01942e-09	3.64294e-08
ENSG00000135632.12	SMYD5	0.314758	2.41636e-10	2.13404e-09		ENSG00000130520.10	LSM4	0.29735	4.13647e-09	3.74714e-08
ENSG00000128567.17	PODXL	0.882709	2.43886e-10	2.15176e-09		ENSG00000143862.8	ARL8A	-0.662435	4.27556e-09	3.8712e-08
ENSG00000171564.11	FGB	-0.334948	2.43878e-10	2.15176e-09		ENSG00000128272.14	ATF4	-0.267834	4.30729e-09	3.89797e-08
ENSG00000090013.11	BLVRB	-0.474268	2.4619e-10	2.17099e-09		ENSG00000133858.16	ZFC3H1	-0.433471	4.45579e-09	4.03033e-08
ENSG00000179943.8	FIZ1	0.518298	2.46942e-10	2.17654e-09		ENSG00000176619.13	LMNB2	0.364797	4.47234e-09	4.04327e-08
ENSG00000169032.9	MAP2K1	-0.318758	2.53076e-10	2.22948e-09		ENSG00000066279.18	ASPM	-0.29252	4.50774e-09	4.07324e-08
ENSG00000052723.11	SIKE1	-0.352075	2.54387e-10	2.2399e-09		ENSG00000126705.15	AHDC1	0.522873	4.53482e-09	4.09565e-08
ENSG00000102003.10	SYP	1.27428	2.56437e-10	2.25661e-09		ENSG00000166783.22	MARF1	-0.356738	4.56256e-09	4.11864e-08
[truncated: 5,038 more rows]

## Sheet: Data2b.siFOXA1_RNA-seq
Data2b. Genes significantly altered by FOXA1 siRNAs in HuH-7 cells
siFOXA1-1						siFOXA1-2
Ensembl ID	Gene	log2FoldChange	pvalue	padj		Ensembl ID	Gene	log2FoldChange	pvalue	padj
ENSG00000117569.18	PTBP2	2.52459	0	0		ENSG00000090339.9	ICAM1	-1.78534	0	0
ENSG00000135318.12	NT5E	-2.89143	0	0		ENSG00000090382.7	LYZ	-1.33913	0	0
ENSG00000138207.14	RBP4	-1.88797	0	0		ENSG00000106366.9	SERPINE1	-1.82729	0	0
ENSG00000140943.17	MBTPS1	-2.34016	0	0		ENSG00000107984.10	DKK1	-2.12343	0	0
ENSG00000169504.15	CLIC4	-1.71453	0	0		ENSG00000115009.13	CCL20	-1.8825	0	0
ENSG00000173674.11	EIF1AX	-2.74943	0	0		ENSG00000139318.8	DUSP6	-1.82524	0	0
ENSG00000180398.13	MCFD2	-2.23807	0	0		ENSG00000152661.9	GJA1	-1.79523	0	0
ENSG00000213886.4	UBD	2.36977	0	0		ENSG00000159399.10	HK2	-1.79237	0	0
ENSG00000239264.9	TXNDC5	-2.02344	0	0		ENSG00000164171.11	ITGA2	-2.74222	0	0
ENSG00000173530.6	TNFRSF10D	-2.14162	8.43685e-289	1.53272e-285		ENSG00000268104.3	SLC6A14	-4.10367	0	0
ENSG00000152332.16	UHMK1	-2.42629	1.14678e-278	1.89396e-275		ENSG00000145246.14	ATP10D	-1.60172	1.88927e-289	3.20902e-286
ENSG00000196792.12	STRN3	-1.42958	8.09006e-260	1.22477e-256		ENSG00000148180.19	GSN	1.27914	4.40216e-275	6.85417e-272
ENSG00000107984.10	DKK1	-1.79272	5.64075e-235	7.88273e-232		ENSG00000138449.10	SLC40A1	-1.44872	2.71634e-257	3.904e-254
ENSG00000142871.17	CCN1	2.53273	6.75959e-231	8.77154e-228		ENSG00000162344.4	FGF19	-2.10405	1.85711e-251	2.47845e-248
ENSG00000148677.6	ANKRD1	2.40715	1.43877e-229	1.74254e-226		ENSG00000173530.6	TNFRSF10D	-1.71688	7.36203e-247	9.17014e-244
ENSG00000138772.13	ANXA3	2.13055	2.3032e-227	2.61514e-224		ENSG00000113889.14	KNG1	1.36701	9.86084e-247	1.1515e-243
ENSG00000136542.9	GALNT5	-2.07039	9.56487e-217	1.02215e-213		ENSG00000162817.7	C1orf115	1.45965	1.67094e-239	1.83646e-236
ENSG00000165650.12	PDZD8	-1.77421	1.69781e-212	1.71357e-209		ENSG00000074410.14	CA12	-1.7271	1.10346e-233	1.14539e-230
ENSG00000144228.9	SPOPL	-1.76966	2.67597e-210	2.55865e-207		ENSG00000106003.13	LFNG	-3.64383	5.16263e-229	5.07677e-226
ENSG00000101346.14	POFUT1	-1.97326	3.05323e-207	2.7734e-204		ENSG00000147526.20	TACC1	-1.20307	1.02549e-225	9.58016e-223
ENSG00000136868.11	SLC31A1	-1.37591	2.60185e-194	2.25084e-191		ENSG00000110245.12	APOC3	2.00824	4.44276e-222	3.95279e-219
ENSG00000146281.6	PM20D2	-1.86849	3.9086e-189	3.22762e-186		ENSG00000004399.12	PLXND1	-1.3882	2.09988e-219	1.78337e-216
ENSG00000155465.18	SLC7A7	1.73913	1.16987e-186	9.24043e-184		ENSG00000069535.14	MAOB	1.1988	5.52631e-217	4.48928e-214
ENSG00000095139.14	ARCN1	-1.32007	5.92545e-184	4.48532e-181		ENSG00000135318.12	NT5E	-1.36309	7.5961e-207	5.91356e-204
ENSG00000146433.8	TMEM181	-1.55738	2.93416e-182	2.1322e-179		ENSG00000187678.9	SPRY4	-2.10581	2.27551e-206	1.70062e-203
ENSG00000114019.14	AMOTL2	1.91357	2.99499e-179	2.09269e-176		ENSG00000154277.13	UCHL1	-1.06072	6.75612e-201	4.85505e-198
ENSG00000196083.10	IL1RAP	-1.46959	7.69922e-177	5.18044e-174		ENSG00000123983.14	ACSL3	-1.1705	1.75467e-198	1.21423e-195
ENSG00000152661.9	GJA1	-1.25156	3.10859e-176	2.01692e-173		ENSG00000170017.12	ALCAM	-1.30206	5.98226e-194	3.99187e-191
ENSG00000164171.11	ITGA2	-1.94693	2.80588e-171	1.75774e-168		ENSG00000163297.17	ANTXR2	-1.44809	7.60432e-194	4.89928e-191
ENSG00000129474.16	AJUBA	1.41636	5.64615e-169	3.41912e-166		ENSG00000188338.15	SLC38A3	1.7724	1.93342e-184	1.20414e-181
ENSG00000122787.15	AKR1D1	2.24448	6.83567e-169	4.00592e-166		ENSG00000162391.12	FAM151A	1.48583	1.95484e-183	1.1782e-180
ENSG00000132824.14	SERINC3	-1.5457	1.21998e-167	6.92604e-165		ENSG00000110104.13	CCDC86	-1.19767	1.16204e-182	6.78484e-180
ENSG00000187210.14	GCNT1	-2.41593	6.54576e-164	3.60354e-161		ENSG00000072274.13	TFRC	-0.960591	8.96295e-180	5.07466e-177
ENSG00000163755.9	HPS3	-1.63824	1.68413e-161	8.99868e-159		ENSG00000038274.17	MAT2B	-1.57503	1.08763e-179	5.97682e-177
ENSG00000079739.17	PGM1	-1.28492	1.83252e-160	9.4357e-158		ENSG00000136048.14	DRAM1	-1.27092	1.21209e-179	6.47049e-177
ENSG00000134323.12	MYCN	-1.42324	1.86979e-160	9.4357e-158		ENSG00000138166.6	DUSP5	-1.33415	6.52754e-174	3.38779e-171
ENSG00000006210.7	CX3CL1	1.5532	1.92465e-160	9.45001e-158		ENSG00000104419.15	NDRG1	1.073	1.06496e-173	5.37774e-171
ENSG00000129514.7	FOXA1	-1.68235	1.20759e-158	5.77323e-156		ENSG00000145287.10	PLAC8	-2.13371	2.39957e-173	1.17983e-170
ENSG00000186687.16	LYRM7	-1.98601	2.56585e-155	1.19522e-152		ENSG00000110090.13	CPT1A	2.00728	1.56659e-171	7.50519e-169
ENSG00000170027.7	YWHAG	-1.44851	2.40097e-154	1.09046e-151		ENSG00000165732.13	DDX21	-0.991976	4.82088e-168	2.25183e-165
ENSG00000057294.14	PKP2	1.09481	2.5181e-148	1.11576e-145		ENSG00000171444.18	MCC	-1.19391	3.55854e-165	1.62165e-162
ENSG00000101972.18	STAG2	-1.65094	7.29537e-148	3.15559e-145		ENSG00000118523.6	CCN2	-1.34056	5.67755e-164	2.5257e-161
ENSG00000090382.7	LYZ	-1.1331	2.39792e-147	1.01309e-144		ENSG00000108960.9	MMD	-1.13885	2.09533e-161	9.10445e-159
ENSG00000006468.14	ETV1	-2.13864	4.1278e-147	1.70431e-144		ENSG00000167711.13	SERPINF2	1.13028	6.50207e-161	2.76102e-158
ENSG00000186298.12	PPP1CC	-1.01482	7.65932e-142	3.09215e-139		ENSG00000118137.9	APOA1	1.2433	7.46823e-161	3.10081e-158
ENSG00000149573.9	MPZL2	-1.36876	4.93799e-141	1.95018e-138		ENSG00000136158.12	SPRY2	-1.38936	7.84444e-161	3.18621e-158
ENSG00000111906.18	HDDC2	-1.9759	1.10283e-140	4.26278e-138		ENSG00000156103.16	MMP16	-1.67689	2.70417e-156	1.07499e-153
ENSG00000100292.17	HMOX1	1.38463	6.03603e-140	2.28451e-137		ENSG00000134962.7	KLB	1.01853	2.66837e-155	1.03866e-152
ENSG00000134265.13	NAPG	-1.74812	1.75359e-137	6.50151e-135		ENSG00000111452.13	ADGRD1	1.75592	3.16555e-155	1.20704e-152
ENSG00000173706.14	HEG1	1.18636	6.24726e-137	2.26988e-134		ENSG00000188488.14	SERPINA5	0.986102	4.04354e-152	1.51099e-149
ENSG00000170017.12	ALCAM	-1.13807	2.28728e-136	8.14765e-134		ENSG00000131069.20	ACSS2	1.17932	1.57439e-149	5.76781e-147
ENSG00000185559.16	DLK1	-2.082	3.321e-136	1.16024e-133		ENSG00000243955.6	GSTA1	1.58446	4.3721e-148	1.57093e-145
ENSG00000106003.13	LFNG	-2.61585	4.29925e-136	1.47367e-133		ENSG00000130768.15	SMPDL3B	-1.34174	2.03403e-147	7.17054e-145
ENSG00000140263.14	SORD	-1.34618	4.94753e-136	1.66448e-133		ENSG00000180616.9	SSTR2	-2.01826	8.61652e-147	2.98132e-144
ENSG00000169213.7	RAB3B	-1.62021	5.95801e-135	1.96798e-132		ENSG00000164976.9	MYORG	1.21752	1.84296e-144	6.26071e-142
ENSG00000184304.15	PRKD1	-1.46167	5.58707e-130	1.81251e-127		ENSG00000186687.16	LYRM7	-1.79495	3.0499e-144	1.01758e-141
ENSG00000179134.15	SAMD4B	-1.2981	8.14851e-130	2.59709e-127		ENSG00000139292.13	LGR5	-1.71795	2.58433e-143	8.47117e-141
ENSG00000166128.13	RAB8B	-1.06965	5.60199e-128	1.75468e-125		ENSG00000148200.17	NR6A1	-1.11671	1.32468e-140	4.26729e-138
ENSG00000074410.14	CA12	-1.69172	1.6279e-127	5.01254e-125		ENSG00000221823.11	PPP3R1	-1.16037	2.08281e-140	6.59579e-138
ENSG00000122376.11	SHLD2	-1.40123	3.29854e-124	9.98743e-122		ENSG00000134363.12	FST	-1.34113	4.60775e-139	1.43485e-136
ENSG00000074695.6	LMAN1	-1.11418	4.98291e-122	1.48401e-119		ENSG00000114999.8	TTL	-1.14249	2.09322e-138	6.41143e-136
ENSG00000086598.11	TMED2	-1.04832	7.69207e-122	2.2539e-119		ENSG00000132688.11	NES	-1.07053	4.28378e-137	1.29094e-134
ENSG00000180667.10	YOD1	-1.2504	1.14262e-121	3.29491e-119		ENSG00000065154.12	OAT	1.1246	5.66594e-133	1.68036e-130
ENSG00000115159.16	GPD2	-1.11202	1.06298e-120	3.01737e-118		ENSG00000103034.14	NDRG4	-1.92422	1.02639e-130	2.99641e-128
ENSG00000156162.16	DPY19L4	-1.68854	2.60547e-120	7.2821e-118		ENSG00000149809.16	TM7SF2	1.51195	4.23031e-130	1.21599e-127
ENSG00000164120.14	HPGD	-1.89001	7.53161e-120	2.07313e-117		ENSG00000165449.11	SLC16A9	1.53888	8.20847e-129	2.32374e-126
ENSG00000099810.21	MTAP	-1.28367	5.17513e-119	1.40323e-116		ENSG00000149131.16	SERPING1	1.0048	9.39332e-129	2.61947e-126
ENSG00000137337.15	MDC1	-1.44283	1.66386e-118	4.44519e-116		ENSG00000181061.13	HIGD1A	-0.910163	8.31417e-127	2.28444e-124
ENSG00000106236.4	NPTX2	-2.05559	1.85519e-117	4.88452e-115		ENSG00000119711.13	ALDH6A1	1.07806	1.74974e-125	4.73799e-123
ENSG00000105971.15	CAV2	-2.16651	2.8854e-117	7.48843e-115		ENSG00000198417.7	MT1F	1.455	1.01902e-124	2.71991e-122
ENSG00000134318.14	ROCK2	-1.37501	4.89141e-117	1.25158e-114		ENSG00000171206.14	TRIM8	-1.29091	2.92374e-123	7.69397e-121
ENSG00000122863.6	CHST3	1.27209	4.6971e-116	1.18517e-113		ENSG00000076770.14	MBNL3	-0.858457	3.26841e-123	8.48153e-121
ENSG00000106392.11	C1GALT1	-1.37113	4.76885e-116	1.18679e-113		ENSG00000197081.14	IGF2R	-1.06141	1.10019e-121	2.81589e-119
ENSG00000189266.13	PNRC2	-0.974243	3.1888e-115	7.8285e-113		ENSG00000175832.13	ETV4	-1.03897	1.2423e-121	3.13664e-119
ENSG00000066926.11	FECH	-1.76596	4.53102e-115	1.09753e-112		ENSG00000038427.16	VCAN	-1.38646	7.41557e-121	1.84737e-118
ENSG00000106366.9	SERPINE1	-1.1653	2.32837e-113	5.56573e-111		ENSG00000137331.12	IER3	-2.1262	1.42842e-119	3.51165e-117
ENSG00000140650.12	PMM2	-1.46184	4.10472e-113	9.68447e-111		ENSG00000172296.13	SPTLC3	1.17769	1.48165e-119	3.59522e-117
ENSG00000113083.14	LOX	-1.00542	4.33711e-113	1.01016e-110		ENSG00000062282.15	DGAT2	1.05591	2.02173e-119	4.84282e-117
ENSG00000151229.13	SLC2A13	-1.83671	1.11043e-112	2.55356e-110		ENSG00000008282.8	SYPL1	-1.13824	3.02006e-119	7.14264e-117
ENSG00000011304.20	PTBP1	-0.939521	2.05971e-111	4.67735e-109		ENSG00000039068.19	CDH1	0.972905	4.56352e-117	1.06581e-114
ENSG00000084110.11	HAL	-2.53773	4.8204e-111	1.08114e-108		ENSG00000075651.16	PLD1	-1.16225	9.8905e-117	2.28141e-114
ENSG00000196177.13	ACADSB	-1.09149	1.04426e-110	2.31355e-108		ENSG00000178573.7	MAF	1.83506	1.29387e-115	2.94814e-113
ENSG00000150961.15	SEC24D	-1.25141	1.10611e-110	2.42104e-108		ENSG00000115255.11	REEP6	1.31386	3.84414e-115	8.65347e-113
ENSG00000167635.11	ZNF146	-1.62351	1.24216e-110	2.68646e-108		ENSG00000131236.17	CAP1	-0.784727	5.26089e-115	1.17017e-112
ENSG00000104067.16	TJP1	-1.16072	1.8496e-110	3.95314e-108		ENSG00000080371.6	RAB21	-1.0224	2.62112e-112	5.76154e-110
ENSG00000134962.7	KLB	-1.07183	3.64677e-110	7.70359e-108		ENSG00000157193.18	LRP8	-1.4494	3.42599e-112	7.44316e-110
ENSG00000164466.13	SFXN1	-1.12274	1.08076e-109	2.25681e-107		ENSG00000134333.14	LDHA	-0.805507	3.27254e-111	7.02806e-109
ENSG00000166510.14	CCDC68	-1.62671	7.58026e-108	1.56489e-105		ENSG00000104081.14	BMF	1.32541	4.67774e-110	9.93169e-108
ENSG00000112486.16	CCR6	-1.47052	8.62982e-106	1.76155e-103		ENSG00000198791.12	CNOT7	-0.966129	3.28085e-109	6.88758e-107
ENSG00000166411.14	IDH3A	-1.30222	2.21173e-105	4.4645e-103		ENSG00000169562.12	GJB1	1.34081	1.20327e-107	2.49799e-105
ENSG00000152492.15	CCDC50	-1.1109	5.27028e-105	1.05215e-102		ENSG00000067225.18	PKM	-0.685006	6.97576e-107	1.43225e-104
ENSG00000197860.10	SGTB	-2.1743	8.07999e-105	1.59553e-102		ENSG00000106236.4	NPTX2	-1.8712	1.08896e-106	2.21153e-104
ENSG00000112379.9	ARFGEF3	-1.56512	4.72951e-104	9.23882e-102		ENSG00000162645.13	GBP2	-1.88887	2.2897e-106	4.60008e-104
ENSG00000136048.14	DRAM1	-1.16105	6.31743e-104	1.22094e-101		ENSG00000141524.15	TMC6	-1.40752	2.65976e-106	5.28669e-104
ENSG00000124275.15	MTRR	-1.26237	6.57151e-104	1.25668e-101		ENSG00000152127.9	MGAT5	-0.818961	5.71051e-106	1.12311e-103
ENSG00000122068.13	FYTTD1	-1.2589	2.05974e-103	3.89784e-101		ENSG00000114113.6	RBP2	1.42518	1.15441e-104	2.24677e-102
ENSG00000128590.5	DNAJB9	-1.395	1.26415e-102	2.36761e-100		ENSG00000130203.10	APOE	0.990043	6.69733e-103	1.29003e-100
ENSG00000150457.9	LATS2	1.13319	3.46096e-101	6.41584e-99		ENSG00000112237.13	CCNC	-1.06403	7.21759e-103	1.37606e-100
ENSG00000114302.16	PRKAR2A	-1.05232	5.43363e-101	9.97098e-99		ENSG00000103187.8	COTL1	-1.15015	1.72525e-102	3.25601e-100
ENSG00000118596.12	SLC16A7	-1.13144	8.95862e-100	1.62751e-97		ENSG00000136542.9	GALNT5	-1.12394	3.61102e-102	6.74683e-100
ENSG00000092439.16	TRPM7	-1.12543	2.03794e-99	3.66567e-97		ENSG00000171560.16	FGA	0.789504	3.87115e-102	7.16124e-100
ENSG00000117528.14	ABCD3	-0.958794	3.96426e-99	7.06066e-97		ENSG00000088836.14	SLC4A11	-1.80884	5.29564e-102	9.70037e-100
ENSG00000156103.16	MMP16	-1.43221	7.04588e-99	1.24274e-96		ENSG00000139372.15	TDG	-1.15967	1.4692e-101	2.66511e-99
ENSG00000013375.16	PGM3	-1.30059	3.83484e-98	6.6988e-96		ENSG00000117601.13	SERPINC1	1.59896	2.61073e-101	4.69028e-99
ENSG00000008282.8	SYPL1	-1.05371	6.23678e-98	1.07908e-95		ENSG00000103342.13	GSPT1	-0.834716	7.92592e-101	1.41036e-98
ENSG00000071073.13	MGAT4A	-0.913461	1.06567e-97	1.82642e-95		ENSG00000139182.15	CLSTN3	1.09888	1.30852e-100	2.30645e-98
ENSG00000119285.11	HEATR1	-1.01483	1.27726e-97	2.16859e-95		ENSG00000113273.17	ARSB	-0.934194	4.13863e-100	7.22674e-98
ENSG00000149313.11	AASDHPPT	-1.21899	2.33741e-97	3.93183e-95		ENSG00000172955.17	ADH6	1.04643	8.26824e-100	1.43041e-97
ENSG00000133731.10	IMPA1	-1.92498	2.74717e-97	4.5787e-95		ENSG00000116679.16	IVNS1ABP	-0.961741	3.53316e-98	6.05629e-96
ENSG00000151135.10	TMEM263	-1.01153	4.44712e-97	7.34462e-95		ENSG00000184007.21	PTP4A2	-0.774584	4.16804e-98	7.0796e-96
ENSG00000062716.13	VMP1	-1.00153	5.18168e-97	8.48068e-95		ENSG00000137168.8	PPIL1	-1.21045	6.53376e-97	1.09979e-94
ENSG00000155850.8	SLC26A2	-1.99532	2.86604e-95	4.64886e-93		ENSG00000075420.13	FNDC3B	-0.75014	9.54401e-97	1.59215e-94
ENSG00000198498.10	TMA16	-1.40895	3.94782e-95	6.3469e-93		ENSG00000112414.15	ADGRG6	-0.78511	1.26394e-96	2.08987e-94
ENSG00000164733.21	CTSB	-0.783323	9.95591e-95	1.58657e-92		ENSG00000132386.11	SERPINF1	0.855639	7.42784e-96	1.21738e-93
ENSG00000101194.18	SLC17A9	-1.20688	1.35853e-94	2.14613e-92		ENSG00000130707.18	ASS1	1.04321	1.14824e-95	1.86026e-93
ENSG00000131981.16	LGALS3	-1.10393	1.66946e-94	2.61458e-92		ENSG00000163220.11	S100A9	-2.33004	1.15495e-95	1.86026e-93
ENSG00000109466.14	KLHL2	-1.92642	1.74771e-94	2.71373e-92		ENSG00000108219.15	TSPAN14	-0.979788	2.69279e-95	4.30018e-93
ENSG00000051596.9	THOC3	-1.17524	3.03079e-94	4.66613e-92		ENSG00000160712.13	IL6R	1.05284	3.60198e-95	5.70334e-93
ENSG00000156052.11	GNAQ	-0.981679	1.08109e-93	1.65044e-91		ENSG00000120889.13	TNFRSF10B	-0.952439	2.51688e-94	3.95171e-92
ENSG00000125730.17	C3	0.848065	4.03862e-93	6.11413e-91		ENSG00000171564.11	FGB	1.02475	3.74296e-94	5.82779e-92
ENSG00000156642.17	NPTN	-1.1405	1.26212e-92	1.89496e-90		ENSG00000137267.6	TUBB2A	-0.959079	6.74623e-94	1.04171e-91
ENSG00000105063.19	PPP6R1	-1.14807	1.55971e-92	2.32255e-90		ENSG00000132382.14	MYBBP1A	-0.900539	8.24834e-94	1.26321e-91
ENSG00000137710.16	RDX	-1.18256	1.63545e-92	2.41554e-90		ENSG00000148204.12	CRB2	1.96518	1.9682e-93	2.98975e-91
ENSG00000001629.10	ANKIB1	-1.17116	2.62007e-92	3.83861e-90		ENSG00000107949.17	BCCIP	-0.899563	2.939e-93	4.42842e-91
ENSG00000205765.9	C5orf51	-1.22865	3.11899e-91	4.53301e-89		ENSG00000141504.12	SAT2	1.13852	9.97851e-93	1.49151e-90
ENSG00000128915.12	ICE2	-1.43925	1.19184e-90	1.71842e-88		ENSG00000166035.11	LIPC	0.960917	2.8409e-92	4.21265e-90
ENSG00000185515.14	BRCC3	-1.78432	3.12405e-90	4.46887e-88		ENSG00000196562.14	SULF2	-1.18174	4.2106e-92	6.19455e-90
ENSG00000138078.15	PREPL	-1.15464	5.1726e-90	7.34145e-88		ENSG00000127824.14	TUBA4A	-1.17475	4.86844e-91	7.1064e-89
ENSG00000127824.14	TUBA4A	-1.34839	6.8609e-90	9.66217e-88		ENSG00000254166.3	CASC19	-1.58633	1.89546e-90	2.74533e-88
ENSG00000163002.13	NUP35	-1.86201	8.33204e-90	1.16437e-87		ENSG00000005187.12	ACSM3	1.56827	2.58552e-90	3.71599e-88
ENSG00000163347.6	CLDN1	0.906254	1.94737e-89	2.7006e-87		ENSG00000187045.18	TMPRSS6	1.7993	3.50999e-90	5.00616e-88
ENSG00000177189.14	RPS6KA3	-0.824725	3.33912e-89	4.59559e-87		ENSG00000111885.7	MAN1A1	-0.657742	3.54557e-90	5.01859e-88
ENSG00000113645.14	WWC1	1.05316	6.64444e-89	9.07591e-87		ENSG00000125148.7	MT2A	1.23128	1.41353e-88	1.98575e-86
ENSG00000140905.11	GCSH	-1.0427	1.58171e-88	2.1444e-86		ENSG00000085998.14	POMGNT1	-1.20659	2.39357e-88	3.33742e-86
ENSG00000159176.14	CSRP1	0.996066	1.84506e-88	2.4829e-86		ENSG00000197324.9	LRP10	-0.914485	2.56622e-88	3.55164e-86
ENSG00000079385.22	CEACAM1	-1.36156	4.29051e-88	5.7313e-86		ENSG00000159217.10	IGF2BP1	-0.75556	3.21476e-88	4.41651e-86
ENSG00000163735.7	CXCL5	1.30594	1.71102e-87	2.26892e-85		ENSG00000067182.8	TNFRSF1A	-0.882691	3.88673e-88	5.30071e-86
ENSG00000134109.11	EDEM1	-1.07386	1.81569e-87	2.39026e-85		ENSG00000006016.11	CRLF1	-0.903262	1.05331e-87	1.42609e-85
ENSG00000111726.13	CMAS	-1.30488	2.55098e-87	3.33408e-85		ENSG00000197457.10	STMN3	1.78499	1.54808e-87	2.08089e-85
ENSG00000163050.17	COQ8A	-1.14411	2.92913e-86	3.80097e-84		ENSG00000006534.16	ALDH3B1	1.41473	2.16372e-87	2.88764e-85
ENSG00000116774.12	OLFML3	1.1935	5.9727e-86	7.69547e-84		ENSG00000170515.14	PA2G4	-0.676332	2.98509e-87	3.95556e-85
ENSG00000196715.7	VKORC1L1	-0.917989	1.70408e-85	2.18015e-83		ENSG00000113083.14	LOX	-0.791378	6.17774e-87	8.07395e-85
ENSG00000004399.12	PLXND1	-0.97301	1.73953e-85	2.20993e-83		ENSG00000139540.12	SLC39A5	1.35255	6.17948e-87	8.07395e-85
ENSG00000070961.15	ATP2B1	-0.990773	2.03983e-85	2.57344e-83		ENSG00000172985.11	SH3RF3	-3.72595	7.23781e-87	9.39106e-85
ENSG00000147526.20	TACC1	-0.988927	2.09195e-85	2.62099e-83		ENSG00000139194.8	RBP5	2.07321	1.1826e-86	1.52385e-84
ENSG00000125844.16	RRBP1	-0.745367	3.00092e-85	3.73409e-83		ENSG00000039537.13	C6	5.0817	3.1508e-86	4.03215e-84
ENSG00000167460.17	TPM4	0.801718	3.81228e-85	4.71141e-83		ENSG00000182871.16	COL18A1	0.734841	1.24468e-85	1.58201e-83
ENSG00000151694.14	ADAM17	-1.53086	1.0116e-84	1.24174e-82		ENSG00000164056.11	SPRY1	-1.5344	2.31555e-85	2.92322e-83
ENSG00000101335.10	MYL9	1.64541	5.73186e-84	6.98864e-82		ENSG00000169903.7	TM4SF4	1.38213	5.2115e-85	6.53501e-83
ENSG00000038427.16	VCAN	-1.01911	2.68942e-83	3.25725e-81		ENSG00000134318.14	ROCK2	-0.967759	1.14136e-84	1.42168e-82
ENSG00000116750.13	UCHL5	-1.23212	3.99444e-83	4.80576e-81		ENSG00000106344.8	RBM28	-1.20413	4.70753e-84	5.82486e-82
ENSG00000117385.16	P3H1	-1.02929	7.50591e-83	8.97104e-81		ENSG00000122787.15	AKR1D1	1.47484	8.22608e-84	1.01116e-81
ENSG00000135048.14	CEMIP2	-0.701665	1.24263e-82	1.47548e-80		ENSG00000148672.9	GLUD1	0.606381	1.13644e-83	1.3878e-81
ENSG00000136938.9	ANP32B	-0.776536	1.85421e-82	2.18736e-80		ENSG00000169856.9	ONECUT1	1.43215	1.32291e-83	1.60502e-81
ENSG00000173852.14	DPY19L1	-1.23168	5.69425e-82	6.67403e-80		ENSG00000163993.7	S100P	-1.2523	1.5752e-83	1.89877e-81
ENSG00000070778.13	PTPN21	1.24812	8.60229e-82	1.00178e-79		ENSG00000248746.6	ACTN3	2.3509	2.09978e-83	2.51489e-81
ENSG00000108256.9	NUFIP2	-0.830299	9.22757e-82	1.06775e-79		ENSG00000133636.11	NTS	-0.972625	3.90677e-83	4.6493e-81
ENSG00000112769.20	LAMA4	-1.7906	1.8901e-81	2.17326e-79		ENSG00000006210.7	CX3CL1	1.03805	4.47955e-83	5.29721e-81
ENSG00000165572.8	KBTBD6	-1.53518	7.764e-81	8.87098e-79		ENSG00000131242.18	RAB11FIP4	0.927192	1.18038e-82	1.38705e-80
ENSG00000143207.21	COP1	-1.23986	2.14105e-80	2.43103e-78		ENSG00000163638.13	ADAMTS9	-1.71062	2.28362e-82	2.66669e-80
ENSG00000155313.15	USP25	-1.33544	2.67409e-80	3.01741e-78		ENSG00000172482.5	AGXT	2.86823	4.90894e-82	5.69681e-80
ENSG00000186198.4	SLC51B	-1.51652	4.95297e-80	5.55436e-78		ENSG00000125730.17	C3	0.647568	5.0086e-82	5.74115e-80
ENSG00000180573.9	H2AC6	1.10209	6.69654e-79	7.46356e-77		ENSG00000172159.16	FRMD3	-1.43834	4.98316e-82	5.74115e-80
ENSG00000143153.13	ATP1B1	-0.798732	8.65706e-79	9.5898e-77		ENSG00000120694.20	HSPH1	-0.829857	7.23217e-82	8.23938e-80
ENSG00000152556.17	PFKM	-0.875848	1.66981e-78	1.83851e-76		ENSG00000244405.8	ETV5	-0.788352	7.72171e-81	8.74379e-79
ENSG00000080819.9	CPOX	-0.91103	5.20899e-78	5.70071e-76		ENSG00000119335.16	SET	-0.723836	4.80537e-80	5.40865e-78
ENSG00000104267.10	CA2	-1.20158	2.47098e-77	2.68804e-75		ENSG00000051620.11	HEBP2	-1.20531	5.34917e-80	5.98467e-78
ENSG00000109756.9	RAPGEF2	0.904873	3.12105e-77	3.375e-75		ENSG00000135821.18	GLUL	0.690432	1.72166e-79	1.91474e-77
ENSG00000116984.13	MTR	-1.0986	4.4219e-77	4.75341e-75		ENSG00000136997.19	MYC	-1.07822	4.15403e-79	4.59254e-77
ENSG00000084674.15	APOB	-0.701066	4.98885e-77	5.33132e-75		ENSG00000123843.13	C4BPB	2.73246	4.64158e-79	5.10137e-77
ENSG00000197355.11	UAP1L1	1.2611	8.16125e-77	8.67049e-75		ENSG00000178104.19	PDE4DIP	0.862395	5.70903e-79	6.23787e-77
ENSG00000171848.15	RRM2	-0.707284	1.38186e-76	1.45955e-74		ENSG00000116991.10	SIPA1L2	-1.21813	1.03405e-78	1.12326e-76
ENSG00000172159.16	FRMD3	-1.46673	1.60483e-76	1.68526e-74		ENSG00000137491.15	SLCO2B1	0.913657	2.19949e-78	2.37545e-76
ENSG00000144711.16	IQSEC1	-0.966964	2.93179e-76	3.06102e-74		ENSG00000047457.14	CP	-1.1282	2.95639e-78	3.17455e-76
ENSG00000163320.11	CGGBP1	-0.946032	1.10065e-75	1.1426e-73		ENSG00000053372.5	MRTO4	-0.974461	4.93455e-78	5.2684e-76
ENSG00000147883.12	CDKN2B	-1.33502	2.1189e-75	2.18716e-73		ENSG00000167780.12	SOAT2	1.05613	6.28863e-78	6.67595e-76
ENSG00000118946.12	PCDH17	-1.2072	6.81594e-75	6.99578e-73		ENSG00000089220.5	PEBP1	0.639484	9.43241e-78	9.95029e-76
ENSG00000130176.8	CNN1	3.32865	1.80986e-74	1.84718e-72		ENSG00000162368.13	CMPK1	-0.76049	9.47951e-78	9.95029e-76
ENSG00000134363.12	FST	-0.965312	2.06362e-74	2.0944e-72		ENSG00000159792.10	PSKH1	1.06105	1.28721e-77	1.34358e-75
ENSG00000116191.17	RALGPS2	-1.10745	8.50669e-74	8.58562e-72		ENSG00000135052.16	GOLM1	-0.723848	2.14549e-77	2.22701e-75
ENSG00000018510.16	AGPS	-0.84751	1.15851e-73	1.1628e-71		ENSG00000173930.9	SLCO4C1	0.948586	2.19134e-77	2.26204e-75
ENSG00000141505.12	ASGR1	-1.04863	1.45612e-73	1.45348e-71		ENSG00000198843.13	SELENOT	-0.895091	2.33484e-77	2.39693e-75
ENSG00000123983.14	ACSL3	-1.02367	8.3343e-73	8.27373e-71		ENSG00000144021.3	CIAO1	-0.799319	7.35842e-77	7.51282e-75
ENSG00000116406.19	EDEM3	-0.974589	1.54155e-72	1.52203e-70		ENSG00000104131.13	EIF3J	-0.773579	1.07971e-76	1.09637e-74
ENSG00000106080.11	FKBP14	-1.17825	5.29147e-72	5.19623e-70		ENSG00000070610.14	GBA2	-0.854696	1.79023e-76	1.80803e-74
ENSG00000242247.11	ARFGAP3	-0.990609	6.67041e-72	6.51513e-70		ENSG00000037474.15	NSUN2	-0.785426	5.6055e-76	5.63082e-74
ENSG00000155660.11	PDIA4	-0.857548	1.54073e-71	1.49682e-69		ENSG00000105398.4	SULT2A1	1.20214	6.38707e-76	6.3816e-74
ENSG00000145781.9	COMMD10	-1.99975	2.53178e-71	2.44653e-69		ENSG00000174804.4	FZD4	-0.84186	2.34365e-75	2.32919e-73
ENSG00000157227.13	MMP14	0.835315	2.98237e-71	2.8667e-69		ENSG00000131389.17	SLC6A6	-0.882149	3.65566e-75	3.61388e-73
ENSG00000083520.15	DIS3	-1.23951	7.63807e-71	7.3032e-69		ENSG00000079819.19	EPB41L2	-0.710256	4.03325e-75	3.96617e-73
ENSG00000130768.15	SMPDL3B	-0.928341	8.44211e-71	8.02973e-69		ENSG00000100889.12	PCK2	0.972721	1.11654e-74	1.09222e-72
ENSG00000136240.10	KDELR2	-0.841098	1.31924e-70	1.24826e-68		ENSG00000105329.10	TGFB1	-1.18121	4.76121e-74	4.63325e-72
ENSG00000198018.7	ENTPD7	-1.28477	1.5509e-70	1.45986e-68		ENSG00000175215.11	CTDSP2	0.741936	3.03544e-73	2.93856e-71
ENSG00000140043.11	PTGR2	-1.31356	2.73763e-70	2.56364e-68		ENSG00000163586.10	FABP1	0.968905	5.40793e-73	5.20833e-71
ENSG00000101935.10	AMMECR1	-1.57871	3.59289e-70	3.34728e-68		ENSG00000166068.13	SPRED1	-1.13765	1.00623e-72	9.64122e-71
ENSG00000151116.17	UEVLD	-1.55607	6.31777e-70	5.85586e-68		ENSG00000169715.15	MT1E	1.08743	1.17796e-72	1.1229e-70
ENSG00000164187.7	LMBRD2	-1.50554	8.81493e-70	8.12897e-68		ENSG00000160216.20	AGPAT3	0.915908	1.57548e-72	1.49422e-70
ENSG00000189091.13	SF3B3	-0.690879	3.25883e-69	2.99006e-67		ENSG00000147883.12	CDKN2B	-1.28423	4.73219e-72	4.46546e-70
ENSG00000150938.10	CRIM1	1.00052	3.60878e-69	3.29451e-67		ENSG00000178772.7	CPN2	0.915208	5.41508e-72	5.08419e-70
ENSG00000169432.17	SCN9A	1.1379	1.08599e-68	9.86463e-67		ENSG00000131981.16	LGALS3	-0.952383	6.72949e-72	6.28669e-70
ENSG00000149474.13	KAT14	1.06916	1.43353e-68	1.29567e-66		ENSG00000124783.14	SSR1	-0.681207	8.23188e-72	7.65196e-70
ENSG00000137801.11	THBS1	1.21072	3.80316e-68	3.42039e-66		ENSG00000185000.12	DGAT1	0.941848	8.19606e-71	7.58095e-69
ENSG00000110811.20	P3H3	-1.55523	4.72907e-68	4.23217e-66		ENSG00000171766.16	GATM	0.714116	1.09043e-70	1.00363e-68
ENSG00000177200.17	CHD9	-1.37806	6.20422e-68	5.5251e-66		ENSG00000033867.16	SLC4A7	-0.803166	3.19649e-70	2.9276e-68
ENSG00000197712.12	FAM114A1	-0.905412	7.75204e-68	6.86982e-66		ENSG00000071073.13	MGAT4A	-0.660248	4.49776e-70	4.09932e-68
ENSG00000025039.15	RRAGD	0.862424	1.39436e-67	1.22968e-65		ENSG00000213190.4	MLLT11	-1.0139	7.30429e-70	6.62492e-68
ENSG00000099246.16	RAB18	-1.01456	2.95834e-67	2.59634e-65		ENSG00000168439.16	STIP1	-0.672758	1.55216e-69	1.40099e-67
ENSG00000158156.8	XKR8	-1.14757	1.55523e-66	1.35835e-64		ENSG00000118520.15	ARG1	-1.46339	1.71917e-69	1.54428e-67
ENSG00000103035.11	PSMD7	-0.926672	1.91289e-66	1.66275e-64		ENSG00000128595.17	CALU	-0.62068	3.28854e-69	2.93986e-67
ENSG00000067167.8	TRAM1	-0.654656	5.25412e-65	4.54532e-63		ENSG00000018510.16	AGPS	-0.661362	1.94917e-68	1.7342e-66
ENSG00000084070.12	SMAP2	-0.882955	9.32032e-65	8.02475e-63		ENSG00000221869.5	CEBPD	1.50325	1.99539e-68	1.76691e-66
ENSG00000205403.13	CFI	1.03526	1.20458e-64	1.03224e-62		ENSG00000105289.15	TJP3	1.38172	2.16088e-68	1.90443e-66
ENSG00000127603.28	MACF1	-0.975848	3.52405e-64	3.0057e-62		ENSG00000171517.6	LPAR3	-1.41957	4.05581e-68	3.55769e-66
ENSG00000118804.8	STBD1	-1.37902	4.97036e-64	4.21946e-62		ENSG00000127418.15	FGFRL1	-0.803529	4.37219e-68	3.81729e-66
ENSG00000139292.13	LGR5	-1.13312	5.01524e-64	4.23776e-62		ENSG00000189221.9	MAOA	0.841119	6.15898e-68	5.3523e-66
ENSG00000170089.15	AC106795.1	-1.39767	2.89986e-63	2.43897e-61		ENSG00000146674.15	IGFBP3	1.4577	8.52069e-68	7.3704e-66
ENSG00000188042.8	ARL4C	1.25668	3.72747e-63	3.1206e-61		ENSG00000205403.13	CFI	0.952486	1.43805e-67	1.23819e-65
ENSG00000183283.16	DAZAP2	0.797982	5.41789e-63	4.51499e-61		ENSG00000163624.6	CDS1	1.22859	1.90367e-67	1.63157e-65
ENSG00000069966.18	GNB5	-1.14856	5.57689e-63	4.62627e-61		ENSG00000106327.13	TFR2	1.96835	1.94911e-67	1.66288e-65
ENSG00000141232.5	TOB1	-1.0713	7.87975e-63	6.50689e-61		ENSG00000116199.12	FAM20B	-0.935888	4.08039e-67	3.46536e-65
ENSG00000138660.12	AP1AR	-0.988788	9.29207e-63	7.63842e-61		ENSG00000155660.11	PDIA4	-0.603518	6.31521e-67	5.33907e-65
ENSG00000108924.14	HLF	-1.25505	1.60264e-62	1.31149e-60		ENSG00000145907.15	G3BP1	-0.647469	6.36565e-67	5.35746e-65
ENSG00000058804.12	NDC1	-0.825129	2.04683e-62	1.66748e-60		ENSG00000173801.17	JUP	0.8108	7.05588e-67	5.91175e-65
ENSG00000171345.13	KRT19	0.866655	2.78388e-62	2.2578e-60		ENSG00000198074.10	AKR1B10	-1.57573	1.06367e-66	8.87215e-65
ENSG00000110422.12	HIPK3	-0.98917	2.9627e-62	2.39215e-60		ENSG00000130826.18	DKC1	-0.707647	2.20808e-66	1.82955e-64
ENSG00000151414.15	NEK7	-1.12808	3.94822e-62	3.17377e-60		ENSG00000181026.15	AEN	-1.01987	2.21301e-66	1.82955e-64
ENSG00000124145.6	SDC4	1.13083	4.24694e-62	3.39886e-60		ENSG00000165092.13	ALDH1A1	0.523721	3.31105e-66	2.72527e-64
ENSG00000171262.11	FAM98B	-1.4332	4.54726e-62	3.62325e-60		ENSG00000163581.14	SLC2A2	2.5901	4.398e-66	3.60405e-64
ENSG00000140455.17	USP3	-1.05713	1.51434e-61	1.20135e-59		ENSG00000112494.10	UNC93A	2.14681	5.71503e-66	4.66287e-64
ENSG00000137075.18	RNF38	0.859259	2.96663e-61	2.34325e-59		ENSG00000074800.16	ENO1	-0.56602	7.14657e-66	5.8055e-64
ENSG00000176566.5	DCAF4L2	-0.983212	7.12837e-61	5.60611e-59		ENSG00000106080.11	FKBP14	-1.01042	2.0488e-65	1.65713e-63
ENSG00000116954.8	RRAGC	0.915142	1.29422e-60	1.01345e-58		ENSG00000145220.14	LYAR	-0.827098	3.0022e-65	2.41781e-63
ENSG00000100196.11	KDELR3	-1.07815	1.66235e-60	1.29613e-58		ENSG00000135679.25	MDM2	-0.844771	3.44719e-65	2.76426e-63
ENSG00000181789.14	COPG1	-0.629165	2.25671e-60	1.75204e-58		ENSG00000112394.17	SLC16A10	0.933963	4.39593e-65	3.50998e-63
ENSG00000033867.16	SLC4A7	-0.795124	3.01317e-60	2.32937e-58		ENSG00000160285.15	LSS	0.856684	5.74129e-65	4.56469e-63
ENSG00000272414.6	FAM47E-STBD1	-1.65446	3.13814e-60	2.4157e-58		ENSG00000204386.11	NEU1	0.801113	6.68897e-65	5.29563e-63
ENSG00000123684.13	LPGAT1	-0.880666	3.9018e-60	2.99089e-58		ENSG00000144867.12	SRPRB	-0.733934	3.11633e-64	2.45677e-62
ENSG00000154803.13	FLCN	1.06933	6.67844e-60	5.09778e-58		ENSG00000163435.16	ELF3	0.86743	3.54441e-64	2.78251e-62
ENSG00000106211.9	HSPB1	-1.11826	1.06307e-59	8.08069e-58		ENSG00000004468.13	CD38	-2.13989	6.86496e-64	5.36673e-62
ENSG00000170144.20	HNRNPA3	-0.651971	1.19087e-59	9.01441e-58		ENSG00000140092.14	FBLN5	1.01903	1.12534e-63	8.76075e-62
ENSG00000145287.10	PLAC8	-1.28798	1.35042e-59	1.01797e-57		ENSG00000008323.15	PLEKHG6	1.00086	2.35114e-63	1.82276e-61
ENSG00000049323.16	LTBP1	-1.15693	1.87537e-59	1.40784e-57		ENSG00000114850.6	SSR3	-0.661126	3.21426e-63	2.48162e-61
ENSG00000115128.7	SF3B6	-1.10471	2.62803e-59	1.96475e-57		ENSG00000004478.8	FKBP4	-0.627144	3.53023e-63	2.71436e-61
ENSG00000102554.14	KLF5	-1.13725	3.06988e-59	2.28568e-57		ENSG00000169174.11	PCSK9	0.62261	3.6748e-63	2.81393e-61
ENSG00000138279.16	ANXA7	-0.822723	6.56043e-59	4.86462e-57		ENSG00000165556.10	CDX2	0.940985	3.80992e-63	2.90549e-61
ENSG00000214753.4	HNRNPUL2	-0.686312	8.95485e-59	6.61312e-57		ENSG00000164305.19	CASP3	0.84192	5.68077e-63	4.31461e-61
ENSG00000173085.14	COQ2	-1.77301	1.40723e-58	1.03503e-56		ENSG00000180884.10	ZNF792	-1.44761	7.19858e-63	5.44527e-61
ENSG00000187134.14	AKR1C1	-0.716551	4.22899e-58	3.0979e-56		ENSG00000146072.6	TNFRSF21	-0.806892	9.34082e-63	7.03725e-61
ENSG00000114978.18	MOB1A	-0.661211	6.28632e-58	4.58649e-56		ENSG00000121691.7	CAT	0.803829	1.01677e-62	7.62947e-61
ENSG00000285330.1	AC126283.2	2.64291	6.80482e-58	4.94492e-56		ENSG00000049449.9	RCN1	-0.874009	1.44577e-62	1.08051e-60
ENSG00000026508.19	CD44	-1.67288	9.16141e-58	6.63089e-56		ENSG00000139324.12	TMTC3	-0.949113	1.62825e-62	1.21204e-60
ENSG00000174106.3	LEMD3	-0.950516	9.26212e-58	6.67718e-56		ENSG00000196975.16	ANXA4	0.61083	2.99463e-62	2.2203e-60
ENSG00000114166.8	KAT2B	-2.07601	1.86478e-57	1.33903e-55		ENSG00000165443.12	PHYHIPL	1.08819	3.60956e-62	2.66565e-60
ENSG00000153391.15	INO80C	-1.4442	2.2152e-57	1.58439e-55		ENSG00000152556.17	PFKM	-0.733358	5.15406e-62	3.79128e-60
ENSG00000162971.11	TYW5	-1.30808	3.17397e-57	2.26124e-55		ENSG00000100697.14	DICER1	-0.851744	5.55003e-62	4.06654e-60
ENSG00000198075.10	SULT1C4	1.15955	3.95516e-57	2.80677e-55		ENSG00000127528.5	KLF2	1.21059	9.4534e-62	6.8995e-60
ENSG00000143952.20	VPS54	-0.857635	6.28534e-57	4.44302e-55		ENSG00000108561.8	C1QBP	-0.643913	1.648e-61	1.1981e-59
ENSG00000125827.9	TMX4	-0.80439	9.40002e-57	6.619e-55		ENSG00000164466.13	SFXN1	-0.722856	1.70373e-61	1.23382e-59
ENSG00000123562.17	MORF4L2	-0.681871	1.22495e-56	8.59216e-55		ENSG00000152700.14	SAR1B	-0.795923	2.06821e-61	1.49198e-59
ENSG00000126773.13	PCNX4	0.726455	1.33196e-56	9.30385e-55		ENSG00000142627.13	EPHA2	-0.845725	2.086e-61	1.49903e-59
ENSG00000249948.6	GBA3	-1.11271	1.33666e-56	9.30385e-55		ENSG00000091127.14	PUS7	-0.886655	2.2653e-61	1.62164e-59
ENSG00000091409.15	ITGA6	-0.680597	2.44108e-56	1.69264e-54		ENSG00000167721.11	TSR1	-0.68134	4.26333e-61	3.04031e-59
ENSG00000100473.18	COCH	-0.679801	3.97714e-56	2.74725e-54		ENSG00000135763.10	URB2	-1.01099	4.60472e-61	3.27128e-59
ENSG00000204899.6	MZT1	-0.975367	4.04363e-56	2.7826e-54		ENSG00000120738.8	EGR1	-1.78693	4.70337e-61	3.3287e-59
ENSG00000076770.14	MBNL3	-0.643751	4.23557e-56	2.90368e-54		ENSG00000137962.13	ARHGAP29	-0.795198	5.35593e-61	3.77624e-59
ENSG00000109586.12	GALNT7	-1.45527	5.30484e-56	3.62305e-54		ENSG00000161960.15	EIF4A1	-0.595012	9.00718e-61	6.3267e-59
ENSG00000029639.11	TFB1M	-1.78351	5.43203e-56	3.69602e-54		ENSG00000185432.12	METTL7A	0.694492	1.3184e-60	9.22583e-59
ENSG00000117114.19	ADGRL2	-0.697108	6.80947e-56	4.61596e-54		ENSG00000241399.7	CD302	-0.832443	1.53455e-60	1.06983e-58
ENSG00000163694.15	RBM47	-0.81192	6.91635e-56	4.67098e-54		ENSG00000198959.12	TGM2	-0.779651	4.14425e-60	2.87848e-58
ENSG00000181061.13	HIGD1A	-0.649692	7.69444e-56	5.17722e-54		ENSG00000100665.12	SERPINA4	1.24814	4.31278e-60	2.98444e-58
ENSG00000198363.18	ASPH	-0.638579	1.68855e-55	1.13195e-53		ENSG00000124145.6	SDC4	0.779535	6.27255e-60	4.32459e-58
ENSG00000074416.14	MGLL	-0.843988	2.72774e-55	1.82187e-53		ENSG00000244067.3	GSTA2	1.25157	6.34413e-60	4.35786e-58
ENSG00000111802.14	TDP2	-0.855675	3.03473e-55	2.01948e-53		ENSG00000277462.2	ZNF670	-1.09444	2.22158e-59	1.52044e-57
ENSG00000058056.9	USP13	-0.907659	3.08902e-55	2.04811e-53		ENSG00000145623.13	OSMR	-0.755984	2.85261e-59	1.94519e-57
ENSG00000118520.15	ARG1	-1.64046	3.11781e-55	2.05968e-53		ENSG00000171557.17	FGG	0.703708	3.04488e-59	2.06875e-57
ENSG00000134333.14	LDHA	-0.686642	3.52479e-55	2.3201e-53		ENSG00000121858.11	TNFSF10	1.45691	4.66789e-59	3.15996e-57
ENSG00000120008.16	WDR11	-1.08546	4.13069e-55	2.70792e-53		ENSG00000115946.8	PNO1	-0.876812	1.07954e-58	7.28163e-57
ENSG00000136824.19	SMC2	-0.898396	4.14379e-55	2.70792e-53		ENSG00000138448.12	ITGAV	-0.627766	1.10652e-58	7.43674e-57
ENSG00000020922.12	MRE11	-1.1767	7.34735e-55	4.7842e-53		ENSG00000092445.12	TYRO3	-0.708434	1.44602e-58	9.68368e-57
ENSG00000076067.13	RBMS2	1.00975	9.17445e-55	5.95258e-53		ENSG00000123562.17	MORF4L2	-0.54725	2.58473e-58	1.72475e-56
ENSG00000136111.14	TBC1D4	-0.855722	9.48702e-55	6.13347e-53		ENSG00000158201.10	ABHD3	-0.782813	3.10463e-58	2.0643e-56
ENSG00000182934.12	SRPRA	-0.691714	1.26521e-54	8.15077e-53		ENSG00000197355.11	UAP1L1	0.907109	3.69833e-58	2.45034e-56
ENSG00000121578.13	B4GALT4	-0.973349	1.39156e-54	8.93301e-53		ENSG00000135048.14	CEMIP2	-0.529363	3.87125e-58	2.54877e-56
ENSG00000137267.6	TUBB2A	-0.763441	2.13129e-54	1.36335e-52		ENSG00000163346.17	PBXIP1	0.702912	3.87417e-58	2.54877e-56
ENSG00000171033.13	PKIA	-2.20717	2.22024e-54	1.41527e-52		ENSG00000111145.8	ELK3	-1.17397	4.42345e-58	2.89992e-56
ENSG00000136738.15	STAM	-1.1562	2.2886e-54	1.45374e-52		ENSG00000100292.17	HMOX1	0.840582	4.6295e-58	3.02439e-56
ENSG00000061676.15	NCKAP1	-0.724947	2.45699e-54	1.55527e-52		ENSG00000120438.12	TCP1	-0.619598	5.9321e-58	3.86186e-56
ENSG00000167723.14	TRPV3	1.58139	2.70912e-54	1.70891e-52		ENSG00000163513.19	TGFBR2	-0.692419	6.75168e-58	4.38015e-56
ENSG00000163517.15	HDAC11	-1.48361	3.34136e-54	2.10043e-52		ENSG00000131187.9	F12	1.51613	8.70134e-58	5.62546e-56
ENSG00000127022.15	CANX	-0.610961	5.46541e-54	3.4238e-52		ENSG00000172478.18	MAB21L4	3.69656	1.61711e-57	1.04187e-55
ENSG00000164167.12	LSM6	-1.98906	5.89718e-54	3.68158e-52		ENSG00000107819.13	SFXN3	1.17925	1.81649e-57	1.1663e-55
ENSG00000198612.11	COPS8	-0.821524	6.28832e-54	3.91233e-52		ENSG00000091513.16	TF	0.52451	2.08648e-57	1.33506e-55
ENSG00000154359.13	LONRF1	-1.63081	9.65219e-54	5.98469e-52		ENSG00000170145.5	SIK2	0.765746	3.82396e-57	2.43846e-55
ENSG00000013503.10	POLR3B	-0.846647	1.41803e-53	8.76238e-52		ENSG00000076356.7	PLXNA2	-1.22865	5.6462e-57	3.58822e-55
ENSG00000163840.10	DTX3L	-1.0385	1.44001e-53	8.86805e-52		ENSG00000115486.12	GGCX	-0.691926	6.0885e-57	3.85618e-55
ENSG00000131791.8	PRKAB2	-1.01888	1.97702e-53	1.21339e-51		ENSG00000177189.14	RPS6KA3	-0.525082	7.51113e-57	4.74114e-55
ENSG00000204386.11	NEU1	0.839867	3.72007e-53	2.2755e-51		ENSG00000156298.12	TSPAN7	0.94174	1.6976e-56	1.06794e-54
ENSG00000180616.9	SSTR2	-1.19901	6.90865e-53	4.21173e-51		ENSG00000084110.11	HAL	-1.5264	2.25194e-56	1.41192e-54
ENSG00000118200.14	CAMSAP2	-0.981101	6.99083e-53	4.24757e-51		ENSG00000177565.17	TBL1XR1	-0.749676	2.51389e-56	1.57089e-54
ENSG00000198959.12	TGM2	-0.807637	7.23501e-53	4.38128e-51		ENSG00000099810.21	MTAP	-0.782026	2.83122e-56	1.76328e-54
ENSG00000175216.15	CKAP5	-0.979234	1.42017e-52	8.57153e-51		ENSG00000125968.9	ID1	-0.856793	4.33961e-56	2.69373e-54
ENSG00000129317.14	PUS7L	-0.933862	1.9884e-52	1.19614e-50		ENSG00000132031.13	MATN3	-1.03487	4.46967e-56	2.76528e-54
ENSG00000060982.15	BCAT1	-0.743657	2.76254e-52	1.65634e-50		ENSG00000126562.17	WNK4	-1.31888	7.94625e-56	4.89993e-54
ENSG00000101311.15	FERMT1	-1.36553	2.86115e-52	1.70422e-50		ENSG00000214274.9	ANG	-1.48501	1.06764e-55	6.5618e-54
ENSG00000114450.10	GNB4	-0.990966	2.85803e-52	1.70422e-50		ENSG00000184304.15	PRKD1	-0.861131	1.19719e-55	7.33389e-54
ENSG00000011021.23	CLCN6	0.986142	2.9309e-52	1.74005e-50		ENSG00000164933.12	SLC25A32	-1.20468	1.25335e-55	7.65282e-54
ENSG00000172572.6	PDE3A	-0.840042	3.0932e-52	1.83043e-50		ENSG00000117394.23	SLC2A1	-0.872504	2.11772e-55	1.28884e-53
ENSG00000163297.17	ANTXR2	-0.797195	5.68485e-52	3.35314e-50		ENSG00000135929.9	CYP27A1	0.858952	4.57182e-55	2.77337e-53
ENSG00000102898.12	NUTF2	-1.0321	5.72139e-52	3.36377e-50		ENSG00000111371.16	SLC38A1	-0.527449	4.8415e-55	2.92747e-53
ENSG00000113356.12	POLR3G	-1.11723	6.56804e-52	3.84908e-50		ENSG00000151388.11	ADAMTS12	-1.05397	7.99447e-55	4.81834e-53
ENSG00000065809.13	FAM107B	0.763352	7.70142e-52	4.49877e-50		ENSG00000245848.3	CEBPA	0.61313	1.38933e-54	8.34668e-53
ENSG00000109929.10	SC5D	-0.712114	1.40782e-51	8.19741e-50		ENSG00000228794.10	LINC01128	-1.68681	1.87267e-54	1.12144e-52
ENSG00000163638.13	ADAMTS9	-1.40183	1.48321e-51	8.60881e-50		ENSG00000110921.14	MVK	0.688771	2.43765e-54	1.45511e-52
ENSG00000160145.15	KALRN	-0.992035	2.29015e-51	1.32501e-49		ENSG00000112486.16	CCR6	-0.729868	3.13315e-54	1.86432e-52
ENSG00000198815.9	FOXJ3	-0.84338	2.35701e-51	1.35936e-49		ENSG00000076067.13	RBMS2	0.939938	3.99301e-54	2.36842e-52
ENSG00000049449.9	RCN1	-0.916983	2.39145e-51	1.37486e-49		ENSG00000079308.19	TNS1	1.23734	5.26328e-54	3.112e-52
ENSG00000140575.13	IQGAP1	-0.662843	2.55906e-51	1.46657e-49		ENSG00000110169.11	HPX	0.734478	6.37423e-54	3.75697e-52
ENSG00000130309.11	COLGALT1	-0.788772	3.00525e-51	1.71687e-49		ENSG00000143375.15	CGN	-0.866082	6.40194e-54	3.76144e-52
ENSG00000139324.12	TMTC3	-0.922476	7.74188e-51	4.40899e-49		ENSG00000094631.21	HDAC6	0.718223	8.77925e-54	5.14206e-52
ENSG00000117597.18	UTP25	-1.31252	8.17313e-51	4.64004e-49		ENSG00000119655.10	NPC2	0.764057	9.2321e-54	5.39039e-52
ENSG00000100852.13	ARHGAP5	-0.670933	9.58372e-51	5.42391e-49		ENSG00000185813.10	PCYT2	0.611311	9.40108e-54	5.47196e-52
ENSG00000187736.12	NHEJ1	-1.34776	1.46423e-50	8.26109e-49		ENSG00000080824.18	HSP90AA1	-0.698233	1.8877e-53	1.09533e-51
ENSG00000117751.18	PPP1R8	-0.962411	2.7951e-50	1.57209e-48		ENSG00000204128.6	C2orf72	0.580063	1.93163e-53	1.11735e-51
ENSG00000172985.11	SH3RF3	-2.37736	3.28908e-50	1.84422e-48		ENSG00000052749.14	RRP12	-0.775168	2.77918e-53	1.60266e-51
ENSG00000111647.13	UHRF1BP1L	-0.83454	3.75563e-50	2.09934e-48		ENSG00000100979.15	PLTP	0.944582	3.17161e-53	1.82333e-51
ENSG00000135926.15	TMBIM1	-0.747545	6.70204e-50	3.73484e-48		ENSG00000145604.16	SKP2	-0.548534	3.25896e-53	1.8678e-51
ENSG00000162576.16	MXRA8	1.12768	9.99312e-50	5.55184e-48		ENSG00000180089.6	TMEM86B	1.07719	3.82369e-53	2.18477e-51
ENSG00000219545.11	UMAD1	-1.17642	1.12199e-49	6.21437e-48		ENSG00000076351.13	SLC46A1	0.764744	4.35255e-53	2.47936e-51
ENSG00000010278.14	CD9	-1.9737	1.3698e-49	7.56388e-48		ENSG00000113492.14	AGXT2	0.939329	4.62606e-53	2.62715e-51
ENSG00000100219.16	XBP1	-0.599782	1.95175e-49	1.07447e-47		ENSG00000198162.12	MAN1A2	-0.794166	5.04656e-53	2.85727e-51
ENSG00000136802.11	LRRC8A	0.903542	2.06016e-49	1.13073e-47		ENSG00000182326.15	C1S	0.783479	5.35502e-53	3.02276e-51
ENSG00000070159.14	PTPN3	-0.796972	2.1803e-49	1.19306e-47		ENSG00000139410.15	SDSL	1.37782	5.58499e-53	3.14307e-51
ENSG00000174804.4	FZD4	0.694451	2.65463e-49	1.44825e-47		ENSG00000124275.15	MTRR	-0.752786	6.09354e-53	3.41897e-51
ENSG00000138193.15	PLCE1	1.05301	2.67777e-49	1.4565e-47		ENSG00000171365.17	CLCN5	0.740112	8.34904e-53	4.67046e-51
ENSG00000144891.17	AGTR1	-1.58148	3.1941e-49	1.73215e-47		ENSG00000205937.12	RNPS1	-0.683517	8.896e-53	4.96158e-51
ENSG00000081377.17	CDC14B	-0.966622	3.73167e-49	2.01766e-47		ENSG00000135549.15	PKIB	-1.08113	9.43762e-53	5.24799e-51
ENSG00000068878.15	PSME4	-0.689991	4.51022e-49	2.43137e-47		ENSG00000130988.13	RGN	0.874189	9.81781e-53	5.44321e-51
ENSG00000152944.9	MED21	-1.24832	4.81772e-49	2.58945e-47		ENSG00000069702.11	TGFBR3	-0.711036	1.28389e-52	7.0934e-51
ENSG00000166181.13	API5	-0.593941	6.08385e-49	3.26033e-47		ENSG00000170099.6	SERPINA6	0.713607	1.28702e-52	7.0934e-51
ENSG00000106541.12	AGR2	-1.84698	6.80965e-49	3.63855e-47		ENSG00000111641.11	NOP2	-0.779864	1.45397e-52	7.98998e-51
ENSG00000138166.6	DUSP5	-0.692566	9.98519e-49	5.31967e-47		ENSG00000065183.16	WDR3	-0.726692	2.36128e-52	1.29379e-50
ENSG00000198758.10	EPS8L3	-0.882134	1.56923e-48	8.33574e-47		ENSG00000143061.17	IGSF3	0.701702	2.76865e-52	1.51255e-50
ENSG00000145246.14	ATP10D	-0.887758	1.92591e-48	1.02006e-46		ENSG00000265972.6	TXNIP	-1.21063	3.0522e-52	1.6626e-50
ENSG00000005187.12	ACSM3	1.45367	2.69985e-48	1.42582e-46		ENSG00000117298.16	ECE1	0.550034	3.7751e-52	2.0504e-50
ENSG00000115364.14	MRPL19	-0.760209	3.13141e-48	1.64893e-46		ENSG00000118785.14	SPP1	-1.38561	4.63384e-52	2.50953e-50
ENSG00000163545.10	NUAK2	1.6689	4.76916e-48	2.50409e-46		ENSG00000130522.6	JUND	0.949409	4.71461e-52	2.54589e-50
ENSG00000134970.14	TMED7	-0.678212	5.2337e-48	2.74008e-46		ENSG00000106541.12	AGR2	-1.65813	6.97733e-52	3.7569e-50
ENSG00000090530.10	P3H2	1.02023	5.60264e-48	2.9248e-46		ENSG00000176907.5	TCIM	-1.50633	8.28365e-52	4.44746e-50
ENSG00000138443.16	ABI2	-0.805969	6.02157e-48	3.13449e-46		ENSG00000166197.16	NOLC1	-0.592134	8.47846e-52	4.53902e-50
ENSG00000174498.14	IGDCC3	0.902295	7.51253e-48	3.89943e-46		ENSG00000182934.12	SRPRA	-0.551871	9.876e-52	5.27209e-50
ENSG00000167657.14	DAPK3	0.898099	1.43524e-47	7.42847e-46		ENSG00000198042.11	MAK16	-0.919411	1.01103e-51	5.38178e-50
ENSG00000108861.9	DUSP3	0.618829	1.49478e-47	7.71469e-46		ENSG00000117305.15	HMGCL	0.767458	1.14111e-51	6.05694e-50
ENSG00000135052.16	GOLM1	-0.731785	1.9848e-47	1.02147e-45		ENSG00000105323.17	HNRNPUL1	-0.640651	1.21376e-51	6.42431e-50
ENSG00000147041.12	SYTL5	1.11431	2.23511e-47	1.14704e-45		ENSG00000173692.13	PSMD1	-0.556018	1.34371e-51	7.09205e-50
ENSG00000166797.11	CIAO2A	-1.08115	2.46013e-47	1.25896e-45		ENSG00000090402.8	SI	1.66994	1.71365e-51	9.01909e-50
ENSG00000166734.20	CASC4	-0.870763	2.50012e-47	1.27583e-45		ENSG00000114796.16	KLHL24	0.914621	2.50807e-51	1.31631e-49
ENSG00000139209.16	SLC38A4	-1.85682	2.53332e-47	1.28556e-45		ENSG00000164163.11	ABCE1	-0.594355	2.99367e-51	1.56677e-49
ENSG00000163785.12	RYK	-0.905642	2.52849e-47	1.28556e-45		ENSG00000163938.17	GNL3	-0.839449	3.59099e-51	1.87413e-49
ENSG00000173320.12	STOX2	-1.81834	3.07704e-47	1.55712e-45		ENSG00000241935.9	HOGA1	3.6875	3.67769e-51	1.91404e-49
ENSG00000240303.8	ACAD11	0.820147	3.73574e-47	1.8852e-45		ENSG00000076555.15	ACACB	1.2345	3.71235e-51	1.92671e-49
ENSG00000254726.3	MEX3A	0.791012	3.88008e-47	1.95261e-45		ENSG00000166347.19	CYB5A	0.786491	3.77346e-51	1.953e-49
ENSG00000141448.10	GATA6	-0.935599	6.42532e-47	3.22455e-45		ENSG00000183283.16	DAZAP2	0.597507	4.04667e-51	2.08862e-49
ENSG00000198380.12	GFPT1	-0.587826	7.44099e-47	3.72398e-45		ENSG00000140526.18	ABHD2	0.596326	5.346e-51	2.75164e-49
ENSG00000146166.17	LGSN	-0.982835	9.49973e-47	4.74125e-45		ENSG00000163191.6	S100A11	-0.925317	6.28582e-51	3.22649e-49
ENSG00000268104.3	SLC6A14	-1.05157	1.17549e-46	5.8507e-45		ENSG00000069482.7	GAL	-1.17306	1.89468e-50	9.69869e-49
ENSG00000132002.8	DNAJB1	-0.659892	1.18735e-46	5.89359e-45		ENSG00000137171.15	KLC4	1.03066	2.41765e-50	1.23419e-48
ENSG00000163069.12	SGCB	-0.937259	1.1994e-46	5.93718e-45		ENSG00000153012.12	LGI2	-1.10884	3.33249e-50	1.69657e-48
ENSG00000123124.14	WWP1	-0.883931	1.68209e-46	8.30396e-45		ENSG00000116649.10	SRM	-0.730802	4.33855e-50	2.20276e-48
ENSG00000106733.21	NMRK1	-2.64207	1.92875e-46	9.49582e-45		ENSG00000113494.17	PRLR	0.627419	4.50043e-50	2.27876e-48
ENSG00000184697.7	CLDN6	1.11978	1.94703e-46	9.55993e-45		ENSG00000178445.9	GLDC	0.526913	4.88153e-50	2.46504e-48
ENSG00000182957.16	SPATA13	-1.09274	2.20784e-46	1.08113e-44		ENSG00000144908.13	ALDH1L1	2.1652	5.21705e-50	2.62737e-48
ENSG00000124783.14	SSR1	-0.681092	3.71714e-46	1.8153e-44		ENSG00000069849.11	ATP1B3	-0.5884	5.74525e-50	2.87786e-48
ENSG00000089057.15	SLC23A2	-0.676151	3.80533e-46	1.85339e-44		ENSG00000124839.13	RAB17	1.15782	5.74278e-50	2.87786e-48
ENSG00000137845.15	ADAM10	-0.606774	4.70964e-46	2.2877e-44		ENSG00000182307.14	C8orf33	-0.814468	8.39194e-50	4.19238e-48
ENSG00000118007.13	STAG1	0.815184	7.19105e-46	3.48373e-44		ENSG00000134001.14	EIF2S1	-0.65821	9.87023e-50	4.91774e-48
ENSG00000138386.17	NAB1	-0.853236	7.21771e-46	3.48734e-44		ENSG00000128059.8	PPAT	-0.68783	1.16179e-49	5.77313e-48
ENSG00000162923.16	WDR26	-0.582195	1.13111e-45	5.45061e-44		ENSG00000149573.9	MPZL2	-0.674455	1.28464e-49	6.36663e-48
ENSG00000198162.12	MAN1A2	-0.783407	1.16086e-45	5.57919e-44		ENSG00000183044.12	ABAT	0.793886	1.78364e-49	8.81628e-48
ENSG00000119655.10	NPC2	0.897619	1.7114e-45	8.20341e-44		ENSG00000181649.8	PHLDA2	-2.26449	1.86406e-49	9.1895e-48
ENSG00000197324.9	LRP10	-0.853667	1.79399e-45	8.57667e-44		ENSG00000167508.12	MVD	0.635939	2.5159e-49	1.23703e-47
ENSG00000142279.13	WTIP	1.8988	1.87746e-45	8.95217e-44		ENSG00000077782.20	FGFR1	-0.984236	3.004e-49	1.47314e-47
ENSG00000116711.10	PLA2G4A	-1.57453	2.08172e-45	9.90014e-44		ENSG00000128050.8	PAICS	-0.57511	3.39513e-49	1.66059e-47
ENSG00000120519.14	SLC10A7	-1.01001	2.48209e-45	1.17734e-43		ENSG00000120800.5	UTP20	-0.723761	3.44636e-49	1.68125e-47
ENSG00000185483.12	ROR1	-1.85118	2.68753e-45	1.27147e-43		ENSG00000136305.11	CIDEB	0.869211	4.24159e-49	2.0638e-47
ENSG00000144959.10	NCEH1	-0.929131	2.89128e-45	1.36431e-43		ENSG00000074416.14	MGLL	-0.57608	6.18139e-49	2.99982e-47
ENSG00000155959.12	VBP1	-0.7824	2.97323e-45	1.39934e-43		ENSG00000178537.10	SLC25A20	0.729403	6.22048e-49	3.01097e-47
ENSG00000120937.9	NPPB	3.09482	3.42311e-45	1.60692e-43		ENSG00000184697.7	CLDN6	0.864309	6.25735e-49	3.02099e-47
ENSG00000148180.19	GSN	0.56159	4.62496e-45	2.16551e-43		ENSG00000163032.12	VSNL1	-0.673099	7.07196e-49	3.40548e-47
ENSG00000113575.10	PPP2CA	-0.776188	7.88701e-45	3.68338e-43		ENSG00000160113.5	NR2F6	0.731464	7.30827e-49	3.51023e-47
ENSG00000148200.17	NR6A1	0.586905	9.28323e-45	4.32432e-43		ENSG00000057593.13	F7	0.882438	7.43215e-49	3.56057e-47
ENSG00000144867.12	SRPRB	-0.634585	9.62915e-45	4.47399e-43		ENSG00000141576.16	RNF157	0.726114	1.58136e-48	7.55653e-47
ENSG00000136010.14	ALDH1L2	-1.16265	1.71415e-44	7.94411e-43		ENSG00000078804.13	TP53INP2	0.874554	2.02881e-48	9.66995e-47
ENSG00000243943.10	ZNF512	1.0222	2.04936e-44	9.47346e-43		ENSG00000107937.19	GTPBP4	-0.759838	2.16649e-48	1.02999e-46
ENSG00000085449.15	WDFY1	0.663447	2.64699e-44	1.2205e-42		ENSG00000107164.16	FUBP3	-0.634942	2.75299e-48	1.30551e-46
ENSG00000151835.16	SACS	-0.864964	3.35992e-44	1.54531e-42		ENSG00000136040.9	PLXNC1	0.937346	2.87039e-48	1.35773e-46
ENSG00000101447.15	FAM83D	-0.789029	6.29745e-44	2.88903e-42		ENSG00000145147.20	SLIT2	1.21275	3.17277e-48	1.49697e-46
ENSG00000156976.17	EIF4A2	0.507822	7.92292e-44	3.62558e-42		ENSG00000133313.15	CNDP2	-0.67213	4.20634e-48	1.97963e-46
ENSG00000184164.14	CRELD2	-1.06737	1.07648e-43	4.91366e-42		ENSG00000154734.15	ADAMTS1	-0.874989	4.77069e-48	2.23958e-46
ENSG00000072121.16	ZFYVE26	0.902169	1.22635e-43	5.58374e-42		ENSG00000136068.14	FLNB	0.599698	5.03141e-48	2.35606e-46
ENSG00000196924.18	FLNA	0.860088	1.44603e-43	6.5675e-42		ENSG00000168906.13	MAT2A	-0.627995	5.2069e-48	2.43214e-46
ENSG00000075407.18	ZNF37A	-1.09894	1.79711e-43	8.14167e-42		ENSG00000144524.17	COPS7B	-0.920972	5.25227e-48	2.44722e-46
ENSG00000120738.8	EGR1	-1.4941	2.31473e-43	1.04606e-41		ENSG00000155629.15	PIK3AP1	0.870768	7.53591e-48	3.50251e-46
ENSG00000164465.18	DCBLD1	0.737053	3.37191e-43	1.52004e-41		ENSG00000096384.20	HSP90AB1	-0.494797	9.89689e-48	4.58843e-46
ENSG00000126562.17	WNK4	-1.42072	5.11225e-43	2.29887e-41		ENSG00000117318.9	ID3	-0.768834	1.10513e-47	5.11097e-46
ENSG00000144283.21	PKP4	0.562664	5.51542e-43	2.47404e-41		ENSG00000162337.12	LRP5	-0.713228	1.22143e-47	5.63484e-46
ENSG00000121644.19	DESI2	-0.66282	5.95339e-43	2.66392e-41		ENSG00000120256.11	LRP11	0.762213	1.52987e-47	7.04041e-46
ENSG00000178597.7	PSAPL1	-1.54655	7.90135e-43	3.52688e-41		ENSG00000060982.15	BCAT1	-0.58183	1.56808e-47	7.19853e-46
ENSG00000153214.11	TMEM87B	-1.11867	8.43546e-43	3.75605e-41		ENSG00000153094.23	BCL2L11	0.749035	1.57569e-47	7.21574e-46
ENSG00000135185.12	TMEM243	-2.16739	1.01025e-42	4.48733e-41		ENSG00000186193.9	SAPCD2	-0.698258	1.76871e-47	8.07986e-46
ENSG00000213614.9	HEXA	0.582686	1.10163e-42	4.88131e-41		ENSG00000123124.14	WWP1	-0.674953	1.82327e-47	8.30878e-46
ENSG00000166341.8	DCHS1	-1.30283	1.12529e-42	4.974e-41		ENSG00000165271.17	NOL6	-0.715663	4.05336e-47	1.84265e-45
ENSG00000163220.11	S100A9	-1.7074	1.16494e-42	5.13676e-41		ENSG00000143924.19	EML4	-0.577303	4.1819e-47	1.89647e-45
ENSG00000147912.13	FBXO10	0.677858	1.21338e-42	5.33739e-41		ENSG00000132356.11	PRKAA1	-0.511266	5.84058e-47	2.64226e-45
ENSG00000112245.12	PTP4A1	0.523115	1.96103e-42	8.60532e-41		ENSG00000166311.10	SMPD1	0.939632	6.33227e-47	2.85778e-45
ENSG00000051108.15	HERPUD1	-0.852876	2.40618e-42	1.05333e-40		ENSG00000173281.5	PPP1R3B	0.847592	7.24508e-47	3.26186e-45
ENSG00000008311.15	AASS	-0.90572	2.56206e-42	1.11887e-40		ENSG00000114948.13	ADAM23	-1.04769	7.69176e-47	3.45464e-45
ENSG00000120756.13	PLS1	-0.8629	2.86386e-42	1.24767e-40		ENSG00000163811.12	WDR43	-0.668244	9.16578e-47	4.1068e-45
ENSG00000267041.6	ZNF850	1.48977	3.24135e-42	1.40875e-40		ENSG00000113356.12	POLR3G	-1.00369	1.16035e-46	5.18659e-45
ENSG00000166471.11	TMEM41B	-0.887474	3.49481e-42	1.51528e-40		ENSG00000149948.13	HMGA2	-0.491104	1.3118e-46	5.84955e-45
ENSG00000101096.20	NFATC2	0.803721	4.44421e-42	1.92233e-40		ENSG00000106927.12	AMBP	0.560287	1.60679e-46	7.14792e-45
ENSG00000069482.7	GAL	-1.10652	5.57651e-42	2.40637e-40		ENSG00000152078.10	TLCD4	0.780954	1.67562e-46	7.43643e-45
ENSG00000154001.14	PPP2R5E	-0.792223	5.83512e-42	2.512e-40		ENSG00000101311.15	FERMT1	-1.31209	2.01224e-46	8.90915e-45
ENSG00000065154.12	OAT	-0.762512	8.10192e-42	3.47961e-40		ENSG00000166165.13	CKB	-0.60149	2.08027e-46	9.18861e-45
ENSG00000139318.8	DUSP6	-0.561194	1.26639e-41	5.42608e-40		ENSG00000134109.11	EDEM1	-0.702785	2.27388e-46	1.00201e-44
ENSG00000205268.10	PDE7A	0.808857	1.5371e-41	6.57046e-40		ENSG00000142669.15	SH3BGRL3	-1.0632	2.82236e-46	1.23786e-44
ENSG00000125430.9	HS3ST3B1	-0.991646	2.29808e-41	9.80028e-40		ENSG00000204616.11	TRIM31	0.845291	2.81688e-46	1.23786e-44
ENSG00000150687.12	PRSS23	0.946768	2.86363e-41	1.21835e-39		ENSG00000163428.4	LRRC58	-0.611685	3.29493e-46	1.44174e-44
ENSG00000117395.12	EBNA1BP2	-0.72594	2.94151e-41	1.24856e-39		ENSG00000116285.13	ERRFI1	-0.544577	4.56485e-46	1.99275e-44
ENSG00000163435.16	ELF3	0.762879	3.60189e-41	1.5253e-39		ENSG00000134323.12	MYCN	-0.659703	4.78453e-46	2.08378e-44
ENSG00000132854.19	KANK4	-0.954624	4.78506e-41	2.02163e-39		ENSG00000175324.10	LSM1	-1.10002	5.62854e-46	2.44567e-44
ENSG00000101384.12	JAG1	0.73531	6.67199e-41	2.8123e-39		ENSG00000095596.12	CYP26A1	4.91914	5.82302e-46	2.5243e-44
ENSG00000170421.12	KRT8	0.519076	7.92408e-41	3.33233e-39		ENSG00000150593.18	PDCD4	0.81374	1.02522e-45	4.43408e-44
ENSG00000119812.19	FAM98A	-0.715441	8.79326e-41	3.68931e-39		ENSG00000104341.17	LAPTM4B	-0.509267	1.13625e-45	4.90292e-44
ENSG00000235269.2	LINC02331	1.90484	1.01948e-40	4.26749e-39		ENSG00000109189.13	USP46	-0.564455	1.15078e-45	4.95417e-44
ENSG00000003096.14	KLHL13	-1.29266	1.06124e-40	4.4321e-39		ENSG00000189056.14	RELN	0.608822	1.22002e-45	5.2402e-44
ENSG00000244306.11	AL589743.1	-0.969587	1.10896e-40	4.62074e-39		ENSG00000138363.15	ATIC	-0.581337	1.41371e-45	6.05821e-44
ENSG00000134548.11	SPX	1.12646	1.12396e-40	4.67254e-39		ENSG00000196730.13	DAPK1	0.580903	1.44351e-45	6.17176e-44
ENSG00000184545.11	DUSP8	1.44627	2.51546e-40	1.04334e-38		ENSG00000166483.11	WEE1	0.701569	1.73118e-45	7.38481e-44
ENSG00000176171.11	BNIP3	-0.553716	3.17282e-40	1.313e-38		ENSG00000152518.8	ZFP36L2	0.630706	1.92854e-45	8.20793e-44
ENSG00000164687.11	FABP5	-0.890482	3.80043e-40	1.56915e-38		ENSG00000124942.14	AHNAK	0.790554	2.51042e-45	1.06601e-43
ENSG00000138622.4	HCN4	1.5671	3.83356e-40	1.57924e-38		ENSG00000170801.10	HTRA3	-0.937786	2.96272e-45	1.25523e-43
ENSG00000123575.9	FAM199X	-0.759	4.37896e-40	1.79983e-38		ENSG00000129103.18	SUMF2	0.636038	3.12198e-45	1.31971e-43
ENSG00000006534.16	ALDH3B1	1.10574	5.06965e-40	2.07901e-38		ENSG00000184792.16	OSBP2	1.76547	3.35342e-45	1.41434e-43
ENSG00000166557.13	TMED3	-0.693406	5.14951e-40	2.10701e-38		ENSG00000110906.13	KCTD10	-0.719876	5.30791e-45	2.23363e-43
ENSG00000134291.12	TMEM106C	0.735405	5.16681e-40	2.10933e-38		ENSG00000119686.10	FLVCR2	1.04695	5.88878e-45	2.47249e-43
ENSG00000113552.16	GNPDA1	0.62282	6.87344e-40	2.79977e-38		ENSG00000138622.4	HCN4	1.51514	6.45229e-45	2.70302e-43
ENSG00000173757.10	STAT5B	-0.889155	9.16552e-40	3.72506e-38		ENSG00000009950.16	MLXIPL	2.24535	6.48401e-45	2.71023e-43
ENSG00000101310.17	SEC23B	-0.548286	1.0223e-39	4.14555e-38		ENSG00000148175.13	STOM	-0.521674	9.81016e-45	4.09136e-43
ENSG00000119547.6	ONECUT2	-0.740091	1.03053e-39	4.16962e-38		ENSG00000147257.15	GPC3	0.47259	9.92048e-45	4.12816e-43
ENSG00000162066.15	AMDHD2	1.13397	1.09869e-39	4.43552e-38		ENSG00000159176.14	CSRP1	0.585097	1.0504e-44	4.36128e-43
ENSG00000013275.8	PSMC4	-0.541605	1.4353e-39	5.7816e-38		ENSG00000117395.12	EBNA1BP2	-0.683828	1.12175e-44	4.64716e-43
ENSG00000138190.17	EXOC6	-1.14165	1.8719e-39	7.52361e-38		ENSG00000134970.14	TMED7	-0.621305	1.14131e-44	4.71774e-43
ENSG00000100221.10	JOSD1	0.608797	1.92072e-39	7.70281e-38		ENSG00000151835.16	SACS	-0.833913	1.1652e-44	4.80587e-43
ENSG00000116679.16	IVNS1ABP	-0.710269	2.14314e-39	8.57587e-38		ENSG00000160691.18	SHC1	-0.628958	1.18711e-44	4.88543e-43
ENSG00000107438.9	PDLIM1	0.585102	2.88068e-39	1.15018e-37		ENSG00000013275.8	PSMC4	-0.528862	1.3594e-44	5.58222e-43
ENSG00000213047.13	DENND1B	-1.08933	2.97827e-39	1.18654e-37		ENSG00000167107.12	ACSF2	0.739845	1.98195e-44	8.1208e-43
ENSG00000184371.14	CSF1	0.907395	4.47528e-39	1.77905e-37		ENSG00000198420.10	TCAF1	0.581259	2.37926e-44	9.72735e-43
ENSG00000158966.16	CACHD1	-1.5204	5.64123e-39	2.23765e-37		ENSG00000113580.15	NR3C1	0.775506	2.72247e-44	1.11062e-42
ENSG00000166963.13	MAP1A	-0.913027	5.74998e-39	2.27581e-37		ENSG00000150753.12	CCT5	-0.502131	2.80648e-44	1.1424e-42
ENSG00000116649.10	SRM	-0.723717	6.01052e-39	2.37376e-37		ENSG00000087274.17	ADD1	-0.489839	3.49727e-44	1.4205e-42
ENSG00000145439.12	CBR4	-0.839498	6.02393e-39	2.3739e-37		ENSG00000166900.17	STX3	-0.625749	6.13592e-44	2.48685e-42
ENSG00000105514.8	RAB3D	-0.958879	6.12845e-39	2.40986e-37		ENSG00000141503.17	MINK1	-0.757504	6.85423e-44	2.77196e-42
ENSG00000181588.16	MEX3D	0.830007	7.01616e-39	2.75297e-37		ENSG00000129946.10	SHC2	1.2237	7.10571e-44	2.86745e-42
ENSG00000131023.13	LATS1	-0.715433	1.11521e-38	4.36638e-37		ENSG00000111540.16	RAB5B	0.573668	7.5754e-44	3.05041e-42
ENSG00000143970.17	ASXL2	-0.710371	1.18333e-38	4.62313e-37		ENSG00000178401.16	DNAJC22	-0.608563	8.18487e-44	3.28873e-42
ENSG00000138756.17	BMP2K	-0.784648	1.30996e-38	5.10687e-37		ENSG00000080608.10	PUM3	-0.861836	9.02628e-44	3.61904e-42
ENSG00000127084.19	FGD3	2.98293	1.53663e-38	5.97771e-37		ENSG00000099219.14	ERMP1	-0.668968	1.01306e-43	4.05311e-42
ENSG00000108187.16	PBLD	1.59114	1.60835e-38	6.24337e-37		ENSG00000158156.8	XKR8	-0.791408	1.02832e-43	4.10538e-42
ENSG00000221869.5	CEBPD	1.34506	1.61838e-38	6.26889e-37		ENSG00000173762.8	CD7	0.776024	2.05691e-43	8.19431e-42
ENSG00000160588.10	MPZL3	-0.820271	1.62276e-38	6.27249e-37		ENSG00000166477.13	LEO1	-0.771834	2.19775e-43	8.73676e-42
ENSG00000124920.13	MYRF	0.69651	1.67167e-38	6.44781e-37		ENSG00000188042.8	ARL4C	0.854493	2.43374e-43	9.65434e-42
ENSG00000149657.20	LSM14B	0.745841	2.25423e-38	8.67642e-37		ENSG00000205269.6	TMEM170B	0.9423	3.82334e-43	1.51346e-41
ENSG00000067182.8	TNFRSF1A	-0.654182	2.43482e-38	9.35167e-37		ENSG00000119139.20	TJP2	-0.473141	5.8966e-43	2.32922e-41
ENSG00000115808.12	STRN	-0.863867	2.65517e-38	1.01765e-36		ENSG00000070814.21	TCOF1	-0.58477	5.94455e-43	2.34321e-41
ENSG00000146247.14	PHIP	-0.67257	3.71606e-38	1.42126e-36		ENSG00000170385.10	SLC30A1	0.737551	6.13905e-43	2.41478e-41
ENSG00000137996.12	RTCA	-0.821513	4.16827e-38	1.59086e-36		ENSG00000105647.18	PIK3R2	0.663069	9.44997e-43	3.70931e-41
ENSG00000174469.23	CNTNAP2	-0.929186	5.25656e-38	2.00201e-36		ENSG00000187193.9	MT1X	0.932157	1.67529e-42	6.56207e-41
ENSG00000118503.15	TNFAIP3	0.908016	7.04809e-38	2.67872e-36		ENSG00000102144.15	PGK1	-0.480633	2.62122e-42	1.02458e-40
ENSG00000064651.14	SLC12A2	-0.861447	7.22722e-38	2.74106e-36		ENSG00000111057.11	KRT18	-0.645327	2.70149e-42	1.05375e-40
ENSG00000198715.13	GLMP	0.685501	8.98091e-38	3.39909e-36		ENSG00000164687.11	FABP5	-0.751456	2.94078e-42	1.1447e-40
ENSG00000122884.12	P4HA1	-0.609503	9.06214e-38	3.4227e-36		ENSG00000101361.17	NOP56	-0.6246	4.1631e-42	1.61712e-40
ENSG00000166450.13	PRTG	-0.716846	1.19346e-37	4.49825e-36		ENSG00000112699.11	GMDS	-0.927711	5.10794e-42	1.98002e-40
ENSG00000164209.17	SLC25A46	-0.900739	1.21343e-37	4.56357e-36		ENSG00000141485.17	SLC13A5	0.652355	5.55493e-42	2.14883e-40
ENSG00000175832.13	ETV4	-0.563144	1.21581e-37	4.56357e-36		ENSG00000167183.3	PRR15L	3.20154	5.60822e-42	2.16496e-40
ENSG00000139278.10	GLIPR1	1.40159	1.27881e-37	4.79014e-36		ENSG00000099864.18	PALM	1.02651	5.85612e-42	2.25599e-40
ENSG00000109790.16	KLHL5	0.647588	1.79991e-37	6.72817e-36		ENSG00000136870.10	ZNF189	0.850863	7.23637e-42	2.78198e-40
ENSG00000070614.15	NDST1	0.687397	1.82847e-37	6.8209e-36		ENSG00000135124.14	P2RX4	0.776311	8.40472e-42	3.22451e-40
ENSG00000125170.11	DOK4	0.704276	1.85126e-37	6.89178e-36		ENSG00000064601.18	CTSA	0.520955	8.93081e-42	3.41933e-40
ENSG00000115486.12	GGCX	-0.641464	2.20491e-37	8.19153e-36		ENSG00000184182.18	UBE2F	-0.923916	1.21727e-41	4.65101e-40
ENSG00000061987.16	MON2	-0.765659	3.24519e-37	1.20317e-35		ENSG00000170525.21	PFKFB3	0.698424	1.24208e-41	4.73611e-40
ENSG00000161653.11	NAGS	-1.48701	3.81769e-37	1.41255e-35		ENSG00000179387.10	ELMOD2	-0.637213	1.24787e-41	4.7485e-40
ENSG00000067533.6	RRP15	-0.723978	3.88222e-37	1.4335e-35		ENSG00000136122.17	BORA	-0.97335	1.89639e-41	7.20164e-40
ENSG00000145391.13	SETD7	-0.526956	4.09657e-37	1.50958e-35		ENSG00000151689.13	INPP1	-0.765099	2.29338e-41	8.69157e-40
ENSG00000155158.20	TTC39B	-1.82078	4.16193e-37	1.53056e-35		ENSG00000113387.12	SUB1	-0.570907	2.45954e-41	9.30245e-40
ENSG00000261308.2	FIGNL2	0.822152	4.18012e-37	1.53415e-35		ENSG00000112769.20	LAMA4	-1.27704	3.40928e-41	1.28685e-39
ENSG00000173542.8	MOB1B	-1.09793	4.51351e-37	1.65316e-35		ENSG00000186907.8	RTN4RL2	1.50617	3.49148e-41	1.31522e-39
ENSG00000116991.10	SIPA1L2	-0.824267	6.72139e-37	2.45689e-35		ENSG00000087269.16	NOP14	-0.535885	3.95447e-41	1.48662e-39
ENSG00000276850.5	AC245041.2	2.823	7.4571e-37	2.72034e-35		ENSG00000119431.9	HDHD3	0.919619	4.87389e-41	1.82859e-39
ENSG00000152056.17	AP1S3	-1.59036	8.30899e-37	3.02504e-35		ENSG00000099194.6	SCD	0.396143	5.3434e-41	2.00072e-39
ENSG00000169100.14	SLC25A6	0.591061	8.92366e-37	3.24232e-35		ENSG00000112379.9	ARFGEF3	-0.775451	6.09041e-41	2.27586e-39
ENSG00000188522.15	FAM83G	0.741994	9.87601e-37	3.58119e-35		ENSG00000132182.12	NUP210	0.516925	6.52616e-41	2.43383e-39
ENSG00000159216.18	RUNX1	-1.20919	1.19122e-36	4.31093e-35		ENSG00000145321.13	GC	0.739342	7.05094e-41	2.6243e-39
ENSG00000181852.18	RNF41	0.724547	1.43302e-36	5.17568e-35		ENSG00000198431.16	TXNRD1	-0.47788	9.68835e-41	3.59875e-39
ENSG00000163577.8	EIF5A2	-1.02702	1.57022e-36	5.65996e-35		ENSG00000186174.12	BCL9L	-0.816274	1.13274e-40	4.19921e-39
ENSG00000066654.14	THUMPD1	-0.914232	1.58996e-36	5.71977e-35		ENSG00000100441.10	KHNYN	0.744004	1.24488e-40	4.6058e-39
ENSG00000004961.15	HCCS	-0.964115	1.65082e-36	5.92697e-35		ENSG00000124212.6	PTGIS	1.30056	1.29009e-40	4.76365e-39
ENSG00000119321.9	FKBP15	-0.978445	1.6568e-36	5.93671e-35		ENSG00000048162.20	NOP16	-0.945752	1.55066e-40	5.7145e-39
ENSG00000163346.17	PBXIP1	0.599259	2.36788e-36	8.46795e-35		ENSG00000198168.9	SVIP	-0.834803	1.88927e-40	6.94863e-39
ENSG00000196850.6	PPTC7	-0.86499	2.53249e-36	9.03886e-35		ENSG00000117479.15	SLC19A2	-0.698168	1.94146e-40	7.12657e-39
ENSG00000156096.14	UGT2B4	-1.29869	2.63608e-36	9.39014e-35		ENSG00000074695.6	LMAN1	-0.486301	2.36598e-40	8.66784e-39
ENSG00000224189.8	HAGLR	-0.808786	2.68939e-36	9.56127e-35		ENSG00000204103.4	MAFB	1.64659	2.62428e-40	9.59531e-39
ENSG00000107643.16	MAPK8	-0.763155	2.80705e-36	9.96009e-35		ENSG00000116741.8	RGS2	-1.27868	3.0341e-40	1.10721e-38
ENSG00000136982.6	DSCC1	-1.1862	3.01043e-36	1.06609e-34		ENSG00000116117.18	PARD3B	1.05711	3.06633e-40	1.11679e-38
ENSG00000184678.10	H2BC21	1.44261	3.78789e-36	1.3388e-34		ENSG00000118596.12	SLC16A7	-0.665782	3.49954e-40	1.27209e-38
ENSG00000076513.17	ANKRD13A	-0.828699	4.50688e-36	1.58983e-34		ENSG00000165997.5	ARL5B	-0.574913	3.88103e-40	1.40802e-38
ENSG00000004478.8	FKBP4	-0.534734	4.68872e-36	1.65078e-34		ENSG00000180329.14	CCDC43	-0.825773	4.57208e-40	1.65552e-38
ENSG00000151503.12	NCAPD3	-0.545718	6.00321e-36	2.10949e-34		ENSG00000197170.10	PSMD12	-0.618185	6.21692e-40	2.24675e-38
ENSG00000084463.8	WBP11	-0.640303	6.08153e-36	2.13288e-34		ENSG00000131018.24	SYNE1	0.872759	6.9341e-40	2.5011e-38
ENSG00000171766.16	GATM	-0.595	6.3198e-36	2.21218e-34		ENSG00000168615.12	ADAM9	-0.480355	7.86555e-40	2.8316e-38
ENSG00000197321.14	SVIL	0.937339	6.35466e-36	2.2201e-34		ENSG00000179833.4	SERTAD2	-0.720853	1.08603e-39	3.9022e-38
ENSG00000105835.12	NAMPT	-0.765294	7.92273e-36	2.76261e-34		ENSG00000008735.14	MAPK8IP2	2.01298	1.67298e-39	5.99961e-38
ENSG00000206557.6	TRIM71	0.560108	8.07396e-36	2.80996e-34		ENSG00000158435.8	CNOT11	-0.49972	1.73317e-39	6.20356e-38
ENSG00000149591.17	TAGLN	2.78175	9.8093e-36	3.40737e-34		ENSG00000092421.16	SEMA6A	-0.816685	1.76713e-39	6.313e-38
ENSG00000204388.7	HSPA1B	-0.855663	1.0465e-35	3.6282e-34		ENSG00000156642.17	NPTN	-0.527404	1.91032e-39	6.81153e-38
ENSG00000143515.18	ATP8B2	-0.732894	1.16853e-35	4.04355e-34		ENSG00000120915.14	EPHX2	0.714646	2.29506e-39	8.1678e-38
ENSG00000071794.16	HLTF	-0.835744	1.23332e-35	4.25965e-34		ENSG00000101194.18	SLC17A9	-0.607178	3.24515e-39	1.15271e-37
ENSG00000160058.18	BSDC1	0.617796	1.26613e-35	4.36466e-34		ENSG00000139354.11	GAS2L3	-0.626536	3.7316e-39	1.32298e-37
ENSG00000138600.10	SPPL2A	-0.742146	1.37373e-35	4.72662e-34		ENSG00000216775.3	AL109918.1	0.735905	5.09437e-39	1.80271e-37
ENSG00000108244.17	KRT23	-2.1447	1.5395e-35	5.28696e-34		ENSG00000153317.15	ASAP1	-0.648008	6.09771e-39	2.15368e-37
ENSG00000041353.10	RAB27B	-2.45165	1.65368e-35	5.66838e-34		ENSG00000184117.12	NIPSNAP1	0.433394	6.4266e-39	2.26556e-37
ENSG00000242193.11	CRYZL2P	-1.86911	1.70007e-35	5.8164e-34		ENSG00000095321.17	CRAT	0.677458	7.18331e-39	2.52755e-37
ENSG00000112699.11	GMDS	-0.898245	1.7892e-35	6.10983e-34		ENSG00000119285.11	HEATR1	-0.519946	7.68652e-39	2.69953e-37
ENSG00000100522.10	GNPNAT1	-0.601721	1.9447e-35	6.62841e-34		ENSG00000146233.8	CYP39A1	-1.09985	8.06909e-39	2.82857e-37
ENSG00000112531.17	QKI	-0.531341	2.25742e-35	7.67988e-34		ENSG00000086189.10	DIMT1	-0.71878	8.93587e-39	3.12655e-37
ENSG00000182158.15	CREB3L2	-0.524735	5.16401e-35	1.75354e-33		ENSG00000072110.13	ACTN1	-0.473796	1.14461e-38	3.99737e-37
ENSG00000173166.18	RAPH1	-0.630738	5.66881e-35	1.92137e-33		ENSG00000166128.13	RAB8B	-0.526057	1.24103e-38	4.32601e-37
ENSG00000151012.13	SLC7A11	-0.614414	5.77814e-35	1.95478e-33		ENSG00000250742.4	LINC02381	0.986502	1.3419e-38	4.66891e-37
ENSG00000145012.13	LPP	0.73424	1.03302e-34	3.48827e-33		ENSG00000100897.17	DCAF11	0.572783	1.52968e-38	5.31235e-37
ENSG00000076641.4	PAG1	-1.01203	1.06646e-34	3.59452e-33		ENSG00000112818.10	MEP1A	-0.511181	1.96755e-38	6.82034e-37
ENSG00000159399.10	HK2	-0.574985	1.11354e-34	3.74623e-33		ENSG00000102393.11	GLA	-0.715581	2.58216e-38	8.93428e-37
ENSG00000146070.17	PLA2G7	-1.20929	1.23229e-34	4.13809e-33		ENSG00000180767.10	CHST13	0.665821	2.69108e-38	9.29391e-37
ENSG00000144401.14	METTL21A	-0.893936	1.24952e-34	4.18821e-33		ENSG00000091262.15	ABCC6	0.688497	2.71025e-38	9.34286e-37
ENSG00000275993.3	SIK1B	0.805808	1.49112e-34	4.9888e-33		ENSG00000119888.11	EPCAM	0.69775	2.7391e-38	9.42493e-37
ENSG00000107021.16	TBC1D13	0.675009	1.79717e-34	6.00168e-33		ENSG00000141736.13	ERBB2	0.577658	2.8715e-38	9.86234e-37
ENSG00000166866.13	MYO1A	-1.22801	1.92344e-34	6.41159e-33		ENSG00000138764.15	CCNG2	0.773804	4.36373e-38	1.496e-36
ENSG00000106069.22	CHN2	-1.1961	2.11328e-34	7.0315e-33		ENSG00000162576.16	MXRA8	0.902672	4.55383e-38	1.55831e-36
ENSG00000146233.8	CYP39A1	-1.08533	2.3738e-34	7.88389e-33		ENSG00000143952.20	VPS54	-0.640457	4.86772e-38	1.66268e-36
ENSG00000167074.15	TEF	0.860393	2.70456e-34	8.96601e-33		ENSG00000143412.10	ANXA9	1.17248	4.92149e-38	1.67798e-36
ENSG00000213096.10	AC092279.1	-1.32206	2.85905e-34	9.4609e-33		ENSG00000143158.11	MPC2	0.553536	5.22711e-38	1.77893e-36
ENSG00000157087.20	ATP2B2	-0.590601	3.03624e-34	1.0029e-32		ENSG00000171865.10	RNASEH1	-0.721816	5.84252e-38	1.98115e-36
ENSG00000176994.11	SMCR8	0.627087	3.42875e-34	1.13049e-32		ENSG00000197498.13	RPF2	-0.714155	5.83216e-38	1.98115e-36
ENSG00000119927.14	GPAM	-0.587811	4.42182e-34	1.45528e-32		ENSG00000077232.18	DNAJC10	-0.51293	6.16798e-38	2.08773e-36
ENSG00000125772.14	GPCPD1	-0.66856	4.51258e-34	1.48246e-32		ENSG00000145919.11	BOD1	-0.579716	9.13364e-38	3.08595e-36
ENSG00000162407.9	PLPP3	0.739146	4.96247e-34	1.62731e-32		ENSG00000164134.13	NAA15	-0.543303	1.27912e-37	4.3139e-36
ENSG00000182307.14	C8orf33	0.614721	5.14861e-34	1.68531e-32		ENSG00000272886.6	DCP1A	-0.750346	1.34664e-37	4.53345e-36
ENSG00000155380.11	SLC16A1	-0.643809	5.32575e-34	1.74016e-32		ENSG00000197713.15	RPE	-0.597139	1.37297e-37	4.61379e-36
ENSG00000072042.13	RDH11	-0.529346	5.34309e-34	1.74269e-32		ENSG00000157827.20	FMNL2	-0.617563	1.42008e-37	4.76353e-36
ENSG00000099256.19	PRTFDC1	-0.926264	5.4031e-34	1.75911e-32		ENSG00000137449.16	CPEB2	0.884428	1.60571e-37	5.37653e-36
ENSG00000159674.12	SPON2	-0.835761	5.56582e-34	1.80884e-32		ENSG00000136875.12	PRPF4	-0.568813	1.64789e-37	5.5079e-36
ENSG00000121769.8	FABP3	1.64782	5.63828e-34	1.82912e-32		ENSG00000196950.14	SLC39A10	-0.853918	1.89707e-37	6.32945e-36
ENSG00000204389.10	HSPA1A	-0.640135	6.25156e-34	2.02446e-32		ENSG00000103226.18	NOMO3	-0.624227	2.02735e-37	6.75207e-36
ENSG00000025772.8	TOMM34	0.572019	7.11689e-34	2.30058e-32		ENSG00000102804.15	TSC22D1	0.650395	2.04807e-37	6.80891e-36
ENSG00000108239.9	TBC1D12	0.77698	7.23981e-34	2.33616e-32		ENSG00000113460.13	BRIX1	-0.580011	3.46533e-37	1.15002e-35
ENSG00000250722.6	SELENOP	-0.73678	9.12852e-34	2.94039e-32		ENSG00000179041.4	RRS1	-0.630058	4.3689e-37	1.44731e-35
ENSG00000104886.12	PLEKHJ1	1.04918	1.16835e-33	3.7567e-32		ENSG00000196660.10	SLC30A10	0.785823	5.28442e-37	1.74751e-35
ENSG00000055070.17	SZRD1	0.556769	1.24051e-33	3.98168e-32		ENSG00000109072.14	VTN	0.508785	5.46467e-37	1.80392e-35
ENSG00000156675.16	RAB11FIP1	-0.626986	1.51606e-33	4.85753e-32		ENSG00000087076.9	HSD17B14	1.34454	6.18383e-37	2.03772e-35
ENSG00000185222.10	TCEAL9	0.692707	1.59833e-33	5.11213e-32		ENSG00000155465.18	SLC7A7	0.79805	6.43648e-37	2.11724e-35
ENSG00000166974.13	MAPRE2	-0.683823	1.73892e-33	5.55202e-32		ENSG00000239672.7	NME1	-0.604329	6.52247e-37	2.14176e-35
ENSG00000122218.16	COPA	-0.474535	1.84487e-33	5.87995e-32		ENSG00000151726.14	ACSL1	0.596726	6.67626e-37	2.18841e-35
ENSG00000164488.12	DACT2	1.04843	1.97771e-33	6.2923e-32		ENSG00000069020.18	MAST4	0.930812	6.90336e-37	2.25888e-35
ENSG00000079308.19	TNS1	1.11654	2.37881e-33	7.54203e-32		ENSG00000221890.4	NPTXR	-1.83375	7.70303e-37	2.51615e-35
ENSG00000082269.16	FAM135A	-0.758765	2.37605e-33	7.54203e-32		ENSG00000101670.12	LIPG	-0.687494	9.87442e-37	3.21417e-35
ENSG00000148120.16	AOPEP	0.70509	2.40736e-33	7.61925e-32		ENSG00000133639.6	BTG1	0.533982	9.86243e-37	3.21417e-35
ENSG00000137331.12	IER3	-1.08142	2.51528e-33	7.94698e-32		ENSG00000186350.12	RXRA	0.562612	1.00841e-36	3.27672e-35
ENSG00000116096.6	SPR	-0.794975	2.52229e-33	7.95529e-32		ENSG00000197461.13	PDGFA	0.995761	1.35501e-36	4.39533e-35
ENSG00000133835.16	HSD17B4	-0.535231	3.49905e-33	1.10169e-31		ENSG00000113658.18	SMAD5	-0.562976	1.43221e-36	4.63768e-35
ENSG00000118985.16	ELL2	-0.618294	3.70642e-33	1.16295e-31		ENSG00000164638.10	SLC29A4	0.687537	1.51689e-36	4.90338e-35
ENSG00000188582.9	PAQR9	-0.966477	3.70382e-33	1.16295e-31		ENSG00000140391.15	TSPAN3	0.554142	1.59676e-36	5.15267e-35
ENSG00000177426.20	TGIF1	0.607605	4.44106e-33	1.39105e-31		ENSG00000138413.13	IDH1	0.418152	1.70822e-36	5.50283e-35
ENSG00000074590.13	NUAK1	0.693903	4.50052e-33	1.40725e-31		ENSG00000261308.2	FIGNL2	0.74794	1.97072e-36	6.33752e-35
ENSG00000120253.14	NUP43	-0.581943	5.91577e-33	1.84659e-31		ENSG00000214530.9	STARD10	0.616323	1.98797e-36	6.382e-35
ENSG00000173273.16	TNKS	-0.555343	6.50596e-33	2.02734e-31		ENSG00000089195.15	TRMT6	-0.649687	2.06742e-36	6.62566e-35
ENSG00000131242.18	RAB11FIP4	0.623182	7.11967e-33	2.21478e-31		ENSG00000172115.9	CYCS	-0.493612	2.084e-36	6.66736e-35
ENSG00000066135.13	KDM4A	0.597103	7.15158e-33	2.21711e-31		ENSG00000204899.6	MZT1	-0.634665	2.22355e-36	7.10169e-35
ENSG00000131236.17	CAP1	-0.455339	7.14144e-33	2.21711e-31		ENSG00000109519.13	GRPEL1	-0.542661	2.30795e-36	7.35865e-35
ENSG00000107651.13	SEC23IP	-0.544485	7.41836e-33	2.2959e-31		ENSG00000133393.13	FOPNL	-0.691133	2.47826e-36	7.88822e-35
ENSG00000076685.18	NT5C2	0.503345	8.26446e-33	2.55341e-31		ENSG00000097046.13	CDC7	-0.867924	2.64834e-36	8.41524e-35
ENSG00000091127.14	PUS7	-0.759603	8.87777e-33	2.73824e-31		ENSG00000163251.4	FZD5	0.58773	2.72316e-36	8.63829e-35
ENSG00000072682.18	P4HA2	-0.720542	9.22669e-33	2.84104e-31		ENSG00000182568.17	SATB1	0.867078	2.91618e-36	9.23491e-35
ENSG00000071127.17	WDR1	0.520528	9.32972e-33	2.8679e-31		ENSG00000198363.18	ASPH	-0.445875	4.00756e-36	1.26696e-34
ENSG00000182400.15	TRAPPC6B	-1.03297	1.00352e-32	3.07955e-31		ENSG00000082516.9	GEMIN5	-0.603748	4.13428e-36	1.30481e-34
ENSG00000172086.9	KRCC1	-1.16646	1.05918e-32	3.24489e-31		ENSG00000183762.12	KREMEN1	0.905574	4.3998e-36	1.38627e-34
ENSG00000166068.13	SPRED1	-0.749588	1.10135e-32	3.36839e-31		ENSG00000167202.11	TBC1D2B	0.651823	5.23838e-36	1.64771e-34
ENSG00000134285.11	FKBP11	-0.601183	1.42452e-32	4.34946e-31		ENSG00000196497.17	IPO4	-0.563194	5.295e-36	1.66272e-34
ENSG00000187164.20	SHTN1	-0.620351	1.73599e-32	5.29156e-31		ENSG00000152256.13	PDK1	-0.748123	5.94847e-36	1.86479e-34
ENSG00000004468.13	CD38	-1.38863	1.92095e-32	5.84554e-31		ENSG00000135744.8	AGT	0.509028	5.98568e-36	1.87331e-34
ENSG00000082014.16	SMARCD3	0.961091	2.16926e-32	6.59014e-31		ENSG00000177707.11	NECTIN3	-0.733903	6.24376e-36	1.95081e-34
ENSG00000204128.6	C2orf72	0.547898	2.48546e-32	7.53813e-31		ENSG00000196290.15	NIF3L1	-0.777959	7.01323e-36	2.18757e-34
ENSG00000005020.13	SKAP2	0.759719	2.54813e-32	7.7153e-31		ENSG00000003096.14	KLHL13	0.878773	7.1152e-36	2.21567e-34
ENSG00000177425.11	PAWR	0.600687	2.73487e-32	8.26697e-31		ENSG00000120254.15	MTHFD1L	-0.653624	7.92011e-36	2.46222e-34
ENSG00000155629.15	PIK3AP1	0.754637	2.90565e-32	8.76858e-31		ENSG00000243678.11	NME2	-0.468895	8.25457e-36	2.56193e-34
ENSG00000181458.10	TMEM45A	-0.978458	2.96987e-32	8.94752e-31		ENSG00000139146.14	SINHCAF	-0.505391	8.75028e-36	2.71128e-34
ENSG00000221823.11	PPP3R1	-0.557239	3.09922e-32	9.32179e-31		ENSG00000163694.15	RBM47	0.540791	9.70073e-36	3.0008e-34
ENSG00000152952.12	PLOD2	-0.676712	3.446e-32	1.03477e-30		ENSG00000095303.17	PTGS1	1.40517	1.01843e-35	3.14517e-34
ENSG00000028203.18	VEZT	-0.77695	3.79897e-32	1.13888e-30		ENSG00000166226.13	CCT2	-0.501515	1.29246e-35	3.98486e-34
ENSG00000048028.11	USP28	-0.988361	4.43874e-32	1.32848e-30		ENSG00000101384.12	JAG1	-0.641893	1.52051e-35	4.68026e-34
ENSG00000115944.15	COX7A2L	0.550948	4.49945e-32	1.34443e-30		ENSG00000181610.13	MRPS23	-0.644965	1.54809e-35	4.75732e-34
ENSG00000111880.16	RNGTT	-0.738885	5.0825e-32	1.51615e-30		ENSG00000178597.7	PSAPL1	-1.37324	1.58487e-35	4.86236e-34
ENSG00000163710.9	PCOLCE2	-0.671148	5.66918e-32	1.68839e-30		ENSG00000128989.10	ARPP19	-0.516742	2.24427e-35	6.8741e-34
ENSG00000176208.9	ATAD5	-1.03391	5.86591e-32	1.74412e-30		ENSG00000167617.3	CDC42EP5	1.39753	2.42396e-35	7.41232e-34
ENSG00000135272.10	MDFIC	-0.748883	6.02271e-32	1.78782e-30		ENSG00000101084.18	RAB5IF	-0.56107	3.10222e-35	9.47089e-34
ENSG00000172687.13	ZNF738	1.20292	8.74908e-32	2.5929e-30		ENSG00000198324.13	PHETA1	-0.832167	3.67525e-35	1.1202e-33
ENSG00000143842.15	SOX13	-0.744771	9.40498e-32	2.78274e-30		ENSG00000187134.14	AKR1C1	-0.443376	3.6971e-35	1.12503e-33
ENSG00000152256.13	PDK1	-0.700773	9.94623e-32	2.9381e-30		ENSG00000115419.13	GLS	-0.530711	3.82504e-35	1.16206e-33
ENSG00000164327.13	RICTOR	-0.641131	1.04367e-31	3.07798e-30		ENSG00000102572.14	STK24	-0.576662	3.83807e-35	1.16413e-33
ENSG00000066117.15	SMARCD1	0.487127	1.07479e-31	3.16463e-30		ENSG00000115073.8	ACTR1B	0.593681	3.90384e-35	1.18216e-33
ENSG00000107742.13	SPOCK2	-0.811468	1.12614e-31	3.31045e-30		ENSG00000110400.11	NECTIN1	0.628093	4.05499e-35	1.22595e-33
ENSG00000134987.11	WDR36	-0.643071	1.13212e-31	3.32266e-30		ENSG00000174827.14	PDZK1	0.67147	4.10162e-35	1.23804e-33
ENSG00000104419.15	NDRG1	-0.527688	1.37538e-31	4.03009e-30		ENSG00000176658.17	MYO1D	0.624092	4.32172e-35	1.30237e-33
ENSG00000117228.10	GBP1	1.3854	1.39987e-31	4.09524e-30		ENSG00000117114.19	ADGRL2	-0.45509	4.98448e-35	1.49968e-33
ENSG00000111885.7	MAN1A1	-0.485293	1.49836e-31	4.37632e-30		ENSG00000175792.12	RUVBL1	-0.505779	5.16982e-35	1.55294e-33
ENSG00000132300.19	PTCD3	-0.710393	1.54441e-31	4.50358e-30		ENSG00000155304.6	HSPA13	-0.62904	6.97152e-35	2.09079e-33
ENSG00000165219.22	GAPVD1	-0.573651	1.61592e-31	4.70454e-30		ENSG00000137133.11	HINT2	0.689964	7.25834e-35	2.17332e-33
ENSG00000196937.11	FAM3C	-0.477982	1.75988e-31	5.11549e-30		ENSG00000086300.15	SNX10	-0.901014	7.27225e-35	2.174e-33
ENSG00000140093.10	SERPINA10	-1.02284	1.82987e-31	5.31042e-30		ENSG00000108244.17	KRT23	-2.13319	7.94972e-35	2.37272e-33
ENSG00000130402.12	ACTN4	0.500928	1.84417e-31	5.34338e-30		ENSG00000164442.10	CITED2	0.592718	9.55547e-35	2.84744e-33
ENSG00000132356.11	PRKAA1	-0.476512	1.98927e-31	5.75462e-30		ENSG00000041802.11	LSG1	-0.638268	1.00272e-34	2.98326e-33
ENSG00000183010.17	PYCR1	-0.544771	2.78424e-31	8.04154e-30		ENSG00000166510.14	CCDC68	-0.728999	1.05326e-34	3.12865e-33
ENSG00000206418.4	RAB12	-0.790253	2.92211e-31	8.42636e-30		ENSG00000174574.16	AKIRIN1	-0.490598	1.52401e-34	4.51978e-33
ENSG00000135046.14	ANXA1	1.07951	2.96986e-31	8.55047e-30		ENSG00000135521.9	LTV1	-0.671004	2.00873e-34	5.94788e-33
ENSG00000103485.19	QPRT	0.473577	3.19153e-31	9.17413e-30		ENSG00000052802.13	MSMO1	0.445722	2.21548e-34	6.54967e-33
ENSG00000076356.7	PLXNA2	-0.891441	3.37076e-31	9.67402e-30		ENSG00000161533.12	ACOX1	0.499546	2.2871e-34	6.75073e-33
ENSG00000213977.8	TAX1BP3	-0.878412	3.39364e-31	9.72432e-30		ENSG00000149925.20	ALDOA	-0.459451	2.57188e-34	7.57933e-33
ENSG00000125629.15	INSIG2	-0.914893	3.81384e-31	1.09112e-29		ENSG00000109971.14	HSPA8	-0.538496	3.34063e-34	9.82935e-33
ENSG00000113615.13	SEC24A	-0.598178	3.85982e-31	1.10254e-29		ENSG00000229314.5	ORM1	0.577279	3.71355e-34	1.09094e-32
ENSG00000103042.9	SLC38A7	0.849825	4.26483e-31	1.21631e-29		ENSG00000271303.1	SRXN1	-0.517036	3.75372e-34	1.10101e-32
ENSG00000100345.21	MYH9	0.593843	5.05407e-31	1.43914e-29		ENSG00000100417.12	PMM1	0.840943	4.14815e-34	1.2148e-32
ENSG00000143344.15	RGL1	0.716848	6.15835e-31	1.75084e-29		ENSG00000095564.14	BTAF1	-0.61603	4.29533e-34	1.25593e-32
ENSG00000104320.13	NBN	-0.923807	6.60643e-31	1.8753e-29		ENSG00000108784.10	NAGLU	0.696659	4.74663e-34	1.38572e-32
ENSG00000122705.17	CLTA	0.55314	6.8738e-31	1.94815e-29		ENSG00000242498.8	ARPIN	0.770391	5.23168e-34	1.52494e-32
ENSG00000065485.20	PDIA5	-0.621502	6.88962e-31	1.94959e-29		ENSG00000108671.11	PSMD11	-0.438353	5.82339e-34	1.69477e-32
ENSG00000064225.12	ST3GAL6	-0.728985	8.01945e-31	2.26578e-29		ENSG00000172057.10	ORMDL3	-0.63446	5.88622e-34	1.71039e-32
ENSG00000067992.15	PDK3	-0.756364	8.21785e-31	2.31823e-29		ENSG00000144040.13	SFXN5	0.677619	5.95706e-34	1.72829e-32
ENSG00000112297.16	CRYBG1	0.650202	8.46748e-31	2.38494e-29		ENSG00000129474.16	AJUBA	0.556673	6.2748e-34	1.81765e-32
ENSG00000117834.12	SLC5A9	1.08373	8.73587e-31	2.45673e-29		ENSG00000108829.10	LRRC59	-0.438468	7.83157e-34	2.26509e-32
ENSG00000121858.11	TNFSF10	-1.64214	8.87205e-31	2.49117e-29		ENSG00000105176.18	URI1	-0.712428	8.667e-34	2.50285e-32
ENSG00000198668.12	CALM1	-0.461867	9.51741e-31	2.66825e-29		ENSG00000100591.8	AHSA1	-0.50085	9.2214e-34	2.65884e-32
ENSG00000065413.20	ANKRD44	-2.63713	1.41319e-30	3.95583e-29		ENSG00000257017.9	HP	0.742559	9.34552e-34	2.69047e-32
ENSG00000111412.6	C12orf49	0.572863	1.5509e-30	4.33465e-29		ENSG00000113140.11	SPARC	0.808236	1.05031e-33	3.01909e-32
ENSG00000145740.19	SLC30A5	-0.623154	2.26786e-30	6.32875e-29		ENSG00000132603.15	NIP7	-0.578664	1.14631e-33	3.28997e-32
ENSG00000048828.17	FAM120A	-0.534893	2.36454e-30	6.58844e-29		ENSG00000152990.14	ADGRA3	-0.430996	1.17438e-33	3.36536e-32
ENSG00000103187.8	COTL1	-0.665846	2.51862e-30	7.00702e-29		ENSG00000106348.18	IMPDH1	-0.587536	1.6046e-33	4.59116e-32
ENSG00000087077.14	TRIP6	0.837558	3.35397e-30	9.31676e-29		ENSG00000136026.14	CKAP4	-0.449924	1.64177e-33	4.69034e-32
ENSG00000100997.20	ABHD12	0.502895	3.92989e-30	1.08999e-28		ENSG00000154080.14	CHST9	0.723315	1.99503e-33	5.69086e-32
ENSG00000258441.1	LINC00641	-0.793697	3.94055e-30	1.09128e-28		ENSG00000162460.7	TMEM82	1.52543	2.13001e-33	6.06663e-32
ENSG00000100225.18	FBXO7	-0.56425	4.12271e-30	1.13999e-28		ENSG00000070214.16	SLC44A1	0.478995	2.29601e-33	6.52947e-32
ENSG00000168264.10	IRF2BP2	-0.525016	4.24887e-30	1.17309e-28		ENSG00000116954.8	RRAGC	0.655892	2.68652e-33	7.62842e-32
ENSG00000077157.22	PPP1R12B	0.866307	4.58451e-30	1.26384e-28		ENSG00000152492.15	CCDC50	-0.473955	2.73406e-33	7.75163e-32
ENSG00000142541.17	RPL13A	0.435408	4.83156e-30	1.32992e-28		ENSG00000133935.7	ERG28	0.522615	3.18357e-33	9.01239e-32
ENSG00000112394.17	SLC16A10	-0.758906	5.6189e-30	1.5443e-28		ENSG00000197329.12	PELI1	-0.694569	3.24457e-33	9.17118e-32
ENSG00000068796.17	KIF2A	-0.574785	5.69006e-30	1.5615e-28		ENSG00000144152.13	FBLN7	1.50492	3.58804e-33	1.01267e-31
ENSG00000139163.16	ETNK1	-0.485145	6.54532e-30	1.7935e-28		ENSG00000137955.16	RABGGTB	-0.670379	3.69087e-33	1.04012e-31
ENSG00000146830.10	GIGYF1	0.710488	7.07442e-30	1.93556e-28		ENSG00000111711.10	GOLT1B	-0.571306	5.08956e-33	1.43213e-31
ENSG00000137414.6	FAM8A1	-0.809006	7.71111e-30	2.10658e-28		ENSG00000170537.13	TMC7	-1.00368	5.47732e-33	1.53892e-31
ENSG00000146409.12	SLC18B1	-0.617227	8.41699e-30	2.29597e-28		ENSG00000123933.17	MXD4	0.637776	5.78159e-33	1.62197e-31
ENSG00000182923.17	CEP63	-0.972117	9.68805e-30	2.63872e-28		ENSG00000003137.8	CYP26B1	-0.932615	6.2705e-33	1.75649e-31
ENSG00000115756.13	HPCAL1	-0.898988	1.02338e-29	2.78318e-28		ENSG00000120802.13	TMPO	-0.487701	6.74717e-33	1.88719e-31
ENSG00000171488.15	LRRC8C	-1.12137	1.03243e-29	2.80362e-28		ENSG00000172932.15	ANKRD13D	-0.654485	6.89563e-33	1.92583e-31
ENSG00000107854.6	TNKS2	-0.515178	1.29009e-29	3.49806e-28		ENSG00000109606.13	DHX15	-0.424126	7.757e-33	2.16316e-31
ENSG00000280088.1	AC126474.2	-1.50642	1.48242e-29	4.01359e-28		ENSG00000100473.18	COCH	-0.413293	9.24528e-33	2.57435e-31
ENSG00000148154.10	UGCG	-0.767731	1.69836e-29	4.59139e-28		ENSG00000042493.16	CAPG	0.622728	9.67757e-33	2.69071e-31
ENSG00000145817.17	YIPF5	-0.586699	1.88621e-29	5.09164e-28		ENSG00000146731.11	CCT6A	-0.476427	1.02957e-32	2.85832e-31
ENSG00000128645.15	HOXD1	-2.0039	1.99992e-29	5.39059e-28		ENSG00000106263.18	EIF3B	-0.433078	1.1107e-32	3.07897e-31
ENSG00000100335.15	MIEF1	-0.504439	2.12776e-29	5.72666e-28		ENSG00000213886.4	UBD	0.847554	1.18958e-32	3.29275e-31
ENSG00000091262.15	ABCC6	0.637732	2.19648e-29	5.90289e-28		ENSG00000164488.12	DACT2	0.959213	1.35567e-32	3.74695e-31
ENSG00000115504.14	EHBP1	-0.632504	3.08934e-29	8.29011e-28		ENSG00000160072.20	ATAD3B	-0.706459	1.48238e-32	4.09111e-31
ENSG00000197579.8	TOPORS	-0.882852	3.2021e-29	8.58001e-28		ENSG00000164300.17	SERINC5	0.551809	1.54819e-32	4.26644e-31
ENSG00000008517.16	IL32	0.748832	3.36389e-29	9.00026e-28		ENSG00000088926.14	F11	1.74542	1.72134e-32	4.7366e-31
ENSG00000178772.7	CPN2	-0.709219	3.43605e-29	9.17981e-28		ENSG00000116852.14	KIF21B	-1.12861	1.87638e-32	5.15563e-31
ENSG00000165813.20	CCDC186	-0.805346	3.48237e-29	9.28989e-28		ENSG00000117748.10	RPA2	-0.541598	2.09418e-32	5.74561e-31
ENSG00000154447.15	SH3RF1	0.622569	4.22371e-29	1.1251e-27		ENSG00000099204.20	ABLIM1	-0.448535	2.21331e-32	6.06355e-31
ENSG00000082438.17	COBLL1	-0.790354	4.65105e-29	1.23712e-27		ENSG00000114354.14	TFG	-0.526132	2.41163e-32	6.5972e-31
ENSG00000105849.6	TWISTNB	-0.713365	4.92784e-29	1.30883e-27		ENSG00000163754.17	GYG1	-0.671158	2.49132e-32	6.80523e-31
ENSG00000198356.12	GET3	0.62623	5.12718e-29	1.35979e-27		ENSG00000095383.20	TBC1D2	1.32417	3.17115e-32	8.64961e-31
ENSG00000116117.18	PARD3B	0.942764	5.4792e-29	1.45103e-27		ENSG00000135454.14	B4GALNT1	-0.687353	3.25638e-32	8.86913e-31
ENSG00000139793.18	MBNL2	-0.877649	5.68104e-29	1.50229e-27		ENSG00000111142.14	METAP2	-0.499931	3.34401e-32	9.09454e-31
ENSG00000072274.13	TFRC	-0.4083	5.89897e-29	1.55765e-27		ENSG00000175662.17	TOM1L2	1.0337	3.41489e-32	9.27381e-31
ENSG00000165804.16	ZNF219	1.01219	6.17955e-29	1.62937e-27		ENSG00000166963.13	MAP1A	-0.741109	3.49874e-32	9.48772e-31
ENSG00000119777.20	TMEM214	-0.618439	6.87078e-29	1.80901e-27		ENSG00000171497.5	PPID	-0.600676	4.15364e-32	1.12473e-30
ENSG00000183963.18	SMTN	0.696063	6.94516e-29	1.82594e-27		ENSG00000170759.11	KIF5B	-0.520666	4.73246e-32	1.27961e-30
ENSG00000109079.10	TNFAIP1	0.59358	7.14229e-29	1.87506e-27		ENSG00000146904.9	EPHA1	1.69099	5.22297e-32	1.4102e-30
ENSG00000171475.14	WIPF2	-0.659857	7.81915e-29	2.04979e-27		ENSG00000138385.16	SSB	-0.533015	7.0212e-32	1.89299e-30
ENSG00000281649.2	EBLN3P	-0.544031	8.01291e-29	2.09756e-27		ENSG00000157703.15	SVOPL	2.14551	7.34525e-32	1.9775e-30
ENSG00000124762.13	CDKN1A	-1.64419	8.60674e-29	2.24977e-27		ENSG00000162522.11	KIAA1522	0.528559	7.85179e-32	2.11083e-30
ENSG00000152782.16	PANK1	0.703837	9.0124e-29	2.35242e-27		ENSG00000025039.15	RRAGD	0.547691	9.28015e-32	2.49124e-30
ENSG00000019144.19	PHLDB1	0.636573	9.15362e-29	2.38585e-27		ENSG00000130829.18	DUSP9	0.605425	9.33302e-32	2.50184e-30
ENSG00000149929.16	HIRIP3	-1.18712	9.5237e-29	2.47875e-27		ENSG00000026508.19	CD44	-1.11488	1.05831e-31	2.83286e-30
ENSG00000107566.14	ERLIN1	-0.51283	9.57342e-29	2.48813e-27		ENSG00000225648.5	SBDSP1	-0.990219	1.09665e-31	2.93131e-30
ENSG00000109654.15	TRIM2	-0.80104	9.90301e-29	2.57011e-27		ENSG00000127241.16	MASP1	-0.408024	1.12164e-31	2.99382e-30
ENSG00000104763.19	ASAH1	0.492293	1.09656e-28	2.84183e-27		ENSG00000152558.15	TMEM123	-0.451322	1.18807e-31	3.1666e-30
ENSG00000198843.13	SELENOT	-0.533177	1.2325e-28	3.18957e-27		ENSG00000162433.15	AK4	0.405764	1.29149e-31	3.43736e-30
ENSG00000101665.9	SMAD7	0.789841	1.27785e-28	3.30222e-27		ENSG00000178105.11	DDX10	-0.669525	1.32773e-31	3.52878e-30
ENSG00000070404.10	FSTL3	1.10051	1.35389e-28	3.49378e-27		ENSG00000115993.13	TRAK2	-0.586817	1.62244e-31	4.30592e-30
ENSG00000166228.9	PCBD1	-0.61248	1.78e-28	4.58684e-27		ENSG00000180773.15	SLC36A4	-0.896805	1.67506e-31	4.43928e-30
ENSG00000079819.19	EPB41L2	-0.422727	1.8209e-28	4.6856e-27		ENSG00000159388.6	BTG2	0.656423	1.80333e-31	4.77244e-30
ENSG00000166833.21	NAV2	-0.596788	2.01414e-28	5.17551e-27		ENSG00000170873.18	MTSS1	0.676183	1.97822e-31	5.22786e-30
ENSG00000161671.16	EMC10	-0.731673	2.05501e-28	5.27309e-27		ENSG00000065427.14	KARS1	-0.450465	1.99622e-31	5.26798e-30
ENSG00000155657.26	TTN	1.07308	2.35704e-28	6.03955e-27		ENSG00000006831.10	ADIPOR2	-0.428477	2.6101e-31	6.87828e-30
ENSG00000115641.19	FHL2	1.17496	2.51635e-28	6.43867e-27		ENSG00000166126.10	AMN	1.08751	2.66242e-31	7.00628e-30
ENSG00000118193.12	KIF14	-0.916494	2.5547e-28	6.5276e-27		ENSG00000181218.5	H2AW	1.17115	2.90606e-31	7.63668e-30
ENSG00000184602.6	SNN	0.921548	2.71952e-28	6.93899e-27		ENSG00000261236.8	BOP1	-0.753478	2.95164e-31	7.74557e-30
ENSG00000164597.13	COG5	-0.665968	2.83158e-28	7.21478e-27		ENSG00000174013.8	FBXO45	-0.593395	3.57186e-31	9.35998e-30
ENSG00000197930.13	ERO1A	-0.619481	2.94012e-28	7.48083e-27		ENSG00000129128.13	SPCS3	-0.473164	3.66074e-31	9.57944e-30
ENSG00000105281.12	SLC1A5	-0.619594	3.04314e-28	7.73214e-27		ENSG00000197448.14	GSTK1	0.621057	3.72976e-31	9.74641e-30
ENSG00000174238.15	PITPNA	-0.56966	3.0847e-28	7.82677e-27		ENSG00000119812.19	FAM98A	-0.578438	4.5519e-31	1.18782e-29
ENSG00000116922.14	C1orf109	-0.838587	3.17679e-28	8.0492e-27		ENSG00000130513.6	GDF15	-0.835967	4.71714e-31	1.22922e-29
ENSG00000109265.14	CRACD	0.726626	3.20566e-28	8.11104e-27		ENSG00000242110.8	AMACR	0.579228	5.48923e-31	1.42842e-29
ENSG00000112640.15	PPP2R5D	-0.629588	3.30767e-28	8.3575e-27		ENSG00000130779.20	CLIP1	0.580877	6.07821e-31	1.57949e-29
ENSG00000119125.16	GDA	-0.602965	3.36555e-28	8.49194e-27		ENSG00000086061.16	DNAJA1	-0.42358	6.3396e-31	1.64513e-29
ENSG00000105088.8	OLFM2	-1.00943	3.74937e-28	9.44727e-27		ENSG00000161267.12	BDH1	2.37225	7.26764e-31	1.88334e-29
ENSG00000157193.18	LRP8	-0.708369	4.61653e-28	1.16161e-26		ENSG00000151612.18	ZNF827	0.842395	8.10512e-31	2.09745e-29
ENSG00000125845.7	BMP2	0.595276	4.92731e-28	1.2381e-26		ENSG00000135272.10	MDFIC	-0.646132	8.92551e-31	2.30656e-29
ENSG00000171612.7	SLC25A33	0.570643	5.35686e-28	1.34417e-26		ENSG00000264522.6	OTUD7B	0.587497	1.09735e-30	2.8319e-29
ENSG00000187837.3	H1-2	0.650821	5.77152e-28	1.44622e-26		ENSG00000211452.10	DIO1	2.96875	1.37172e-30	3.53507e-29
ENSG00000033011.12	ALG1	-0.706858	6.36096e-28	1.59173e-26		ENSG00000160208.13	RRP1B	-0.486066	1.41033e-30	3.62956e-29
ENSG00000119906.13	SLF2	-0.713186	6.63093e-28	1.657e-26		ENSG00000155380.11	SLC16A1	-0.521722	1.5796e-30	4.0596e-29
ENSG00000143653.10	SCCPDH	-0.516961	6.74947e-28	1.68431e-26		ENSG00000099953.10	MMP11	0.874574	1.88848e-30	4.84675e-29
ENSG00000164506.14	STXBP5	-0.774751	6.90996e-28	1.72199e-26		ENSG00000111875.8	ASF1A	-0.630911	2.22503e-30	5.70267e-29
ENSG00000169908.12	TM4SF1	-0.547601	7.26281e-28	1.80744e-26		ENSG00000181163.13	NPM1	-0.460289	3.57077e-30	9.13922e-29
ENSG00000120925.16	RNF170	0.806054	7.91883e-28	1.96801e-26		ENSG00000197142.10	ACSL5	0.877915	3.73312e-30	9.54168e-29
ENSG00000180008.9	SOCS4	-0.747895	7.95507e-28	1.97431e-26		ENSG00000259207.8	ITGB3	2.22947	4.45837e-30	1.13798e-28
ENSG00000162337.12	LRP5	-0.629067	8.31285e-28	2.06029e-26		ENSG00000164934.14	DCAF13	-0.772691	5.53733e-30	1.41145e-28
ENSG00000152413.15	HOMER1	-0.722611	9.01e-28	2.23004e-26		ENSG00000177606.7	JUN	0.543295	5.66563e-30	1.44219e-28
ENSG00000113296.14	THBS4	-0.505948	9.10409e-28	2.25026e-26		ENSG00000182158.15	CREB3L2	-0.416175	5.92863e-30	1.50708e-28
ENSG00000255112.3	CHMP1B	0.569539	9.27003e-28	2.28816e-26		ENSG00000021826.17	CPS1	0.669092	5.95941e-30	1.51285e-28
ENSG00000188070.9	C11orf95	0.863068	1.37107e-27	3.37968e-26		ENSG00000167306.20	MYO5B	0.77583	7.11332e-30	1.80333e-28
ENSG00000123146.20	ADGRE5	-0.768198	1.43274e-27	3.52691e-26		ENSG00000113296.14	THBS4	-0.41498	7.26531e-30	1.83936e-28
ENSG00000139687.15	RB1	-0.730048	1.74896e-27	4.2995e-26		ENSG00000005156.12	LIG3	-0.507554	7.32518e-30	1.85201e-28
ENSG00000110987.8	BCL7A	0.831891	2.03033e-27	4.98445e-26		ENSG00000203667.10	COX20	-0.548139	7.43274e-30	1.87667e-28
ENSG00000104866.11	PPP1R37	0.654096	2.13949e-27	5.24536e-26		ENSG00000144635.9	DYNC1LI1	-0.499519	8.31943e-30	2.09771e-28
ENSG00000130449.6	ZSWIM6	-1.04098	2.15041e-27	5.26503e-26		ENSG00000231925.11	TAPBP	0.68402	8.45217e-30	2.12831e-28
ENSG00000197043.14	ANXA6	-0.504961	2.17847e-27	5.32654e-26		ENSG00000180008.9	SOCS4	-0.654715	1.0053e-29	2.528e-28
ENSG00000111670.16	GNPTAB	-0.578035	2.97304e-27	7.25958e-26		ENSG00000148840.11	PPRC1	-0.543653	1.11022e-29	2.78809e-28
ENSG00000176018.13	LYSMD3	-0.651101	3.05785e-27	7.45665e-26		ENSG00000171314.9	PGAM1	-0.37085	1.15091e-29	2.88638e-28
ENSG00000109072.14	VTN	0.476575	3.7811e-27	9.20795e-26		ENSG00000116750.13	UCHL5	-0.632643	1.19791e-29	3.00022e-28
ENSG00000147650.11	LRP12	-1.09937	3.86757e-27	9.40592e-26		ENSG00000135018.14	UBQLN1	-0.426726	1.35586e-29	3.39128e-28
ENSG00000172007.7	RAB33B	0.731047	4.05741e-27	9.8544e-26		ENSG00000105088.8	OLFM2	-0.976821	1.54518e-29	3.85965e-28
ENSG00000105220.17	GPI	-0.507924	4.50313e-27	1.09223e-25		ENSG00000110958.16	PTGES3	-0.399515	1.61322e-29	4.02423e-28
ENSG00000174989.13	FBXW8	-0.857297	4.87233e-27	1.18021e-25		ENSG00000103064.15	SLC7A6	-0.55645	1.71958e-29	4.28383e-28
ENSG00000157214.14	STEAP2	-0.83187	4.91192e-27	1.18821e-25		ENSG00000138193.15	PLCE1	0.76985	1.73511e-29	4.31676e-28
ENSG00000155304.6	HSPA13	-0.573208	5.49981e-27	1.32866e-25		ENSG00000117174.11	ZNHIT6	-0.778659	1.76878e-29	4.39468e-28
ENSG00000123453.18	SARDH	-0.574383	5.92055e-27	1.4284e-25		ENSG00000179348.12	GATA2	-0.809135	1.78448e-29	4.42779e-28
ENSG00000175115.12	PACS1	0.46964	5.99052e-27	1.44336e-25		ENSG00000167315.18	ACAA2	0.473174	1.80487e-29	4.47244e-28
ENSG00000205628.4	LINC01446	-1.00566	6.37883e-27	1.53489e-25		ENSG00000181019.13	NQO1	-0.451816	1.83102e-29	4.53122e-28
ENSG00000025796.14	SEC63	-0.571649	6.60915e-27	1.58821e-25		ENSG00000136810.13	TXN	-0.458861	1.95523e-29	4.83222e-28
ENSG00000155099.8	PIP4P2	-1.3769	6.90905e-27	1.65808e-25		ENSG00000096063.16	SRPK1	-0.486797	2.08634e-29	5.14942e-28
ENSG00000139291.14	TMEM19	0.587277	7.73658e-27	1.85423e-25		ENSG00000164109.14	MAD2L1	-0.492741	2.62382e-29	6.46747e-28
ENSG00000141485.17	SLC13A5	-0.606507	8.45493e-27	2.02373e-25		ENSG00000105281.12	SLC1A5	-0.503253	2.65387e-29	6.53292e-28
ENSG00000166619.15	BLCAP	0.864024	9.1416e-27	2.1852e-25		ENSG00000100410.8	PHF5A	-0.613435	3.22773e-29	7.93512e-28
ENSG00000197905.9	TEAD4	0.833164	9.43951e-27	2.25345e-25		ENSG00000173702.7	MUC13	0.707324	3.41019e-29	8.37266e-28
ENSG00000197951.9	ZNF71	0.752747	1.01658e-26	2.42365e-25		ENSG00000169019.11	COMMD8	-0.784262	3.59312e-29	8.81022e-28
ENSG00000154734.15	ADAMTS1	-0.657257	1.02639e-26	2.44384e-25		ENSG00000052723.11	SIKE1	-0.55425	3.74747e-29	9.17663e-28
ENSG00000197183.14	NOL4L	0.636383	1.05142e-26	2.50014e-25		ENSG00000136560.14	TANK	-0.696237	5.62515e-29	1.37566e-27
ENSG00000175215.11	CTDSP2	0.584316	1.09451e-26	2.5992e-25		ENSG00000187164.20	SHTN1	-0.580249	7.3081e-29	1.7849e-27
ENSG00000070540.13	WIPI1	-0.76722	1.16004e-26	2.75124e-25		ENSG00000147364.16	FBXO25	0.655771	8.35026e-29	2.03677e-27
ENSG00000068438.15	FTSJ1	-0.599478	1.20213e-26	2.84735e-25		ENSG00000171067.11	C11orf24	-0.464698	8.70722e-29	2.12106e-27
ENSG00000105976.15	MET	-0.52739	1.22366e-26	2.89457e-25		ENSG00000090054.15	SPTLC1	-0.57027	9.13805e-29	2.22023e-27
ENSG00000078804.13	TP53INP2	0.769379	1.24898e-26	2.95061e-25		ENSG00000173599.15	PC	0.385326	9.129e-29	2.22023e-27
ENSG00000213465.8	ARL2	0.813168	1.57877e-26	3.72487e-25		ENSG00000105808.17	RASA4	1.29301	1.27961e-28	3.10497e-27
ENSG00000126603.8	GLIS2	0.996141	1.76411e-26	4.15676e-25		ENSG00000107021.16	TBC1D13	0.553212	1.56385e-28	3.78974e-27
ENSG00000105520.10	PLPPR2	-1.13149	1.77639e-26	4.18027e-25		ENSG00000174080.11	CTSF	0.698042	1.59712e-28	3.86536e-27
ENSG00000242259.8	C22orf39	0.729738	1.84906e-26	4.34564e-25		ENSG00000170485.17	NPAS2	-0.594211	1.64549e-28	3.97727e-27
ENSG00000135919.13	SERPINE2	-0.750934	1.91096e-26	4.48533e-25		ENSG00000164220.7	F2RL2	-1.44543	1.75177e-28	4.2287e-27
ENSG00000146223.15	RPL7L1	-0.58606	1.93159e-26	4.52789e-25		ENSG00000005020.13	SKAP2	0.686937	1.90148e-28	4.57825e-27
ENSG00000176853.16	FAM91A1	-0.654416	2.01003e-26	4.70569e-25		ENSG00000134802.17	SLC43A3	0.754564	1.89904e-28	4.57825e-27
ENSG00000138678.11	GPAT3	-1.11654	2.05763e-26	4.81094e-25		ENSG00000104880.18	ARHGEF18	0.573098	1.92898e-28	4.63849e-27
ENSG00000159840.16	ZYX	0.766027	2.23563e-26	5.2204e-25		ENSG00000179119.15	SPTY2D1	-0.533229	2.15855e-28	5.18385e-27
ENSG00000132623.16	ANKEF1	-0.776322	2.27041e-26	5.2948e-25		ENSG00000137960.6	GIPC2	0.841679	2.20589e-28	5.28633e-27
ENSG00000151552.12	QDPR	0.542566	2.35583e-26	5.48697e-25		ENSG00000182621.18	PLCB1	-0.524408	2.20688e-28	5.28633e-27
ENSG00000151689.13	INPP1	-0.638555	2.5048e-26	5.82647e-25		ENSG00000068489.12	PRR11	-0.592904	2.61354e-28	6.25242e-27
ENSG00000113494.17	PRLR	-0.596322	2.64421e-26	6.14289e-25		ENSG00000065328.16	MCM10	-0.559097	2.67012e-28	6.37961e-27
ENSG00000108219.15	TSPAN14	-0.604348	2.71963e-26	6.31003e-25		ENSG00000159131.17	GART	-0.454965	2.81977e-28	6.72856e-27
ENSG00000160789.20	LMNA	-0.589129	2.99023e-26	6.92903e-25		ENSG00000136574.17	GATA4	0.551132	2.86733e-28	6.83332e-27
ENSG00000076604.15	TRAF4	0.739037	3.48465e-26	8.0644e-25		ENSG00000129422.14	MTUS1	-0.495641	2.89161e-28	6.8824e-27
ENSG00000047932.14	GOPC	-0.554053	3.73754e-26	8.63867e-25		ENSG00000166200.15	COPS2	-0.659003	3.01837e-28	7.17498e-27
ENSG00000158373.8	H2BC5	1.07416	3.80891e-26	8.79244e-25		ENSG00000117899.11	MESD	-0.459274	3.0493e-28	7.23927e-27
ENSG00000138604.10	GLCE	-0.791758	4.03843e-26	9.31042e-25		ENSG00000130702.15	LAMA5	0.571646	3.07094e-28	7.2814e-27
ENSG00000088836.14	SLC4A11	-0.847915	4.28315e-26	9.8621e-25		ENSG00000128849.10	CGNL1	-0.620519	3.23284e-28	7.65556e-27
ENSG00000162980.17	ARL5A	-0.614009	4.38842e-26	1.00917e-24		ENSG00000198715.13	GLMP	0.492125	3.27185e-28	7.73813e-27
ENSG00000164877.19	MICALL2	-1.44023	4.69504e-26	1.07832e-24		ENSG00000168936.11	TMEM129	1.03453	3.36827e-28	7.95609e-27
ENSG00000104341.17	LAPTM4B	-0.392388	4.88199e-26	1.11984e-24		ENSG00000071539.14	TRIP13	-0.566359	3.60806e-28	8.50119e-27
ENSG00000114127.10	XRN1	-0.809932	5.17401e-26	1.18532e-24		ENSG00000135469.13	COQ10A	0.948828	3.60814e-28	8.50119e-27
ENSG00000130203.10	APOE	0.590256	5.19514e-26	1.18867e-24		ENSG00000119899.13	SLC17A5	0.535553	3.68575e-28	8.67313e-27
ENSG00000153560.12	UBP1	0.526755	5.92334e-26	1.35358e-24		ENSG00000021300.14	PLEKHB1	-1.52138	3.98055e-28	9.35505e-27
ENSG00000241553.12	ARPC4	0.448779	6.68005e-26	1.52458e-24		ENSG00000197930.13	ERO1A	-0.470777	4.01408e-28	9.422e-27
ENSG00000125966.10	MMP24	1.43362	8.75145e-26	1.99483e-24		ENSG00000135678.12	CPM	0.566901	4.06752e-28	9.53544e-27
ENSG00000011347.10	SYT7	-0.975324	8.79283e-26	2.00175e-24		ENSG00000197451.12	HNRNPAB	-0.396371	4.14916e-28	9.71465e-27
ENSG00000115993.13	TRAK2	-0.636299	9.19118e-26	2.08981e-24		ENSG00000112033.14	PPARD	0.760666	4.26283e-28	9.9683e-27
ENSG00000187678.9	SPRY4	-0.746581	9.43721e-26	2.14307e-24		ENSG00000164294.14	GPX8	-1.00354	4.30389e-28	1.00517e-26
ENSG00000144827.9	ABHD10	-0.671234	1.03452e-25	2.34633e-24		ENSG00000059758.8	CDK17	-0.668345	4.68564e-28	1.09296e-26
ENSG00000168763.16	CNNM3	0.555643	1.06623e-25	2.41524e-24		ENSG00000136485.15	DCAF7	-0.475805	6.32685e-28	1.47395e-26
ENSG00000145934.16	TENM2	-0.920401	1.25523e-25	2.83982e-24		ENSG00000106258.15	CYP3A5	1.75195	6.41656e-28	1.49299e-26
ENSG00000136811.16	ODF2	-0.642091	1.29064e-25	2.91629e-24		ENSG00000239264.9	TXNDC5	-0.376735	6.54605e-28	1.52122e-26
ENSG00000205208.5	C4orf46	-0.700545	1.36941e-25	3.09045e-24		ENSG00000105429.13	MEGF8	0.75999	7.29092e-28	1.69222e-26
ENSG00000042493.16	CAPG	0.573378	1.40377e-25	3.16405e-24		ENSG00000185414.20	MRPL30	-0.475099	7.36817e-28	1.70802e-26
ENSG00000198420.10	TCAF1	0.561163	1.42993e-25	3.21903e-24		ENSG00000143845.15	ETNK2	0.795016	7.96751e-28	1.84467e-26
ENSG00000077232.18	DNAJC10	-0.454249	1.55774e-25	3.5024e-24		ENSG00000182836.10	PLCXD3	2.03394	8.13127e-28	1.88025e-26
ENSG00000185418.16	TARS3	-1.1176	1.57089e-25	3.52761e-24		ENSG00000138308.6	PLA2G12B	0.677008	8.32245e-28	1.92208e-26
ENSG00000154511.12	DIPK1A	-0.88644	1.58398e-25	3.55261e-24		ENSG00000165813.20	CCDC186	-0.736523	8.45096e-28	1.94935e-26
ENSG00000170540.15	ARL6IP1	0.437381	1.61767e-25	3.6237e-24		ENSG00000070367.16	EXOC5	-0.416158	8.49557e-28	1.95713e-26
ENSG00000170145.5	SIK2	0.532651	1.6686e-25	3.73319e-24		ENSG00000163517.15	HDAC11	-0.898767	8.50561e-28	1.95713e-26
ENSG00000250021.7	ARPIN-AP3S2	0.956649	1.68545e-25	3.76624e-24		ENSG00000168763.16	CNNM3	0.487091	8.6216e-28	1.98138e-26
ENSG00000189221.9	MAOA	-0.637618	1.70872e-25	3.81355e-24		ENSG00000163050.17	COQ8A	-0.544064	8.66071e-28	1.98792e-26
ENSG00000116171.18	SCP2	-0.48278	1.74192e-25	3.88287e-24		ENSG00000145349.17	CAMK2D	0.46388	8.90568e-28	2.04164e-26
ENSG00000103710.11	RASL12	0.899196	1.75022e-25	3.89659e-24		ENSG00000023734.11	STRAP	-0.394802	9.56775e-28	2.19073e-26
ENSG00000175906.5	ARL4D	-0.985514	1.75884e-25	3.91099e-24		ENSG00000105821.15	DNAJC2	-0.754099	1.01221e-27	2.31482e-26
ENSG00000196236.13	XPNPEP3	-0.747899	1.82519e-25	4.05357e-24		ENSG00000137103.20	TMEM8B	1.00674	1.03726e-27	2.36922e-26
ENSG00000138231.13	DBR1	-0.674274	1.85693e-25	4.11902e-24		ENSG00000139350.11	NEDD1	-0.702792	1.04652e-27	2.38745e-26
ENSG00000167994.13	RAB3IL1	0.824012	2.33034e-25	5.16284e-24		ENSG00000114867.20	EIF4G1	-0.360059	1.16934e-27	2.66439e-26
ENSG00000048991.16	R3HDM1	-0.52852	2.37936e-25	5.25862e-24		ENSG00000088992.18	TESC	-1.15099	1.17301e-27	2.66948e-26
ENSG00000147642.17	SYBU	1.51527	2.37785e-25	5.25862e-24		ENSG00000139679.15	LPAR6	-1.18538	1.24592e-27	2.83196e-26
ENSG00000102316.17	MAGED2	-0.758538	2.4779e-25	5.46974e-24		ENSG00000104756.16	KCTD9	-0.639866	1.27693e-27	2.89892e-26
ENSG00000140367.12	UBE2Q2	-0.540741	2.51403e-25	5.54277e-24		ENSG00000167244.21	IGF2	0.54453	1.31004e-27	2.97049e-26
ENSG00000216490.4	IFI30	-0.706846	2.6206e-25	5.77072e-24		ENSG00000256162.2	SMLR1	0.733006	1.41363e-27	3.20148e-26
ENSG00000142192.21	APP	-0.367194	2.62416e-25	5.77156e-24		ENSG00000104133.15	SPG11	0.548293	1.42038e-27	3.21005e-26
ENSG00000108389.9	MTMR4	-0.528803	2.65223e-25	5.82625e-24		ENSG00000183486.13	MX2	-0.456979	1.42085e-27	3.21005e-26
ENSG00000111331.13	OAS3	-0.743232	2.85872e-25	6.27227e-24		ENSG00000148843.15	PDCD11	-0.448183	1.46934e-27	3.3156e-26
ENSG00000153904.20	DDAH1	-0.625184	2.92937e-25	6.41953e-24		ENSG00000175311.7	ANKS4B	0.940797	1.64005e-27	3.69633e-26
ENSG00000184992.13	BRI3BP	-0.65479	3.01314e-25	6.59515e-24		ENSG00000072736.19	NFATC3	-0.46057	1.67128e-27	3.7622e-26
ENSG00000018699.13	TTC27	-0.804801	3.03984e-25	6.64558e-24		ENSG00000119927.14	GPAM	0.456391	1.73908e-27	3.9101e-26
ENSG00000067064.11	IDI1	-0.451973	3.1052e-25	6.78031e-24		ENSG00000243649.9	CFB	0.81559	1.83005e-27	4.1097e-26
ENSG00000197969.14	VPS13A	-0.499274	3.42432e-25	7.46814e-24		ENSG00000142156.15	COL6A1	0.644118	1.93041e-27	4.32987e-26
ENSG00000134955.11	SLC37A2	-1.35847	3.51241e-25	7.65108e-24		ENSG00000105707.14	HPN	0.698846	1.9737e-27	4.42165e-26
ENSG00000205189.12	ZBTB10	-0.656584	3.75684e-25	8.17372e-24		ENSG00000128833.13	MYO5C	1.13595	2.06686e-27	4.62482e-26
ENSG00000161847.14	RAVER1	-0.757249	4.26139e-25	9.26036e-24		ENSG00000139496.16	NUP58	-0.524384	2.073e-27	4.63301e-26
ENSG00000143412.10	ANXA9	1.00253	4.30021e-25	9.33357e-24		ENSG00000182704.8	TSKU	0.588666	2.13941e-27	4.77571e-26
ENSG00000170876.7	TMEM43	0.459955	4.54249e-25	9.84767e-24		ENSG00000016391.11	CHDH	0.663651	2.16774e-27	4.83318e-26
ENSG00000081014.11	AP4E1	-0.737616	4.78695e-25	1.03653e-23		ENSG00000085449.15	WDFY1	0.507083	2.29742e-27	5.1162e-26
ENSG00000111653.20	ING4	0.962525	4.83439e-25	1.04555e-23		ENSG00000166886.13	NAB2	-0.886491	2.37592e-27	5.28472e-26
ENSG00000116741.8	RGS2	-1.17504	5.72213e-25	1.23608e-23		ENSG00000154114.12	TBCEL	-0.816923	2.56533e-27	5.69924e-26
ENSG00000100379.17	KCTD17	-1.11705	6.37898e-25	1.37633e-23		ENSG00000000971.16	CFH	0.488256	2.5708e-27	5.70461e-26
ENSG00000132382.14	MYBBP1A	-0.477904	7.02228e-25	1.51333e-23		ENSG00000137876.10	RSL24D1	-0.447349	2.74239e-27	6.07814e-26
ENSG00000179950.14	PUF60	-0.530933	7.04456e-25	1.51633e-23		ENSG00000008086.13	CDKL5	0.664184	2.78124e-27	6.15696e-26
ENSG00000175093.5	SPSB4	1.84293	7.05505e-25	1.51679e-23		ENSG00000079246.16	XRCC5	-0.515153	2.80013e-27	6.18449e-26
ENSG00000104142.11	VPS18	0.609445	7.5245e-25	1.61581e-23		ENSG00000127022.15	CANX	-0.336059	2.8003e-27	6.18449e-26
ENSG00000143742.13	SRP9	0.429517	7.74562e-25	1.66133e-23		ENSG00000102931.8	ARL2BP	0.727184	3.17997e-27	7.0147e-26
ENSG00000185630.18	PBX1	-0.719983	7.94961e-25	1.70307e-23		ENSG00000196715.7	VKORC1L1	-0.51039	3.29035e-27	7.24963e-26
ENSG00000108588.14	CCDC47	-0.448266	8.17369e-25	1.74901e-23		ENSG00000077942.19	FBLN1	0.409371	3.39265e-27	7.46622e-26
ENSG00000170485.17	NPAS2	-0.621423	9.24289e-25	1.97548e-23		ENSG00000151503.12	NCAPD3	-0.440419	3.58042e-27	7.87019e-26
ENSG00000214413.8	BBIP1	-1.17954	9.59536e-25	2.0484e-23		ENSG00000111321.11	LTBR	-0.58373	3.64467e-27	8.00201e-26
ENSG00000114529.12	C3orf52	-1.32893	9.76176e-25	2.08148e-23		ENSG00000176771.17	NCKAP5	0.989539	3.70073e-27	8.11555e-26
ENSG00000153048.11	CARHSP1	0.500373	1.02415e-24	2.1812e-23		ENSG00000111640.15	GAPDH	-0.392753	3.81429e-27	8.35476e-26
ENSG00000035403.17	VCL	0.45635	1.04146e-24	2.21547e-23		ENSG00000160094.15	ZNF362	0.771375	4.21353e-27	9.21846e-26
ENSG00000109084.14	TMEM97	-0.50143	1.08646e-24	2.3085e-23		ENSG00000123545.6	NDUFAF4	-0.767778	4.37221e-27	9.55443e-26
ENSG00000106086.20	PLEKHA8	0.509834	1.13982e-24	2.41906e-23		ENSG00000174996.11	KLC2	-0.601036	4.90059e-27	1.06966e-25
ENSG00000162769.13	FLVCR1	-0.543311	1.18627e-24	2.51469e-23		ENSG00000123453.18	SARDH	0.557363	4.97435e-27	1.08449e-25
ENSG00000198682.13	PAPSS2	-0.557836	1.21213e-24	2.56652e-23		ENSG00000172795.16	DCP2	0.489825	5.05517e-27	1.10083e-25
ENSG00000181649.8	PHLDA2	-1.40102	1.31188e-24	2.77449e-23		ENSG00000213341.11	CHUK	-0.602601	5.84737e-27	1.27185e-25
ENSG00000101347.9	SAMHD1	-0.880997	1.42654e-24	3.01347e-23		ENSG00000095203.14	EPB41L4B	0.463554	5.95811e-27	1.29443e-25
ENSG00000163714.18	U2SURP	-0.579307	1.44285e-24	3.0444e-23		ENSG00000135540.11	NHSL1	0.446482	6.00348e-27	1.30278e-25
ENSG00000071991.9	CDH19	-2.20962	1.49898e-24	3.15916e-23		ENSG00000155363.18	MOV10	0.462675	6.1341e-27	1.32958e-25
ENSG00000198399.14	ITSN2	-0.641244	1.59573e-24	3.35916e-23		ENSG00000126767.18	ELK1	-0.807588	6.81945e-27	1.47641e-25
ENSG00000138448.12	ITGAV	0.457429	1.68589e-24	3.54485e-23		ENSG00000175155.10	YPEL2	0.930507	7.45505e-27	1.61215e-25
ENSG00000091592.16	NLRP1	-0.573573	1.68968e-24	3.54873e-23		ENSG00000108010.12	GLRX3	-0.552026	7.79467e-27	1.68365e-25
ENSG00000056736.10	IL17RB	-0.77911	1.8423e-24	3.86479e-23		ENSG00000149600.11	COMMD7	0.627997	8.00829e-27	1.72779e-25
ENSG00000100577.19	GSTZ1	0.811853	1.90154e-24	3.98445e-23		ENSG00000100664.11	EIF5	-0.41328	8.97947e-27	1.93509e-25
ENSG00000160191.18	PDE9A	-1.19597	1.92853e-24	4.03636e-23		ENSG00000163904.13	SENP2	-0.522872	9.16021e-27	1.97177e-25
ENSG00000204070.10	SYS1	0.599053	1.9448e-24	4.06572e-23		ENSG00000008513.16	ST3GAL1	0.635196	9.45856e-27	2.03365e-25
ENSG00000151572.18	ANO4	-1.40283	1.96471e-24	4.10262e-23		ENSG00000111845.5	PAK1IP1	-0.76166	9.69131e-27	2.08129e-25
ENSG00000078401.7	EDN1	1.56301	2.03894e-24	4.25276e-23		ENSG00000107815.10	TWNK	-0.643156	9.75077e-27	2.09166e-25
ENSG00000257017.9	HP	-0.905568	2.39178e-24	4.98296e-23		ENSG00000065548.18	ZC3H15	-0.498146	9.84299e-27	2.10902e-25
ENSG00000241399.7	CD302	-0.613781	2.62276e-24	5.45793e-23		ENSG00000185627.18	PSMD13	-0.427007	1.05064e-26	2.24859e-25
ENSG00000154277.13	UCHL1	-0.413325	2.68789e-24	5.58706e-23		ENSG00000115944.15	COX7A2L	0.456186	1.12059e-26	2.39554e-25
ENSG00000064666.15	CNN2	0.576178	2.73457e-24	5.67759e-23		ENSG00000136381.13	IREB2	-0.384604	1.1941e-26	2.54956e-25
ENSG00000101412.13	E2F1	0.613353	3.10302e-24	6.43522e-23		ENSG00000185630.18	PBX1	0.589596	1.19536e-26	2.54956e-25
ENSG00000135540.11	NHSL1	-0.498166	3.38708e-24	7.00832e-23		ENSG00000163755.9	HPS3	-0.560473	1.34198e-26	2.85902e-25
ENSG00000174485.15	DENND4A	-0.695987	3.38372e-24	7.00832e-23		ENSG00000149150.9	SLC43A1	0.438654	1.39837e-26	2.97575e-25
ENSG00000145349.17	CAMK2D	0.450405	3.58896e-24	7.4176e-23		ENSG00000091490.11	SEL1L3	-0.435446	1.44956e-26	3.08117e-25
ENSG00000059378.13	PARP12	-0.752797	3.71731e-24	7.67414e-23		ENSG00000185338.6	SOCS1	-1.68241	1.50924e-26	3.2044e-25
ENSG00000239857.7	GET4	0.668821	4.11897e-24	8.49367e-23		ENSG00000106086.20	PLEKHA8	-0.547627	1.52494e-26	3.23405e-25
ENSG00000169019.11	COMMD8	-0.81128	4.2025e-24	8.65611e-23		ENSG00000100577.19	GSTZ1	0.820359	1.58584e-26	3.35598e-25
ENSG00000261371.6	PECAM1	-0.854722	4.78075e-24	9.836e-23		ENSG00000167723.14	TRPV3	1.16785	1.58602e-26	3.35598e-25
ENSG00000133627.18	ACTR3B	-0.772219	5.20672e-24	1.07003e-22		ENSG00000125753.14	VASP	-0.560593	1.60697e-26	3.39646e-25
ENSG00000165795.23	NDRG2	-0.724089	5.45191e-24	1.11915e-22		ENSG00000182600.9	SNORC	1.2306	2.25492e-26	4.76055e-25
ENSG00000135070.15	ISCA1	-0.598521	5.46445e-24	1.12046e-22		ENSG00000151012.13	SLC7A11	-0.472883	2.4485e-26	5.1634e-25
ENSG00000058063.16	ATP11B	-0.496583	5.8291e-24	1.19388e-22		ENSG00000155189.12	AGPAT5	-0.431329	2.5552e-26	5.38234e-25
ENSG00000050820.17	BCAR1	0.534581	6.06859e-24	1.24153e-22		ENSG00000102471.14	NDFIP2	-0.53261	3.01541e-26	6.34459e-25
ENSG00000114491.14	UMPS	-0.499567	6.42741e-24	1.31346e-22		ENSG00000138111.14	MFSD13A	1.20997	3.06898e-26	6.45003e-25
ENSG00000149269.9	PAK1	0.555307	6.99535e-24	1.42792e-22		ENSG00000234456.8	MAGI2-AS3	-0.820333	3.348e-26	7.02855e-25
ENSG00000197461.13	PDGFA	0.837424	7.19076e-24	1.46616e-22		ENSG00000142784.16	WDTC1	0.646719	3.38137e-26	7.09062e-25
ENSG00000163993.7	S100P	-0.807475	7.83402e-24	1.59552e-22		ENSG00000197798.9	FAM118B	-0.782639	3.56265e-26	7.46239e-25
ENSG00000165732.13	DDX21	-0.42436	7.87694e-24	1.60247e-22		ENSG00000123143.12	PKN1	0.509638	3.68034e-26	7.70028e-25
ENSG00000081154.12	PCNP	-0.474789	8.55349e-24	1.73816e-22		ENSG00000168904.15	LRRC28	0.564673	3.84998e-26	8.04621e-25
ENSG00000173801.17	JUP	0.650689	8.86433e-24	1.79931e-22		ENSG00000096006.11	CRISP3	-2.89482	4.04294e-26	8.44002e-25
ENSG00000197903.7	H2BC12	0.861037	9.0186e-24	1.82858e-22		ENSG00000184216.14	IRAK1	-0.463014	4.13355e-26	8.61955e-25
ENSG00000176624.11	MEX3C	0.526373	1.03992e-23	2.10615e-22		ENSG00000158711.14	ELK4	-0.69298	4.32625e-26	9.01133e-25
ENSG00000135069.14	PSAT1	-0.396077	1.04508e-23	2.11426e-22		ENSG00000124920.13	MYRF	0.42842	4.56474e-26	9.49751e-25
ENSG00000152749.8	GPR180	-0.869224	1.05749e-23	2.13697e-22		ENSG00000001631.15	KRIT1	-0.729898	4.82661e-26	1.00312e-24
ENSG00000182944.17	EWSR1	-0.387027	1.08963e-23	2.19948e-22		ENSG00000116120.11	FARSB	-0.512613	5.19921e-26	1.07936e-24
ENSG00000182985.17	CADM1	0.624758	1.15164e-23	2.32207e-22		ENSG00000148218.16	ALAD	0.569902	5.24303e-26	1.08724e-24
ENSG00000176399.4	DMRTA1	-0.926095	1.17327e-23	2.36305e-22		ENSG00000211455.8	STK38L	-0.617545	5.71669e-26	1.18415e-24
ENSG00000167315.18	ACAA2	0.500044	1.26499e-23	2.54496e-22		ENSG00000150995.19	ITPR1	-0.73975	5.75818e-26	1.19143e-24
ENSG00000182827.9	ACBD3	-0.49	1.30055e-23	2.61361e-22		ENSG00000115233.12	PSMD14	-0.492342	5.93269e-26	1.22618e-24
ENSG00000151388.11	ADAMTS12	-0.646643	1.36207e-23	2.73423e-22		ENSG00000183741.12	CBX6	0.593468	5.97179e-26	1.23289e-24
ENSG00000174282.12	ZBTB4	0.768288	1.48182e-23	2.97132e-22		ENSG00000115541.11	HSPE1	-0.52919	6.10572e-26	1.25915e-24
ENSG00000174013.8	FBXO45	-0.569045	1.51086e-23	3.02622e-22		ENSG00000079385.22	CEACAM1	-0.569738	6.11281e-26	1.25923e-24
ENSG00000068885.15	IFT80	-0.963413	1.61727e-23	3.23579e-22		ENSG00000084073.9	ZMPSTE24	-0.436949	6.24142e-26	1.2843e-24
ENSG00000118454.13	ANKRD13C	-0.672515	1.66879e-23	3.3352e-22		ENSG00000170962.13	PDGFD	-1.99584	6.26592e-26	1.28793e-24
ENSG00000091140.14	DLD	-0.613413	1.71941e-23	3.43259e-22		ENSG00000204282.4	TNRC6C-AS1	-1.65911	6.62121e-26	1.35946e-24
ENSG00000144635.9	DYNC1LI1	-0.57633	1.82456e-23	3.63851e-22		ENSG00000185002.10	RFX6	1.54279	7.91438e-26	1.62319e-24
ENSG00000166483.11	WEE1	0.579332	1.9522e-23	3.88877e-22		ENSG00000136478.7	TEX2	-0.616668	8.15634e-26	1.67098e-24
ENSG00000165424.7	ZCCHC24	-1.02025	2.09481e-23	4.16828e-22		ENSG00000167904.15	TMEM68	-0.861775	8.43004e-26	1.72516e-24
ENSG00000139269.3	INHBE	0.735358	2.20054e-23	4.36909e-22		ENSG00000134042.13	MRO	1.22105	8.50885e-26	1.73938e-24
ENSG00000175470.20	PPP2R2D	0.622219	2.2005e-23	4.36909e-22		ENSG00000007062.11	PROM1	-0.502032	9.09384e-26	1.85693e-24
ENSG00000157613.11	CREB3L1	-1.16786	2.28424e-23	4.53032e-22		ENSG00000130299.17	GTPBP3	-0.730321	9.36643e-26	1.91051e-24
ENSG00000109171.15	SLAIN2	-0.578273	2.38332e-23	4.72168e-22		ENSG00000116584.20	ARHGEF2	-0.600156	9.52523e-26	1.94078e-24
ENSG00000136383.6	ALPK3	1.56502	2.57939e-23	5.10456e-22		ENSG00000110042.8	DTX4	0.503791	9.66649e-26	1.96527e-24
ENSG00000178573.7	MAF	0.938014	2.58521e-23	5.1105e-22		ENSG00000138613.14	APH1B	-0.531619	9.66615e-26	1.96527e-24
ENSG00000105137.13	SYDE1	0.99403	2.78852e-23	5.50641e-22		ENSG00000163597.15	SNHG16	-0.495292	1.04257e-25	2.11732e-24
ENSG00000075151.20	EIF4G3	-0.556892	2.9041e-23	5.72843e-22		ENSG00000135698.10	MPHOSPH6	-0.619514	1.15649e-25	2.34613e-24
ENSG00000163935.14	SFMBT1	0.634446	3.08615e-23	6.08093e-22		ENSG00000131791.8	PRKAB2	0.518788	1.18665e-25	2.40471e-24
ENSG00000112818.10	MEP1A	-0.545949	3.17294e-23	6.24516e-22		ENSG00000131374.14	TBC1D5	-0.407102	1.44754e-25	2.93022e-24
ENSG00000118961.15	LDAH	-0.985911	3.33947e-23	6.56581e-22		ENSG00000174938.14	SEZ6L2	0.737888	1.46497e-25	2.96229e-24
ENSG00000139233.7	LLPH	-0.751722	3.37023e-23	6.61912e-22		ENSG00000261150.3	EPPK1	0.8273	1.64187e-25	3.3164e-24
ENSG00000125848.10	FLRT3	0.653735	3.75454e-23	7.36595e-22		ENSG00000173210.19	ABLIM3	-0.828861	1.93744e-25	3.9092e-24
ENSG00000138867.16	GUCD1	0.419358	3.9048e-23	7.65249e-22		ENSG00000204394.13	VARS1	-0.496495	2.18704e-25	4.40806e-24
ENSG00000133065.11	SLC41A1	-1.04908	4.17451e-23	8.17224e-22		ENSG00000285292.1	ABCF2	-0.619072	2.25556e-25	4.54126e-24
ENSG00000088356.6	PDRG1	0.598459	4.58032e-23	8.95701e-22		ENSG00000240303.8	ACAD11	0.56417	2.53004e-25	5.0884e-24
ENSG00000162878.13	PKDCC	0.677993	5.07424e-23	9.91222e-22		ENSG00000140948.13	ZCCHC14	0.515474	2.55195e-25	5.12696e-24
ENSG00000083444.17	PLOD1	-0.463154	5.20976e-23	1.0166e-21		ENSG00000165804.16	ZNF219	0.798008	2.75925e-25	5.53746e-24
ENSG00000164638.10	SLC29A4	0.600855	5.40697e-23	1.05395e-21		ENSG00000259974.3	LINC00261	0.419425	3.14233e-25	6.29949e-24
ENSG00000085721.12	RRN3	-0.518352	5.45414e-23	1.06201e-21		ENSG00000231074.9	HCG18	-0.653469	3.23192e-25	6.47215e-24
ENSG00000103160.12	HSDL1	0.487489	5.77261e-23	1.12282e-21		ENSG00000112319.19	EYA4	-1.01181	3.57192e-25	7.14537e-24
ENSG00000169862.19	CTNND2	-0.934182	6.1287e-23	1.1908e-21		ENSG00000155438.12	NIFK	-0.610132	3.84739e-25	7.6882e-24
ENSG00000155366.16	RHOC	0.549357	6.57008e-23	1.2752e-21		ENSG00000041357.16	PSMA4	-0.35286	3.91728e-25	7.81115e-24
ENSG00000121361.5	KCNJ8	1.0033	7.38542e-23	1.43192e-21		ENSG00000088826.18	SMOX	-0.642472	3.91581e-25	7.81115e-24
ENSG00000134874.17	DZIP1	-1.22091	7.48909e-23	1.45047e-21		ENSG00000184402.15	SS18L1	-0.710508	3.982e-25	7.93173e-24
ENSG00000134352.20	IL6ST	0.45788	7.655e-23	1.48103e-21		ENSG00000177106.16	EPS8L2	0.691929	4.11973e-25	8.19734e-24
ENSG00000023445.15	BIRC3	1.51348	7.70213e-23	1.48698e-21		ENSG00000007202.15	KIAA0100	-0.380176	4.32633e-25	8.59928e-24
ENSG00000164749.13	HNF4G	-0.811484	7.69542e-23	1.48698e-21		ENSG00000135414.10	GDF11	-0.573058	4.3534e-25	8.64389e-24
ENSG00000068912.14	ERLEC1	-0.680391	7.78271e-23	1.50094e-21		ENSG00000181444.13	ZNF467	1.83376	4.6281e-25	9.17956e-24
ENSG00000100554.12	ATP6V1D	0.63441	8.13259e-23	1.56675e-21		ENSG00000159674.12	SPON2	-0.67588	4.7105e-25	9.33308e-24
ENSG00000180773.15	SLC36A4	-0.784601	8.41334e-23	1.61912e-21		ENSG00000187607.16	ZNF286A	-0.721665	5.06112e-25	1.00171e-23
ENSG00000127863.15	TNFRSF19	1.01325	8.85579e-23	1.70247e-21		ENSG00000105967.16	TFEC	1.23345	5.1533e-25	1.01888e-23
ENSG00000170801.10	HTRA3	-0.671227	8.98686e-23	1.72584e-21		ENSG00000179604.10	CDC42EP4	0.511139	5.42664e-25	1.07179e-23
ENSG00000143418.19	CERS2	0.598889	9.37341e-23	1.79817e-21		ENSG00000100528.12	CNIH1	-0.434489	5.50327e-25	1.08578e-23
ENSG00000107798.18	LIPA	-0.489468	9.69411e-23	1.85773e-21		ENSG00000196924.18	FLNA	-0.407506	5.82907e-25	1.14884e-23
ENSG00000141524.15	TMC6	-0.694285	1.04697e-22	2.00424e-21		ENSG00000153989.8	NUS1	-0.415067	5.9568e-25	1.17278e-23
ENSG00000166145.14	SPINT1	0.850822	1.11734e-22	2.1367e-21		ENSG00000206503.13	HLA-A	0.556281	6.31499e-25	1.24199e-23
ENSG00000088812.18	ATRN	-0.50075	1.14131e-22	2.18024e-21		ENSG00000250508.1	LINC02701	1.26051	7.09396e-25	1.39373e-23
ENSG00000206195.11	DUXAP8	-1.09319	1.19028e-22	2.27141e-21		ENSG00000082153.18	BZW1	-0.421797	7.62941e-25	1.49735e-23
ENSG00000054277.14	OPN3	0.587563	1.19859e-22	2.28486e-21		ENSG00000179918.19	SEPHS2	-0.350771	7.72574e-25	1.51467e-23
ENSG00000111371.16	SLC38A1	-0.360236	1.2628e-22	2.40474e-21		ENSG00000137075.18	RNF38	0.463135	9.06571e-25	1.77551e-23
ENSG00000108021.20	TASOR2	-0.773967	1.33109e-22	2.53215e-21		ENSG00000106415.13	GLCCI1	-0.572669	9.24906e-25	1.80952e-23
ENSG00000144597.14	EAF1	0.434693	1.34289e-22	2.55191e-21		ENSG00000003436.16	TFPI	-0.463996	9.31997e-25	1.82149e-23
ENSG00000167554.15	ZNF610	1.64055	1.39794e-22	2.65374e-21		ENSG00000213694.5	S1PR3	-0.829222	9.56462e-25	1.86735e-23
ENSG00000139496.16	NUP58	-0.495171	1.53432e-22	2.9096e-21		ENSG00000184602.6	SNN	0.812001	9.65784e-25	1.88358e-23
ENSG00000127838.14	PNKD	0.533195	1.65091e-22	3.12743e-21		ENSG00000113905.5	HRG	2.30442	1.004e-24	1.95608e-23
ENSG00000010810.17	FYN	-0.80594	1.67948e-22	3.17824e-21		ENSG00000159403.18	C1R	1.02137	1.01352e-24	1.97256e-23
ENSG00000120129.6	DUSP1	0.84406	1.78149e-22	3.36777e-21		ENSG00000170899.11	GSTA4	0.642625	1.07154e-24	2.08331e-23
ENSG00000177669.4	MBOAT4	-1.2069	1.81188e-22	3.42167e-21		ENSG00000149742.10	SLC22A9	0.589201	1.09835e-24	2.13323e-23
ENSG00000130520.10	LSM4	0.495771	2.36408e-22	4.45984e-21		ENSG00000082146.13	STRADB	0.551392	1.19485e-24	2.31822e-23
ENSG00000137094.14	DNAJB5	0.75671	2.39338e-22	4.51044e-21		ENSG00000130119.16	GNL3L	-0.66607	1.19766e-24	2.32127e-23
ENSG00000111700.12	SLCO1B3	-0.958991	2.42899e-22	4.57279e-21		ENSG00000169213.7	RAB3B	0.588359	1.40932e-24	2.72868e-23
ENSG00000172380.6	GNG12	-0.498376	2.43257e-22	4.5748e-21		ENSG00000143153.13	ATP1B1	-0.372934	1.44195e-24	2.78896e-23
ENSG00000089685.15	BIRC5	0.429897	2.67865e-22	5.03237e-21		ENSG00000109861.16	CTSC	-0.355697	1.5514e-24	2.99756e-23
ENSG00000165355.7	FBXO33	-1.19259	2.69407e-22	5.05611e-21		ENSG00000058668.14	ATP2B4	0.59958	1.62276e-24	3.1322e-23
ENSG00000174791.11	RIN1	-1.02376	2.8237e-22	5.29393e-21		ENSG00000132849.20	PATJ	0.917169	1.87554e-24	3.61637e-23
ENSG00000278259.4	MYO19	-0.598282	3.08797e-22	5.78342e-21		ENSG00000115484.15	CCT4	-0.381051	1.8802e-24	3.62161e-23
ENSG00000178607.16	ERN1	-1.0624	3.1833e-22	5.95583e-21		ENSG00000102978.13	POLR2C	-0.431943	1.98875e-24	3.82676e-23
ENSG00000101367.9	MAPRE1	0.371744	3.22516e-22	6.02793e-21		ENSG00000131467.11	PSME3	-0.400714	2.01306e-24	3.86954e-23
ENSG00000171867.17	PRNP	-1.0857	3.24596e-22	6.06058e-21		ENSG00000164904.18	ALDH7A1	0.406894	2.09303e-24	4.01914e-23
ENSG00000111727.12	HCFC2	-1.05644	3.37148e-22	6.28847e-21		ENSG00000103067.14	ESRP2	0.694984	2.16442e-24	4.15195e-23
ENSG00000086300.15	SNX10	-0.753661	3.42948e-22	6.39009e-21		ENSG00000173065.13	FAM222B	-0.627163	2.17573e-24	4.16936e-23
ENSG00000223959.8	AFG3L1P	0.809225	4.00557e-22	7.45586e-21		ENSG00000251637.6	LINC02754	1.76441	2.28617e-24	4.37653e-23
ENSG00000116539.13	ASH1L	-0.52997	4.56388e-22	8.48638e-21		ENSG00000058804.12	NDC1	-0.440397	2.42423e-24	4.63606e-23
ENSG00000134717.18	BTF3L4	0.509958	4.60275e-22	8.54992e-21		ENSG00000006652.14	IFRD1	-0.501372	2.60737e-24	4.9812e-23
ENSG00000205707.11	ETFRF1	-1.12336	4.66459e-22	8.65594e-21		ENSG00000174437.17	ATP2A2	-0.35962	2.63744e-24	5.03351e-23
ENSG00000250462.8	LRRC37BP1	-0.888839	4.7376e-22	8.78244e-21		ENSG00000114771.14	AADAC	0.710261	2.82743e-24	5.39057e-23
ENSG00000162298.18	SYVN1	-0.565235	5.07979e-22	9.40718e-21		ENSG00000039560.14	RAI14	-0.484546	2.83823e-24	5.40503e-23
ENSG00000162735.18	PEX19	-0.508564	5.08743e-22	9.41174e-21		ENSG00000143164.15	DCAF6	0.399312	2.84079e-24	5.40503e-23
ENSG00000119231.11	SENP5	-0.479012	5.18828e-22	9.58855e-21		ENSG00000036473.8	OTC	1.95048	2.90619e-24	5.52382e-23
ENSG00000116701.14	NCF2	2.06308	5.22516e-22	9.64689e-21		ENSG00000107902.14	LHPP	0.704703	3.15817e-24	5.99666e-23
ENSG00000143753.13	DEGS1	-0.55647	5.33699e-22	9.84337e-21		ENSG00000163468.15	CCT3	-0.413011	3.46623e-24	6.56826e-23
ENSG00000177034.16	MTX3	-0.650243	5.69752e-22	1.04977e-20		ENSG00000260916.7	CCPG1	-0.578605	3.46399e-24	6.56826e-23
ENSG00000184985.16	SORCS2	-0.829568	6.04768e-22	1.11315e-20		ENSG00000139428.12	MMAB	0.510297	3.49929e-24	6.62418e-23
ENSG00000168952.15	STXBP6	0.645938	6.39563e-22	1.17601e-20		ENSG00000227057.10	WDR46	-0.517294	3.55354e-24	6.72008e-23
ENSG00000204713.11	TRIM27	-0.485746	9.42065e-22	1.73048e-20		ENSG00000108106.14	UBE2S	-0.524992	3.83277e-24	7.2408e-23
ENSG00000134769.21	DTNA	0.680608	9.5618e-22	1.75464e-20		ENSG00000136240.10	KDELR2	-0.378838	3.94281e-24	7.44116e-23
ENSG00000174233.11	ADCY6	0.587334	1.05802e-21	1.93957e-20		ENSG00000124571.18	XPO5	-0.430249	4.05518e-24	7.64551e-23
ENSG00000089351.14	GRAMD1A	0.556347	1.06728e-21	1.95456e-20		ENSG00000221963.6	APOL6	0.62796	4.19532e-24	7.90175e-23
ENSG00000211584.14	SLC48A1	1.02595	1.12282e-21	2.0542e-20		ENSG00000117525.14	F3	-1.06447	4.28192e-24	8.05673e-23
ENSG00000069974.16	RAB27A	-0.857904	1.24308e-21	2.27193e-20		ENSG00000139644.13	TMBIM6	0.404299	4.34708e-24	8.1711e-23
ENSG00000183134.5	PTGDR2	-1.53536	1.25152e-21	2.28505e-20		ENSG00000050344.9	NFE2L3	-0.784266	4.51489e-24	8.478e-23
ENSG00000100099.20	HPS4	0.518125	1.28772e-21	2.3488e-20		ENSG00000125912.11	NCLN	-0.474765	4.55586e-24	8.54635e-23
ENSG00000149809.16	TM7SF2	0.690049	1.33768e-21	2.43748e-20		ENSG00000082212.13	ME2	0.473543	4.95325e-24	9.2825e-23
ENSG00000033100.16	CHPF2	-0.682803	1.41755e-21	2.58042e-20		ENSG00000143891.17	GALM	0.614803	5.11739e-24	9.58049e-23
ENSG00000084073.9	ZMPSTE24	-0.427751	1.42978e-21	2.60008e-20		ENSG00000169180.11	XPO6	-0.441053	5.23985e-24	9.79993e-23
ENSG00000204217.15	BMPR2	-0.571291	1.44628e-21	2.62745e-20		ENSG00000120937.9	NPPB	2.18952	5.39334e-24	1.00769e-22
ENSG00000168575.10	SLC20A2	0.530516	1.46553e-21	2.65977e-20		ENSG00000100029.18	PES1	-0.433075	5.72308e-24	1.06823e-22
ENSG00000152104.12	PTPN14	0.66303	1.52373e-21	2.76264e-20		ENSG00000142611.17	PRDM16	1.06671	6.01879e-24	1.12231e-22
ENSG00000196497.17	IPO4	-0.492425	1.54286e-21	2.79454e-20		ENSG00000198369.10	SPRED2	-0.520283	6.29639e-24	1.1729e-22
ENSG00000167106.12	FAM102A	0.884473	1.61382e-21	2.92015e-20		ENSG00000156711.17	MAPK13	0.832671	6.45027e-24	1.20037e-22
ENSG00000101608.12	MYL12A	0.432849	1.68125e-21	3.03914e-20		ENSG00000135624.16	CCT7	-0.340263	7.28912e-24	1.35512e-22
ENSG00000118898.16	PPL	1.10277	1.68477e-21	3.04246e-20		ENSG00000116455.14	WDR77	-0.524023	7.45822e-24	1.38518e-22
ENSG00000119673.14	ACOT2	0.681798	1.90354e-21	3.43413e-20		ENSG00000114166.8	KAT2B	-1.19346	7.66209e-24	1.42163e-22
ENSG00000162817.7	C1orf115	0.470822	1.96145e-21	3.53508e-20		ENSG00000115758.13	ODC1	-0.43329	7.70943e-24	1.429e-22
ENSG00000167985.6	SDHAF2	0.477046	2.2257e-21	4.00736e-20		ENSG00000111271.14	ACAD10	0.696231	8.27892e-24	1.53304e-22
ENSG00000162664.17	ZNF326	-0.506418	2.23528e-21	4.02063e-20		ENSG00000085415.16	SEH1L	-0.430345	8.43531e-24	1.56045e-22
ENSG00000137364.5	TPMT	-0.696808	2.24522e-21	4.03452e-20		ENSG00000004059.11	ARF5	0.459703	9.29882e-24	1.71849e-22
ENSG00000269113.4	TRABD2B	-1.52628	2.39325e-21	4.29625e-20		ENSG00000155506.17	LARP1	-0.360248	9.5268e-24	1.75888e-22
ENSG00000231925.11	TAPBP	0.715388	2.40927e-21	4.32075e-20		ENSG00000156976.17	EIF4A2	0.373023	1.00543e-23	1.85445e-22
ENSG00000285219.2	HULC	0.656157	2.44102e-21	4.37338e-20		ENSG00000081181.8	ARG2	-0.739613	1.08068e-23	1.99126e-22
ENSG00000111790.14	FGFR1OP2	-0.640949	2.58732e-21	4.63093e-20		ENSG00000130234.11	ACE2	1.78919	1.08558e-23	1.99832e-22
ENSG00000166526.18	ZNF3	0.523824	2.69886e-21	4.82581e-20		ENSG00000126067.12	PSMB2	-0.416807	1.10784e-23	2.0373e-22
ENSG00000050748.17	MAPK9	-0.520567	2.85376e-21	5.09776e-20		ENSG00000205339.10	IPO7	-0.389561	1.17614e-23	2.16078e-22
ENSG00000110237.5	ARHGEF17	0.785657	2.89312e-21	5.16301e-20		ENSG00000104356.11	POP1	-0.59881	1.1957e-23	2.19454e-22
ENSG00000066279.18	ASPM	-0.510705	2.95341e-21	5.26542e-20		ENSG00000067334.14	DNTTIP2	-0.711425	1.21606e-23	2.22973e-22
ENSG00000129354.11	AP1M2	0.6787	3.4279e-21	6.10535e-20		ENSG00000130589.16	HELZ2	0.608914	1.22842e-23	2.25017e-22
ENSG00000198074.10	AKR1B10	-0.813618	3.43505e-21	6.1121e-20		ENSG00000152952.12	PLOD2	-0.416828	1.23631e-23	2.26242e-22
ENSG00000153094.23	BCL2L11	0.584286	3.75239e-21	6.67022e-20		ENSG00000130164.14	LDLR	-0.433141	1.31048e-23	2.39579e-22
ENSG00000163938.17	GNL3	-0.579698	3.76566e-21	6.68727e-20		ENSG00000187955.12	COL14A1	0.706864	1.4044e-23	2.56498e-22
ENSG00000026025.16	VIM	0.446311	4.40683e-21	7.81825e-20		ENSG00000129317.14	PUS7L	-0.591693	1.46915e-23	2.68063e-22
ENSG00000114439.19	BBX	-0.524667	4.63746e-21	8.21939e-20		ENSG00000011485.15	PPP5C	-0.484808	1.83124e-23	3.33804e-22
ENSG00000110435.12	PDHX	-0.535838	4.69473e-21	8.31278e-20		ENSG00000173262.11	SLC2A14	1.03315	1.93658e-23	3.52661e-22
ENSG00000196188.11	CTSE	-0.872963	4.74732e-21	8.39772e-20		ENSG00000242612.7	DECR2	0.658001	2.13579e-23	3.88559e-22
ENSG00000115806.13	GORASP2	-0.410106	4.76997e-21	8.42958e-20		ENSG00000156675.16	RAB11FIP1	0.439294	2.16533e-23	3.93284e-22
ENSG00000105997.22	HOXA3	1.03636	4.86248e-21	8.58472e-20		ENSG00000158769.18	F11R	0.40589	2.16596e-23	3.93284e-22
ENSG00000174738.13	NR1D2	-0.628349	4.99514e-21	8.81035e-20		ENSG00000107438.9	PDLIM1	0.412741	2.40154e-23	4.35634e-22
ENSG00000013364.19	MVP	0.992003	5.049e-21	8.89671e-20		ENSG00000099622.14	CIRBP	0.649991	2.43595e-23	4.41448e-22
ENSG00000188725.8	SMIM15	-0.504481	5.18418e-21	9.12607e-20		ENSG00000104870.13	FCGRT	0.530142	2.5251e-23	4.57161e-22
ENSG00000023228.14	NDUFS1	-0.40808	5.2034e-21	9.15103e-20		ENSG00000010017.13	RANBP9	-0.642606	2.5644e-23	4.63826e-22
ENSG00000119965.13	C10orf88	-0.962366	5.2526e-21	9.22863e-20		ENSG00000050405.13	LIMA1	0.576673	2.64632e-23	4.78181e-22
ENSG00000109501.14	WFS1	-0.592254	5.71215e-21	1.00263e-19		ENSG00000033050.9	ABCF2	-0.478513	2.70122e-23	4.87629e-22
ENSG00000113068.10	PFDN1	0.526687	6.00671e-21	1.05332e-19		ENSG00000116833.14	NR5A2	0.528139	2.75176e-23	4.96273e-22
ENSG00000106537.8	TSPAN13	-0.496553	6.03104e-21	1.05657e-19		ENSG00000176871.8	WSB2	-0.462446	2.77557e-23	5.00085e-22
ENSG00000117859.19	OSBPL9	-0.691315	6.15718e-21	1.07763e-19		ENSG00000137193.14	PIM1	0.76034	2.82689e-23	5.0884e-22
ENSG00000171617.14	ENC1	0.525548	6.69471e-21	1.17058e-19		ENSG00000166145.14	SPINT1	0.817313	3.16582e-23	5.69299e-22
ENSG00000155792.10	DEPTOR	-1.61723	7.51455e-21	1.31266e-19		ENSG00000160818.16	GPATCH4	-0.549163	3.32541e-23	5.97423e-22
ENSG00000214274.9	ANG	-0.865324	8.3645e-21	1.45973e-19		ENSG00000139514.13	SLC7A1	-0.557583	3.35771e-23	6.02647e-22
ENSG00000103249.18	CLCN7	0.658867	8.63933e-21	1.50625e-19		ENSG00000092621.12	PHGDH	0.482757	3.48553e-23	6.24987e-22
ENSG00000110400.11	NECTIN1	0.559236	8.70312e-21	1.51591e-19		ENSG00000120053.12	GOT1	-0.474204	3.63343e-23	6.50882e-22
ENSG00000213463.5	SYNJ2BP	-0.534813	8.87999e-21	1.54524e-19		ENSG00000064225.12	ST3GAL6	-0.528395	3.81359e-23	6.82501e-22
ENSG00000114948.13	ADAM23	-0.649878	9.14197e-21	1.5893e-19		ENSG00000090661.12	CERS4	0.654308	3.93441e-23	7.0345e-22
ENSG00000164323.14	CFAP97	-0.646277	1.05105e-20	1.82547e-19		ENSG00000085276.19	MECOM	-0.533634	4.03776e-23	7.21237e-22
ENSG00000103429.11	BFAR	0.435615	1.05621e-20	1.83268e-19		ENSG00000136933.17	RABEPK	-0.669099	4.12233e-23	7.35642e-22
ENSG00000169291.10	SHE	-1.22567	1.07557e-20	1.8645e-19		ENSG00000150093.19	ITGB1	-0.321743	4.13172e-23	7.36614e-22
ENSG00000161921.15	CXCL16	-0.763582	1.13374e-20	1.96345e-19		ENSG00000101294.17	HM13	-0.371215	4.15115e-23	7.39372e-22
ENSG00000153012.12	LGI2	-0.656527	1.16865e-20	2.02199e-19		ENSG00000160703.16	NLRX1	0.99102	4.27066e-23	7.59934e-22
ENSG00000141736.13	ERBB2	0.470787	1.22078e-20	2.11018e-19		ENSG00000036257.13	CUL3	-0.438586	4.42359e-23	7.86398e-22
ENSG00000163249.12	CCNYL1	-0.613666	1.24474e-20	2.14955e-19		ENSG00000100196.11	KDELR3	-0.590448	4.46709e-23	7.93376e-22
ENSG00000142484.7	TM4SF5	-0.945009	1.32796e-20	2.29108e-19		ENSG00000126749.16	EMG1	-0.483291	4.75927e-23	8.44466e-22
ENSG00000114573.10	ATP6V1A	-0.416495	1.39001e-20	2.39581e-19		ENSG00000111300.10	NAA25	-0.477776	5.08751e-23	9.01851e-22
ENSG00000173210.19	ABLIM3	-0.780776	1.3913e-20	2.39581e-19		ENSG00000070540.13	WIPI1	-0.677421	5.60909e-23	9.93368e-22
ENSG00000105576.15	TNPO2	0.460168	1.41239e-20	2.42981e-19		ENSG00000108840.15	HDAC5	0.585162	5.81612e-23	1.02906e-21
ENSG00000143858.12	SYT2	-1.35397	1.44912e-20	2.49065e-19		ENSG00000285219.2	HULC	0.63718	6.01153e-23	1.06262e-21
ENSG00000131323.15	TRAF3	-0.646079	1.46236e-20	2.51103e-19		ENSG00000172965.17	MIR4435-2HG	-0.647055	7.26297e-23	1.28262e-21
ENSG00000162885.13	B3GALNT2	-0.444296	1.53872e-20	2.63966e-19		ENSG00000129084.17	PSMA1	-0.383058	7.51042e-23	1.32507e-21
ENSG00000221955.10	SLC12A8	-0.883031	1.56949e-20	2.68989e-19		ENSG00000135829.17	DHX9	-0.405281	8.66185e-23	1.52677e-21
ENSG00000234545.8	FAM133B	0.557748	1.59074e-20	2.72374e-19		ENSG00000105926.15	MPP6	-0.481248	8.93806e-23	1.57397e-21
ENSG00000152795.17	HNRNPDL	-0.361364	1.64909e-20	2.82101e-19		ENSG00000184371.14	CSF1	-0.765545	9.55143e-23	1.6804e-21
ENSG00000253352.9	TUG1	0.448076	1.69956e-20	2.90461e-19		ENSG00000101096.20	NFATC2	0.560787	9.58895e-23	1.68542e-21
ENSG00000213762.12	ZNF134	0.612745	1.79858e-20	3.07094e-19		ENSG00000130396.20	AFDN	0.378688	9.8015e-23	1.72116e-21
ENSG00000170962.13	PDGFD	-1.63101	1.80459e-20	3.0783e-19		ENSG00000115267.8	IFIH1	1.34197	1.02291e-22	1.79456e-21
ENSG00000103994.17	ZNF106	-0.424897	1.8396e-20	3.13509e-19		ENSG00000144218.19	AFF3	0.769511	1.10688e-22	1.94005e-21
ENSG00000153786.12	ZDHHC7	0.510338	1.84384e-20	3.13936e-19		ENSG00000100626.17	GALNT16	1.31434	1.11321e-22	1.94932e-21
ENSG00000254004.7	ZNF260	0.664313	2.16744e-20	3.68687e-19		ENSG00000091583.11	APOH	0.570858	1.16301e-22	2.03462e-21
ENSG00000143924.19	EML4	-0.43837	2.20053e-20	3.73967e-19		ENSG00000155111.15	CDK19	0.51739	1.2248e-22	2.1407e-21
ENSG00000100580.8	TMED8	0.596863	2.23773e-20	3.79932e-19		ENSG00000055957.11	ITIH1	1.99242	1.28603e-22	2.24563e-21
ENSG00000146282.18	RARS2	-0.548285	2.50369e-20	4.24692e-19		ENSG00000120705.13	ETF1	-0.407027	1.33342e-22	2.3262e-21
ENSG00000159023.21	EPB41	-0.521824	2.66211e-20	4.51142e-19		ENSG00000108924.14	HLF	-0.660874	1.38135e-22	2.40756e-21
ENSG00000168615.12	ADAM9	-0.376553	2.73932e-20	4.63796e-19		ENSG00000138640.15	FAM13A	-0.532589	1.3986e-22	2.43536e-21
ENSG00000162972.10	MAIP1	-0.6063	2.76278e-20	4.67332e-19		ENSG00000163683.12	SMIM14	0.473934	1.65038e-22	2.8711e-21
ENSG00000124006.15	OBSL1	-0.456566	2.96911e-20	5.01766e-19		ENSG00000227906.8	SNAP25-AS1	2.27254	1.66338e-22	2.89104e-21
ENSG00000110104.13	CCDC86	-0.448768	3.01525e-20	5.0909e-19		ENSG00000119673.14	ACOT2	0.612161	1.71998e-22	2.98663e-21
ENSG00000104522.16	TSTA3	-0.637579	3.10503e-20	5.2376e-19		ENSG00000106078.19	COBL	0.512667	1.79255e-22	3.10974e-21
ENSG00000116852.14	KIF21B	-0.845573	3.20018e-20	5.39311e-19		ENSG00000168758.11	SEMA4C	-0.49365	1.80963e-22	3.13646e-21
ENSG00000164985.15	PSIP1	-0.700513	3.61492e-20	6.0864e-19		ENSG00000013364.19	MVP	1.00388	1.99786e-22	3.45951e-21
ENSG00000148296.7	SURF6	-0.51116	3.88881e-20	6.54148e-19		ENSG00000163344.6	PMVK	0.659268	2.01376e-22	3.4838e-21
ENSG00000160613.13	PCSK7	-0.77451	4.03456e-20	6.78038e-19		ENSG00000180818.5	HOXC10	0.53632	2.158e-22	3.72988e-21
ENSG00000119535.17	CSF3R	-0.798043	4.35091e-20	7.30527e-19		ENSG00000150961.15	SEC24D	-0.418097	2.20614e-22	3.80957e-21
ENSG00000226950.7	DANCR	0.487798	4.43541e-20	7.44027e-19		ENSG00000120708.17	TGFBI	-0.381218	2.21899e-22	3.82822e-21
ENSG00000113273.17	ARSB	-0.436447	4.74172e-20	7.94676e-19		ENSG00000172775.17	PSME3IP1	-0.605905	2.30114e-22	3.96629e-21
ENSG00000113889.14	KNG1	0.511479	4.78724e-20	8.01566e-19		ENSG00000164181.14	ELOVL7	0.692639	2.56706e-22	4.42054e-21
ENSG00000099977.14	DDT	0.521932	4.94164e-20	8.26656e-19		ENSG00000085840.13	ORC1	-0.55159	2.61334e-22	4.4961e-21
ENSG00000074657.13	ZNF532	0.667077	5.28203e-20	8.82785e-19		ENSG00000110172.12	CHORDC1	-0.609557	2.62499e-22	4.51199e-21
ENSG00000177469.13	CAVIN1	0.489023	5.60174e-20	9.35357e-19		ENSG00000130713.16	EXOSC2	-0.533547	2.63708e-22	4.5286e-21
ENSG00000244187.8	TMEM141	-0.437587	5.61893e-20	9.37366e-19		ENSG00000134697.13	GNL2	-0.457118	2.99325e-22	5.13553e-21
ENSG00000136026.14	CKAP4	-0.407747	5.64221e-20	9.40386e-19		ENSG00000089685.15	BIRC5	-0.408497	3.06148e-22	5.24778e-21
ENSG00000165471.6	MBL2	-0.673255	6.92278e-20	1.15276e-18		ENSG00000180957.18	PITPNB	-0.383027	3.10754e-22	5.32184e-21
ENSG00000205133.12	TRIQK	-0.728578	7.24987e-20	1.20612e-18		ENSG00000118960.13	HS1BP3	0.626537	3.14229e-22	5.3715e-21
ENSG00000196642.19	RABL6	0.508801	7.27021e-20	1.2084e-18		ENSG00000149269.9	PAK1	0.509868	3.13999e-22	5.3715e-21
ENSG00000143390.17	RFX5	-0.689214	7.54434e-20	1.25205e-18		ENSG00000177000.13	MTHFR	0.68154	3.18243e-22	5.43515e-21
ENSG00000257594.4	GALNT4	-0.731259	7.54662e-20	1.25205e-18		ENSG00000099875.14	MKNK2	0.566233	3.21793e-22	5.48575e-21
ENSG00000165092.13	ALDH1A1	-0.33685	8.05283e-20	1.33482e-18		ENSG00000138074.15	SLC5A6	-0.528898	3.21695e-22	5.48575e-21
ENSG00000134294.14	SLC38A2	-0.381877	8.08436e-20	1.33882e-18		ENSG00000081923.14	ATP8B1	0.787008	3.3495e-22	5.70484e-21
ENSG00000112852.7	PCDHB2	0.632167	8.14184e-20	1.34711e-18		ENSG00000114956.20	DGUOK	-0.550729	3.36872e-22	5.73235e-21
ENSG00000243989.9	ACY1	-0.539719	8.26305e-20	1.36592e-18		ENSG00000121769.8	FABP3	1.33103	3.4302e-22	5.83166e-21
ENSG00000077147.16	TM9SF3	-0.387335	8.40582e-20	1.38826e-18		ENSG00000129195.16	PIMREG	-0.649632	3.62345e-22	6.1546e-21
ENSG00000165271.17	NOL6	-0.498831	8.67042e-20	1.43066e-18		ENSG00000162066.15	AMDHD2	0.791376	3.67194e-22	6.23129e-21
ENSG00000143537.13	ADAM15	-0.69146	8.77033e-20	1.44583e-18		ENSG00000073417.15	PDE8A	-0.486135	4.28087e-22	7.25805e-21
ENSG00000048052.21	HDAC9	1.3792	8.82445e-20	1.45343e-18		ENSG00000133641.18	C12orf29	-0.713266	4.59401e-22	7.78191e-21
ENSG00000111711.10	GOLT1B	-0.480824	9.2972e-20	1.52991e-18		ENSG00000137210.14	TMEM14B	-0.584572	4.69582e-22	7.94717e-21
ENSG00000185745.10	IFIT1	1.35015	9.41583e-20	1.54803e-18		ENSG00000116793.16	PHTF1	-0.655908	4.91091e-22	8.30365e-21
ENSG00000198121.13	LPAR1	-1.46682	9.79154e-20	1.60835e-18		ENSG00000172893.15	DHCR7	0.493664	5.20774e-22	8.7976e-21
ENSG00000181894.15	ZNF329	0.853545	9.88716e-20	1.62258e-18		ENSG00000198246.9	SLC29A3	-0.778685	5.24564e-22	8.85362e-21
ENSG00000125868.16	DSTN	0.406134	1.0182e-19	1.66946e-18		ENSG00000116406.19	EDEM3	-0.477257	5.31635e-22	8.96486e-21
ENSG00000148584.15	A1CF	-0.390498	1.12105e-19	1.83645e-18		ENSG00000021852.13	C8B	1.77408	5.34415e-22	9.00361e-21
ENSG00000114480.13	GBE1	-0.523073	1.20656e-19	1.97474e-18		ENSG00000132388.12	UBE2G1	-0.397317	5.39546e-22	9.08187e-21
ENSG00000133636.11	NTS	-0.498884	1.21065e-19	1.97965e-18		ENSG00000153071.15	DAB2	0.441205	5.60442e-22	9.42511e-21
ENSG00000149948.13	HMGA2	-0.354376	1.30755e-19	2.13618e-18		ENSG00000155115.7	GTF3C6	-0.570736	5.67289e-22	9.53168e-21
ENSG00000111799.21	COL12A1	1.24468	1.30882e-19	2.13632e-18		ENSG00000132485.14	ZRANB2	-0.506323	5.74515e-22	9.64442e-21
ENSG00000100519.12	PSMC6	-0.494742	1.34057e-19	2.18619e-18		ENSG00000163577.8	EIF5A2	-0.688516	5.79534e-22	9.71994e-21
ENSG00000164144.16	ARFIP1	-0.567912	1.35598e-19	2.20933e-18		ENSG00000182795.13	C1orf116	2.23611	5.80748e-22	9.73157e-21
ENSG00000112282.18	MED23	-0.548101	1.3587e-19	2.21179e-18		ENSG00000100031.19	GGT1	0.792703	5.88311e-22	9.84946e-21
ENSG00000250899.3	AC125807.2	0.831735	1.39007e-19	2.26083e-18		ENSG00000198732.10	SMOC1	0.693983	6.17133e-22	1.03228e-20
ENSG00000131373.15	HACL1	-0.693	1.41901e-19	2.30583e-18		ENSG00000177479.19	ARIH2	-0.365711	6.43488e-22	1.0754e-20
ENSG00000140968.11	IRF8	-1.06845	1.50757e-19	2.44755e-18		ENSG00000151465.14	CDC123	-0.459424	6.61519e-22	1.10454e-20
ENSG00000173930.9	SLCO4C1	0.570279	1.59598e-19	2.58877e-18		ENSG00000149428.19	HYOU1	-0.35948	6.69023e-22	1.11607e-20
ENSG00000144357.17	UBR3	-0.466211	1.62375e-19	2.63146e-18		ENSG00000172340.14	SUCLG2	0.503395	6.79845e-22	1.13211e-20
ENSG00000106266.11	SNX8	0.573994	1.65941e-19	2.68686e-18		ENSG00000183474.15	GTF2H2C	-0.493959	6.79355e-22	1.13211e-20
ENSG00000197410.14	DCHS2	-0.841466	1.68211e-19	2.72119e-18		ENSG00000147853.17	AK3	0.448718	6.92588e-22	1.1523e-20
ENSG00000178184.16	PARD6G	-1.1377	1.73257e-19	2.80032e-18		ENSG00000133731.10	IMPA1	-0.675026	7.41236e-22	1.23214e-20
ENSG00000138018.18	SELENOI	-0.508005	1.80402e-19	2.91322e-18		ENSG00000168743.12	NPNT	0.724828	7.6648e-22	1.27297e-20
ENSG00000184432.10	COPB2	-0.425415	1.86689e-19	3.01206e-18		ENSG00000198099.8	ADH4	1.66111	7.7001e-22	1.2777e-20
ENSG00000145332.14	KLHL8	-0.571225	2.00374e-19	3.22998e-18		ENSG00000107537.14	PHYH	0.548375	8.54403e-22	1.41647e-20
ENSG00000242616.4	GNG10	-0.546944	2.0248e-19	3.26104e-18		ENSG00000107372.13	ZFAND5	-0.398784	8.6185e-22	1.42755e-20
ENSG00000176619.13	LMNB2	-0.575698	2.06331e-19	3.32011e-18		ENSG00000241685.10	ARPC1A	-0.393694	8.68329e-22	1.43701e-20
ENSG00000131018.24	SYNE1	0.674624	2.08171e-19	3.34676e-18		ENSG00000132002.8	DNAJB1	-0.417068	8.98116e-22	1.48499e-20
ENSG00000140795.13	MYLK3	1.26141	2.11483e-19	3.39701e-18		ENSG00000183955.13	KMT5A	-0.560265	9.0347e-22	1.49252e-20
ENSG00000106484.16	MEST	-0.497778	2.11838e-19	3.3997e-18		ENSG00000188760.10	TMEM198	1.11544	9.13821e-22	1.50829e-20
ENSG00000198624.13	CCDC69	-0.517946	2.302e-19	3.69113e-18		ENSG00000068438.15	FTSJ1	-0.502928	9.46385e-22	1.56066e-20
ENSG00000175931.13	UBE2O	-0.498648	2.48708e-19	3.98438e-18		ENSG00000123561.15	SERPINA7	1.80606	9.94216e-22	1.63809e-20
ENSG00000269190.6	FBXO17	0.564981	2.55147e-19	4.08393e-18		ENSG00000146830.10	GIGYF1	0.521173	9.96568e-22	1.64052e-20
ENSG00000140612.14	SEC11A	0.411661	2.55689e-19	4.089e-18		ENSG00000214114.9	MYCBP	-0.579839	1.00178e-21	1.64765e-20
ENSG00000160190.14	SLC37A1	1.0098	2.60666e-19	4.16493e-18		ENSG00000143702.16	CEP170	-0.43458	1.12892e-21	1.85512e-20
ENSG00000110013.13	SIAE	-0.836879	2.66156e-19	4.24891e-18		ENSG00000104886.12	PLEKHJ1	0.670347	1.1309e-21	1.85675e-20
ENSG00000143199.18	ADCY10	1.23618	2.69863e-19	4.30431e-18		ENSG00000070785.17	EIF2B3	-0.656105	1.16536e-21	1.91164e-20
ENSG00000110851.12	PRDM4	0.559248	2.70386e-19	4.30887e-18		ENSG00000117834.12	SLC5A9	0.919724	1.17645e-21	1.92814e-20
ENSG00000137133.11	HINT2	0.562762	2.86412e-19	4.56025e-18		ENSG00000205364.4	MT1M	1.18163	1.22516e-21	2.00621e-20
ENSG00000065243.20	PKN2	-0.472747	2.9022e-19	4.61684e-18		ENSG00000108021.20	TASOR2	-0.529181	1.2617e-21	2.06424e-20
ENSG00000196476.12	C20orf96	0.916223	2.94647e-19	4.68317e-18		ENSG00000103550.14	KNOP1	-0.588422	1.33846e-21	2.1879e-20
ENSG00000130734.10	ATG4D	-1.38689	2.98803e-19	4.74506e-18		ENSG00000160049.12	DFFA	-0.470745	1.54904e-21	2.52992e-20
ENSG00000115355.17	CCDC88A	-0.52199	3.19267e-19	5.06562e-18		ENSG00000157625.15	TAB3	0.396482	1.56271e-21	2.55002e-20
ENSG00000128581.17	IFT22	-1.03663	3.26264e-19	5.1721e-18		ENSG00000113013.15	HSPA9	-0.325017	1.73239e-21	2.82443e-20
ENSG00000167244.21	IGF2	-0.555819	3.29239e-19	5.21472e-18		ENSG00000152484.14	USP12	-0.464803	1.90516e-21	3.10341e-20
ENSG00000237523.2	LINC00857	0.861252	3.3336e-19	5.27539e-18		ENSG00000067955.15	CBFB	-0.519252	1.94934e-21	3.1726e-20
ENSG00000171649.12	ZIK1	1.01986	3.64902e-19	5.76952e-18		ENSG00000204219.11	TCEA3	0.557673	2.00024e-21	3.25261e-20
ENSG00000133103.17	COG6	-0.642001	3.73064e-19	5.89344e-18		ENSG00000067533.6	RRP15	-0.513294	2.12108e-21	3.44611e-20
ENSG00000132313.15	MRPL35	-0.479165	3.77524e-19	5.95871e-18		ENSG00000080822.17	CLDND1	-0.471543	2.16401e-21	3.5128e-20
ENSG00000215883.10	CYB5RL	0.697006	4.22266e-19	6.65913e-18		ENSG00000132963.8	POMP	-0.424163	2.21928e-21	3.59939e-20
ENSG00000158636.16	EMSY	-0.662538	4.25e-19	6.69642e-18		ENSG00000173821.19	RNF213	0.636166	2.35254e-21	3.81221e-20
ENSG00000170522.9	ELOVL6	-0.623425	4.27247e-19	6.726e-18		ENSG00000173145.11	NOC3L	-0.678558	2.42958e-21	3.93365e-20
ENSG00000178150.10	ZNF114	1.06957	4.36783e-19	6.87016e-18		ENSG00000257923.11	CUX1	0.414336	2.6169e-21	4.23327e-20
ENSG00000182378.14	PLCXD1	-0.457548	4.4784e-19	7.03799e-18		ENSG00000158828.8	PINK1	0.709856	2.62338e-21	4.24007e-20
ENSG00000139354.11	GAS2L3	-0.612066	4.60694e-19	7.23373e-18		ENSG00000052795.13	FNIP2	-0.433398	2.88458e-21	4.65821e-20
ENSG00000115306.16	SPTBN1	-0.363221	4.83916e-19	7.5918e-18		ENSG00000170854.18	RIOX2	-0.452486	2.98704e-21	4.8195e-20
ENSG00000074800.16	ENO1	-0.309	4.89357e-19	7.67054e-18		ENSG00000160991.16	ORAI2	-0.831329	3.06511e-21	4.9412e-20
ENSG00000198585.11	NUDT16	-0.445034	5.12347e-19	8.02398e-18		ENSG00000115053.16	NCL	-0.421158	3.09476e-21	4.9847e-20
ENSG00000103495.14	MAZ	0.417125	5.22169e-19	8.17076e-18		ENSG00000126218.12	F10	0.48104	3.29217e-21	5.2981e-20
ENSG00000198837.10	DENND4B	0.597621	5.37069e-19	8.39667e-18		ENSG00000170558.9	CDH2	0.382859	3.30625e-21	5.31618e-20
ENSG00000079313.15	REXO1	0.547669	5.61737e-19	8.76725e-18		ENSG00000197780.10	TAF13	-0.85509	3.39667e-21	5.45687e-20
ENSG00000150995.19	ITPR1	-0.637067	5.61371e-19	8.76725e-18		ENSG00000077348.9	EXOSC5	-0.663013	3.58617e-21	5.75635e-20
ENSG00000164983.7	TMEM65	-0.67179	5.906e-19	9.20981e-18		ENSG00000065833.9	ME1	-0.466641	3.89366e-21	6.24456e-20
ENSG00000130513.6	GDF15	-0.688891	5.95029e-19	9.27093e-18		ENSG00000141458.13	NPC1	-0.405703	3.96225e-21	6.34912e-20
ENSG00000050405.13	LIMA1	0.666711	6.22292e-19	9.68738e-18		ENSG00000185088.14	RPS27L	-0.646762	4.26533e-21	6.82892e-20
ENSG00000151655.19	ITIH2	-0.578281	6.25331e-19	9.72637e-18		ENSG00000150907.10	FOXO1	-0.662105	4.35638e-21	6.96872e-20
ENSG00000164713.10	BRI3	0.618752	6.33776e-19	9.84086e-18		ENSG00000122574.10	WIPF3	-1.01011	4.50674e-21	7.20307e-20
ENSG00000172955.17	ADH6	-0.607117	6.33353e-19	9.84086e-18		ENSG00000187446.12	CHP1	0.407632	4.90642e-21	7.83518e-20
ENSG00000149357.10	LAMTOR1	0.56736	6.98355e-19	1.08343e-17		ENSG00000106392.11	C1GALT1	-0.493572	4.97171e-21	7.93266e-20
ENSG00000113812.14	ACTR8	-0.637825	7.03555e-19	1.09057e-17		ENSG00000010810.17	FYN	-0.635743	5.01715e-21	7.99834e-20
ENSG00000131127.14	ZNF141	-0.701366	7.23844e-19	1.12106e-17		ENSG00000198467.15	TPM2	-0.482705	5.48063e-21	8.72976e-20
ENSG00000092841.18	MYL6	0.4909	7.4498e-19	1.15281e-17		ENSG00000185551.15	NR2F2	-0.582532	5.70331e-21	9.07672e-20
ENSG00000108582.12	CPD	-0.335013	7.80213e-19	1.20631e-17		ENSG00000171793.16	CTPS1	-0.438475	5.82171e-21	9.25727e-20
ENSG00000188352.12	FOCAD	-0.534453	8.15806e-19	1.26027e-17		ENSG00000130204.13	TOMM40	-0.491069	6.06097e-21	9.62951e-20
ENSG00000129083.12	COPB1	-0.510202	8.26041e-19	1.27499e-17		ENSG00000076043.10	REXO2	-0.531124	6.16897e-21	9.79277e-20
ENSG00000147155.11	EBP	-0.398716	8.27156e-19	1.27563e-17		ENSG00000171729.14	TMEM51	0.811802	6.26901e-21	9.94315e-20
ENSG00000168214.20	RBPJ	-0.390701	8.27947e-19	1.27577e-17		ENSG00000146433.8	TMEM181	-0.402513	6.45873e-21	1.02354e-19
ENSG00000174437.17	ATP2A2	-0.380895	8.87134e-19	1.36581e-17		ENSG00000169692.13	AGPAT2	0.417979	6.63779e-21	1.05102e-19
ENSG00000085276.19	MECOM	-0.573169	9.05843e-19	1.39225e-17		ENSG00000165238.16	WNK2	-0.736226	6.71122e-21	1.06175e-19
ENSG00000114023.15	FAM162A	-0.463934	9.05726e-19	1.39225e-17		ENSG00000204389.10	HSPA1A	-0.43035	7.20012e-21	1.13813e-19
ENSG00000130227.17	XPO7	-0.430193	9.17423e-19	1.40886e-17		ENSG00000127314.18	RAP1B	-0.338444	7.44334e-21	1.17558e-19
ENSG00000007968.7	E2F2	0.797435	9.94087e-19	1.5253e-17		ENSG00000183421.12	RIPK4	0.862156	7.89158e-21	1.24532e-19
ENSG00000065361.15	ERBB3	-0.381444	1.00476e-18	1.54038e-17		ENSG00000147130.14	ZMYM3	0.416572	8.24818e-21	1.3005e-19
ENSG00000140465.14	CYP1A1	-0.565888	1.00766e-18	1.54352e-17		ENSG00000179409.11	GEMIN4	-0.494371	8.45057e-21	1.33129e-19
ENSG00000163006.12	CCDC138	-0.728777	1.01719e-18	1.55681e-17		ENSG00000117877.10	CD3EAP	-0.682035	8.64742e-21	1.36115e-19
ENSG00000068024.16	HDAC4	-0.803578	1.01927e-18	1.55868e-17		ENSG00000163528.13	CHCHD4	-0.586541	8.67297e-21	1.36402e-19
ENSG00000106351.13	AGFG2	-0.53067	1.0487e-18	1.60233e-17		ENSG00000280071.4	GATD3B	0.53157	9.29545e-21	1.46069e-19
ENSG00000111716.14	LDHB	1.96441	1.09632e-18	1.67368e-17		ENSG00000140740.11	UQCRC2	-0.470758	9.76897e-21	1.53381e-19
ENSG00000113441.16	LNPEP	-0.713474	1.14907e-18	1.75275e-17		ENSG00000134463.15	ECHDC3	0.779522	1.08088e-20	1.69449e-19
ENSG00000160113.5	NR2F6	0.61895	1.15382e-18	1.75851e-17		ENSG00000153234.14	NR4A2	-1.00798	1.08105e-20	1.69449e-19
ENSG00000086619.14	ERO1B	-1.12182	1.23605e-18	1.88225e-17		ENSG00000257335.8	MGAM	-1.14337	1.09443e-20	1.71402e-19
ENSG00000126391.14	FRMD8	0.793869	1.29025e-18	1.96314e-17		ENSG00000117054.13	ACADM	0.430902	1.12942e-20	1.76734e-19
ENSG00000198862.14	LTN1	-0.522952	1.30014e-18	1.97653e-17		ENSG00000103485.19	QPRT	0.341433	1.18017e-20	1.84521e-19
ENSG00000131116.12	ZNF428	0.75468	1.41034e-18	2.14228e-17		ENSG00000113407.13	TARS1	-0.370704	1.18315e-20	1.84833e-19
ENSG00000089248.7	ERP29	0.377272	1.42871e-18	2.16837e-17		ENSG00000275464.5	FP565260.1	-0.533108	1.34901e-20	2.10568e-19
ENSG00000164379.7	FOXQ1	-0.825523	1.45229e-18	2.20232e-17		ENSG00000175768.13	TOMM5	-0.380464	1.39194e-20	2.17086e-19
ENSG00000093183.14	SEC22C	-0.490813	1.49223e-18	2.261e-17		ENSG00000074842.8	MYDGF	-0.57297	1.39415e-20	2.1725e-19
ENSG00000005100.13	DHX33	-0.508099	1.52495e-18	2.30865e-17		ENSG00000134375.11	TIMM17A	-0.52964	1.41585e-20	2.20447e-19
ENSG00000197226.12	TBC1D9B	-0.41234	1.52768e-18	2.31085e-17		ENSG00000171914.16	TLN2	0.585847	1.41873e-20	2.20713e-19
ENSG00000111640.15	GAPDH	-0.346543	1.53215e-18	2.31569e-17		ENSG00000109572.14	CLCN3	-0.348219	1.42917e-20	2.22152e-19
ENSG00000096384.20	HSP90AB1	-0.366819	1.62392e-18	2.45235e-17		ENSG00000147650.11	LRP12	-0.921614	1.53944e-20	2.39093e-19
ENSG00000162704.16	ARPC5	0.434392	1.65067e-18	2.49067e-17		ENSG00000109501.14	WFS1	-0.468007	1.61084e-20	2.49975e-19
ENSG00000108829.10	LRRC59	-0.358548	1.66584e-18	2.51148e-17		ENSG00000044574.8	HSPA5	-0.453509	1.62484e-20	2.51938e-19
ENSG00000116260.17	QSOX1	-0.719849	2.1331e-18	3.21327e-17		ENSG00000086205.18	FOLH1	1.3392	1.84503e-20	2.85842e-19
ENSG00000123096.11	SSPN	-1.37019	2.14223e-18	3.22434e-17		ENSG00000088256.9	GNA11	0.412909	1.85325e-20	2.86877e-19
ENSG00000234616.9	JRK	0.698251	2.22703e-18	3.34922e-17		ENSG00000198944.6	SOWAHA	1.12227	1.99786e-20	3.09006e-19
ENSG00000109107.14	ALDOC	-0.624861	2.26138e-18	3.39805e-17		ENSG00000166348.18	USP54	0.509607	2.02938e-20	3.13622e-19
ENSG00000157654.19	PALM2AKAP2	-0.378414	2.27741e-18	3.41932e-17		ENSG00000111110.12	PPM1H	0.406137	2.10636e-20	3.2525e-19
ENSG00000136305.11	CIDEB	0.567277	2.28738e-18	3.43145e-17		ENSG00000255717.7	SNHG1	-0.499217	2.3946e-20	3.69453e-19
ENSG00000169635.10	HIC2	0.588886	2.36559e-18	3.54585e-17		ENSG00000077092.19	RARB	0.871344	2.45158e-20	3.77932e-19
ENSG00000110693.18	SOX6	0.497072	2.37697e-18	3.55997e-17		ENSG00000167792.13	NDUFV1	0.343967	2.53477e-20	3.90435e-19
ENSG00000180884.10	ZNF792	-0.72984	2.42193e-18	3.62431e-17		ENSG00000105220.17	GPI	-0.349177	2.55962e-20	3.93936e-19
ENSG00000114853.14	ZBTB47	1.20331	2.50247e-18	3.74176e-17		ENSG00000013573.17	DDX11	-0.584466	2.58238e-20	3.97113e-19
ENSG00000072954.7	TMEM38A	-1.16973	2.55669e-18	3.81969e-17		ENSG00000130766.5	SESN2	0.538364	2.66868e-20	4.10046e-19
ENSG00000108984.15	MAP2K6	-0.555003	2.56133e-18	3.82347e-17		ENSG00000123505.18	AMD1	-0.350308	2.72531e-20	4.18403e-19
ENSG00000148702.15	HABP2	-0.745854	2.93541e-18	4.37829e-17		ENSG00000002586.20	CD99	0.657195	2.76766e-20	4.24556e-19
ENSG00000112182.15	BACH2	1.07832	3.13607e-18	4.67374e-17		ENSG00000081479.15	LRP2	1.05622	2.89896e-20	4.44333e-19
ENSG00000164933.12	SLC25A32	-0.678755	3.24751e-18	4.83586e-17		ENSG00000162878.13	PKDCC	0.511394	2.95934e-20	4.53215e-19
ENSG00000130158.14	DOCK6	-0.747355	3.52835e-18	5.24976e-17		ENSG00000198774.5	RASSF9	-1.01444	3.09288e-20	4.7328e-19
ENSG00000174780.17	SRP72	-0.553481	3.62369e-18	5.3872e-17		ENSG00000124784.9	RIOK1	-0.620355	3.23512e-20	4.94639e-19
ENSG00000140859.16	KIFC3	0.474765	3.86489e-18	5.74109e-17		ENSG00000156261.13	CCT8	-0.465299	3.24355e-20	4.95524e-19
ENSG00000099953.10	MMP11	0.783447	4.13398e-18	6.13578e-17		ENSG00000167034.10	NKX3-1	-1.14036	3.4906e-20	5.3283e-19
ENSG00000088899.15	LZTS3	0.550794	4.36362e-18	6.47133e-17		ENSG00000139178.11	C1RL	0.587021	3.50524e-20	5.34628e-19
ENSG00000123836.15	PFKFB2	0.797712	4.51771e-18	6.69438e-17		ENSG00000163295.5	ALPI	0.990884	3.57693e-20	5.45118e-19
ENSG00000112715.23	VEGFA	-0.553742	4.74213e-18	7.02122e-17		ENSG00000176171.11	BNIP3	-0.354909	3.61554e-20	5.50553e-19
ENSG00000137076.21	TLN1	0.435636	4.78024e-18	7.07187e-17		ENSG00000109917.11	ZPR1	-0.566857	3.66565e-20	5.57727e-19
ENSG00000143036.17	SLC44A3	0.833426	4.80676e-18	7.10532e-17		ENSG00000144820.8	ADGRG7	1.53495	3.9305e-20	5.97539e-19
ENSG00000117394.23	SLC2A1	-0.582024	5.1002e-18	7.53295e-17		ENSG00000160785.13	SLC25A44	-0.474976	3.93905e-20	5.98351e-19
ENSG00000153187.20	HNRNPU	-0.339207	5.11935e-18	7.55509e-17		ENSG00000163479.14	SSR2	-0.36867	4.01914e-20	6.10021e-19
ENSG00000121057.13	AKAP1	-0.384536	5.42129e-18	7.99421e-17		ENSG00000157514.16	TSC22D3	0.593055	4.13134e-20	6.26542e-19
ENSG00000142186.17	SCYL1	-0.466806	5.63525e-18	8.30296e-17		ENSG00000049323.16	LTBP1	-0.565227	4.24199e-20	6.42801e-19
ENSG00000163191.6	S100A11	-0.453605	5.8471e-18	8.60813e-17		ENSG00000106683.15	LIMK1	-0.585248	4.34962e-20	6.58576e-19
ENSG00000152409.9	JMY	-0.766311	6.0104e-18	8.84137e-17		ENSG00000075856.12	SART3	-0.370242	4.38322e-20	6.63126e-19
ENSG00000141504.12	SAT2	0.54293	6.11649e-18	8.99016e-17		ENSG00000155561.15	NUP205	-0.324941	4.68701e-20	7.08513e-19
ENSG00000204634.12	TBC1D8	0.456233	6.32139e-18	9.2838e-17		ENSG00000114248.10	LRRC31	1.64662	4.96801e-20	7.50383e-19
ENSG00000171606.18	ZNF274	0.537147	7.13108e-18	1.04645e-16		ENSG00000116133.13	DHCR24	0.331839	5.05478e-20	7.62872e-19
ENSG00000198814.12	GK	-0.524393	7.13778e-18	1.04659e-16		ENSG00000149476.15	TKFC	0.533227	5.23369e-20	7.89235e-19
ENSG00000204262.14	COL5A2	0.37229	7.37806e-18	1.08095e-16		ENSG00000163714.18	U2SURP	-0.446777	5.54098e-20	8.349e-19
ENSG00000146674.15	IGFBP3	-1.05117	7.38877e-18	1.08164e-16		ENSG00000122884.12	P4HA1	-0.365596	5.82814e-20	8.77462e-19
ENSG00000104880.18	ARHGEF18	0.496417	7.43021e-18	1.08683e-16		ENSG00000108344.15	PSMD3	-0.328182	5.85404e-20	8.80651e-19
ENSG00000134186.12	PRPF38B	-0.524627	7.5101e-18	1.09763e-16		ENSG00000153936.17	HS2ST1	-0.351385	5.96436e-20	8.96525e-19
ENSG00000287064.1	AL606500.1	-0.779174	7.78092e-18	1.1363e-16		ENSG00000188641.14	DPYD	0.485802	6.144e-20	9.22786e-19
ENSG00000101189.7	MRGBP	-0.541786	7.90715e-18	1.15381e-16		ENSG00000146085.8	MMUT	0.515412	6.22021e-20	9.33482e-19
ENSG00000144320.14	LNPK	-0.50247	7.99311e-18	1.16542e-16		ENSG00000125170.11	DOK4	0.472683	6.24664e-20	9.36694e-19
ENSG00000122694.16	GLIPR2	1.31191	8.21509e-18	1.19682e-16		ENSG00000173726.11	TOMM20	-0.330809	6.51105e-20	9.75562e-19
ENSG00000116337.19	AMPD2	-0.640918	8.32226e-18	1.21146e-16		ENSG00000161031.13	PGLYRP2	2.10809	6.84252e-20	1.0244e-18
ENSG00000166747.12	AP1G1	-0.347612	8.35669e-18	1.2155e-16		ENSG00000168056.16	LTBP3	0.573569	8.13958e-20	1.21761e-18
ENSG00000100418.8	DESI1	-0.462882	8.41147e-18	1.22249e-16		ENSG00000244462.8	RBM12	-0.333308	8.22884e-20	1.22998e-18
ENSG00000163739.5	CXCL1	1.12551	8.78215e-18	1.27534e-16		ENSG00000139613.12	SMARCC2	0.409183	8.49068e-20	1.2681e-18
ENSG00000141646.14	SMAD4	0.399997	9.09606e-18	1.31987e-16		ENSG00000111181.12	SLC6A12	0.87732	1.02963e-19	1.53655e-18
ENSG00000003436.16	TFPI	-0.505919	9.10593e-18	1.32025e-16		ENSG00000134755.17	DSC2	0.563105	1.03288e-19	1.54017e-18
ENSG00000140265.12	ZSCAN29	0.533513	1.09514e-17	1.58656e-16		ENSG00000198900.6	TOP1	-0.371705	1.0401e-19	1.5497e-18
ENSG00000138069.18	RAB1A	-0.348344	1.10888e-17	1.60519e-16		ENSG00000111653.20	ING4	0.869222	1.04641e-19	1.55786e-18
ENSG00000112186.12	CAP2	0.574378	1.21686e-17	1.76009e-16		ENSG00000258441.1	LINC00641	-0.581932	1.06085e-19	1.5781e-18
ENSG00000214022.11	REPIN1	0.456727	1.24699e-17	1.80223e-16		ENSG00000005100.13	DHX33	-0.469547	1.07202e-19	1.59345e-18
ENSG00000160049.12	DFFA	-0.525431	1.25451e-17	1.81166e-16		ENSG00000114686.9	MRPL3	-0.392013	1.08578e-19	1.61262e-18
ENSG00000188107.15	EYS	-2.43917	1.26897e-17	1.83109e-16		ENSG00000141522.12	ARHGDIA	-0.412022	1.1338e-19	1.68126e-18
ENSG00000130147.16	SH3BP4	0.429664	1.28989e-17	1.8598e-16		ENSG00000232956.9	SNHG15	-0.600407	1.13369e-19	1.68126e-18
ENSG00000003056.8	M6PR	0.476341	1.30959e-17	1.8867e-16		ENSG00000155508.13	CNOT8	-0.415404	1.15449e-19	1.71058e-18
ENSG00000151834.15	GABRA2	-0.533245	1.3163e-17	1.89487e-16		ENSG00000120526.11	NUDCD1	-0.597878	1.18723e-19	1.7577e-18
ENSG00000158109.15	TPRG1L	0.408951	1.35579e-17	1.95017e-16		ENSG00000106351.13	AGFG2	-0.439967	1.2175e-19	1.80109e-18
ENSG00000130522.6	JUND	0.696774	1.36809e-17	1.96631e-16		ENSG00000198796.7	ALPK2	1.03554	1.26261e-19	1.86634e-18
ENSG00000185436.12	IFNLR1	0.767915	1.39004e-17	1.99628e-16		ENSG00000167080.8	B4GALNT2	1.27254	1.26394e-19	1.86684e-18
ENSG00000007255.10	TRAPPC6A	0.8754	1.40641e-17	2.01659e-16		ENSG00000166508.18	MCM7	-0.333264	1.28636e-19	1.89845e-18
ENSG00000018610.14	CXorf56	-0.734651	1.40535e-17	2.01659e-16		ENSG00000140795.13	MYLK3	1.26239	1.33179e-19	1.96394e-18
ENSG00000166130.15	IKBIP	-0.745381	1.48115e-17	2.12209e-16		ENSG00000080819.9	CPOX	-0.372019	1.38091e-19	2.03477e-18
ENSG00000139722.7	VPS37B	0.634792	1.6305e-17	2.33423e-16		ENSG00000101236.17	RNF24	-0.62513	1.39793e-19	2.05823e-18
ENSG00000166477.13	LEO1	-0.541676	1.64478e-17	2.35281e-16		ENSG00000100523.15	DDHD1	-0.787225	1.54054e-19	2.26642e-18
ENSG00000083312.17	TNPO1	-0.434061	1.67976e-17	2.40095e-16		ENSG00000239900.12	ADSL	-0.390253	1.5697e-19	2.30749e-18
ENSG00000163449.11	TMEM169	-0.766661	1.69975e-17	2.42763e-16		ENSG00000197860.10	SGTB	-0.680503	1.63882e-19	2.40721e-18
ENSG00000185477.5	GPRIN3	-1.19179	1.78305e-17	2.5446e-16		ENSG00000147459.18	DOCK5	0.522673	1.70878e-19	2.508e-18
ENSG00000124120.11	TTPAL	-0.533342	1.78688e-17	2.54805e-16		ENSG00000123104.12	ITPR2	0.480482	1.82026e-19	2.66952e-18
ENSG00000243244.6	STON1	-1.31596	1.859e-17	2.64883e-16		ENSG00000139697.14	SBNO1	-0.41063	1.85624e-19	2.72016e-18
ENSG00000116667.14	C1orf21	-0.964484	2.04912e-17	2.91743e-16		ENSG00000249915.8	PDCD6	-0.546849	1.86699e-19	2.73376e-18
ENSG00000087274.17	ADD1	0.314805	2.08348e-17	2.96171e-16		ENSG00000118689.15	FOXO3	0.453803	1.94552e-19	2.84653e-18
ENSG00000123933.17	MXD4	-0.524539	2.08301e-17	2.96171e-16		ENSG00000070778.13	PTPN21	0.625714	2.02549e-19	2.96121e-18
ENSG00000129946.10	SHC2	0.849792	2.27496e-17	3.23137e-16		ENSG00000183431.12	SF3A3	-0.32351	2.08474e-19	3.04544e-18
ENSG00000135845.10	PIGC	0.61696	2.27761e-17	3.23261e-16		ENSG00000134250.20	NOTCH2	0.448986	2.1069e-19	3.07541e-18
ENSG00000155975.10	VPS37A	-0.499297	2.33792e-17	3.31562e-16		ENSG00000142949.17	PTPRF	0.369359	2.12414e-19	3.09816e-18
ENSG00000197535.14	MYO5A	-0.652382	2.3811e-17	3.37421e-16		ENSG00000148158.17	SNX30	0.586329	2.13377e-19	3.10977e-18
ENSG00000166016.6	ABTB2	-1.07243	2.3967e-17	3.39368e-16		ENSG00000132744.8	ACY3	0.594577	2.26352e-19	3.2963e-18
ENSG00000163528.13	CHCHD4	-0.574789	2.43068e-17	3.43912e-16		ENSG00000117000.9	RLF	-0.490396	2.3504e-19	3.42017e-18
ENSG00000181218.5	H2AW	0.969454	2.56545e-17	3.62697e-16		ENSG00000144567.11	RETREG2	0.491247	2.35338e-19	3.42183e-18
ENSG00000110042.8	DTX4	0.430332	2.63703e-17	3.72262e-16		ENSG00000132768.14	DPH2	-0.563796	2.42395e-19	3.52171e-18
ENSG00000184979.10	USP18	0.702135	2.63721e-17	3.72262e-16		ENSG00000170113.16	NIPA1	-0.49709	2.48364e-19	3.60562e-18
ENSG00000164823.11	OSGIN2	-0.645714	2.69635e-17	3.80315e-16		ENSG00000137474.22	MYO7A	0.580646	2.50223e-19	3.62978e-18
ENSG00000156639.12	ZFAND3	0.409982	2.79083e-17	3.93337e-16		ENSG00000225733.6	FGD5-AS1	0.327942	2.53804e-19	3.67888e-18
ENSG00000139323.14	POC1B	-0.853466	2.85879e-17	4.02602e-16		ENSG00000100345.21	MYH9	0.336092	2.55421e-19	3.69945e-18
ENSG00000158201.10	ABHD3	-0.43054	2.90634e-17	4.08981e-16		ENSG00000131023.13	LATS1	-0.466638	2.55687e-19	3.69959e-18
ENSG00000188785.12	ZNF548	0.725701	2.96112e-17	4.16368e-16		ENSG00000182606.16	TRAK1	0.438353	2.55827e-19	3.69959e-18
ENSG00000056998.20	GYG2	0.480827	2.97243e-17	4.17634e-16		ENSG00000105373.19	NOP53	0.429964	2.60488e-19	3.76408e-18
ENSG00000144591.18	GMPPA	-0.479545	2.98921e-17	4.19668e-16		ENSG00000012822.16	CALCOCO1	0.696367	2.77259e-19	4.00333e-18
ENSG00000114982.19	KANSL3	0.396273	3.00869e-17	4.22076e-16		ENSG00000177303.10	CASKIN2	0.690154	2.78051e-19	4.01166e-18
ENSG00000137819.14	PAQR5	-0.971774	3.06924e-17	4.30238e-16		ENSG00000137204.14	SLC22A7	2.4661	2.84155e-19	4.09657e-18
ENSG00000125875.14	TBC1D20	0.410755	3.28767e-17	4.60502e-16		ENSG00000176438.12	SYNE3	0.800757	2.97731e-19	4.28898e-18
ENSG00000274588.2	DGKK	0.435365	3.31395e-17	4.63825e-16		ENSG00000162607.13	USP1	-0.535212	2.98741e-19	4.30021e-18
ENSG00000100906.10	NFKBIA	0.530161	3.37208e-17	4.71598e-16		ENSG00000134480.15	CCNH	-0.710444	2.99038e-19	4.30118e-18
ENSG00000158711.14	ELK4	-0.54554	3.42249e-17	4.7828e-16		ENSG00000145934.16	TENM2	-0.788446	3.05475e-19	4.39038e-18
ENSG00000087301.9	TXNDC16	-0.802931	3.67815e-17	5.13612e-16		ENSG00000169116.11	PARM1	0.511519	3.10045e-19	4.45264e-18
ENSG00000244405.8	ETV5	-0.429133	3.69671e-17	5.15808e-16		ENSG00000106853.20	PTGR1	-0.340229	3.22251e-19	4.62438e-18
ENSG00000128595.17	CALU	-0.377678	3.71739e-17	5.18295e-16		ENSG00000164970.15	FAM219A	-0.592658	3.31077e-19	4.74738e-18
ENSG00000181019.13	NQO1	-0.509676	3.75528e-17	5.23176e-16		ENSG00000134057.15	CCNB1	-0.345557	3.38766e-19	4.85019e-18
ENSG00000008988.9	RPS20	0.376794	3.83557e-17	5.33952e-16		ENSG00000144815.16	NXPE3	-0.513661	3.38579e-19	4.85019e-18
ENSG00000187867.10	PALM3	-0.825932	4.05742e-17	5.64403e-16		ENSG00000147996.16	CBWD5	-0.600157	3.52686e-19	5.04563e-18
ENSG00000136883.14	KIF12	0.718527	4.1239e-17	5.73212e-16		ENSG00000144381.17	HSPD1	-0.442067	3.56111e-19	5.09073e-18
ENSG00000085741.13	WNT11	1.88347	4.20741e-17	5.84373e-16		ENSG00000179364.13	PACS2	0.591149	3.62388e-19	5.1765e-18
ENSG00000132031.13	MATN3	-0.581012	4.21187e-17	5.84546e-16		ENSG00000123739.11	PLA2G12A	-0.672356	3.65688e-19	5.21965e-18
ENSG00000086189.10	DIMT1	-0.488397	4.30661e-17	5.97237e-16		ENSG00000141753.7	IGFBP4	-0.69969	3.77926e-19	5.3902e-18
ENSG00000213648.10	SULT1A4	-0.94917	4.33717e-17	6.01018e-16		ENSG00000106804.8	C5	0.361456	3.82295e-19	5.44836e-18
ENSG00000198108.4	CHSY3	-1.30892	4.42644e-17	6.12921e-16		ENSG00000261740.6	BOLA2-SMG1P6	-0.685511	4.01743e-19	5.72117e-18
ENSG00000095203.14	EPB41L4B	-0.463474	4.50729e-17	6.2364e-16		ENSG00000140157.14	NIPA2	-0.39539	4.08654e-19	5.81514e-18
ENSG00000171302.17	CANT1	-0.476584	4.62817e-17	6.39879e-16		ENSG00000125885.13	MCM8	-0.471512	4.13571e-19	5.88063e-18
ENSG00000178078.11	STAP2	0.746384	4.73847e-17	6.54629e-16		ENSG00000109111.15	SUPT6H	-0.362015	4.20064e-19	5.96843e-18
ENSG00000157107.14	FCHO2	-0.611604	4.76719e-17	6.58097e-16		ENSG00000198885.9	ITPRIPL1	-0.889926	4.27405e-19	6.06812e-18
ENSG00000102908.22	NFAT5	-0.565988	4.86186e-17	6.6964e-16		ENSG00000174282.12	ZBTB4	0.631613	4.33175e-19	6.14536e-18
ENSG00000105821.15	DNAJC2	-0.802752	4.85555e-17	6.6964e-16		ENSG00000084623.11	EIF3I	-0.377569	4.43394e-19	6.28557e-18
ENSG00000159720.12	ATP6V0D1	0.6256	4.8588e-17	6.6964e-16		ENSG00000140465.14	CYP1A1	-0.556244	4.58953e-19	6.5012e-18
ENSG00000106052.13	TAX1BP1	-0.631016	4.97215e-17	6.84312e-16		ENSG00000132589.16	FLOT2	0.493166	4.63194e-19	6.5563e-18
ENSG00000136574.17	GATA4	0.461884	5.05324e-17	6.94944e-16		ENSG00000144895.12	EIF2A	-0.536038	4.65082e-19	6.57804e-18
ENSG00000144580.13	CNOT9	0.343491	5.06475e-17	6.96001e-16		ENSG00000167553.15	TUBA1C	-0.368382	4.65566e-19	6.5799e-18
ENSG00000117519.16	CNN3	0.44609	5.38901e-17	7.40001e-16		ENSG00000186998.16	EMID1	0.735387	4.69333e-19	6.62813e-18
ENSG00000164651.16	SP8	0.642242	5.76457e-17	7.90974e-16		ENSG00000102181.21	CD99L2	0.643752	5.29236e-19	7.46846e-18
ENSG00000120318.16	ARAP3	-1.51869	6.10334e-17	8.36825e-16		ENSG00000181035.14	SLC25A42	0.513908	5.29812e-19	7.47095e-18
ENSG00000238227.8	TMEM250	0.786892	6.27065e-17	8.59116e-16		ENSG00000149485.19	FADS1	0.32006	5.48452e-19	7.72796e-18
ENSG00000168488.18	ATXN2L	0.432921	6.3359e-17	8.67403e-16		ENSG00000168495.13	POLR3D	-0.552705	5.61901e-19	7.91149e-18
ENSG00000164039.15	BDH2	0.664149	6.34755e-17	8.68342e-16		ENSG00000171617.14	ENC1	-0.47313	5.72187e-19	8.05026e-18
ENSG00000124766.7	SOX4	0.378852	6.61264e-17	9.03926e-16		ENSG00000287787.1	AC092275.1	2.18054	5.90577e-19	8.30274e-18
ENSG00000156398.13	SFXN2	-0.999824	6.65015e-17	9.0837e-16		ENSG00000154174.8	TOMM70	-0.36759	5.92583e-19	8.32468e-18
ENSG00000110768.12	GTF2H1	0.464646	6.66312e-17	9.09458e-16		ENSG00000153107.13	ANAPC1	-0.348129	5.94979e-19	8.35205e-18
ENSG00000146232.17	NFKBIE	0.789386	7.35139e-17	1.00265e-15		ENSG00000214655.10	ZSWIM8	0.580215	5.95659e-19	8.35532e-18
ENSG00000162909.18	CAPN2	0.700443	7.46812e-17	1.0178e-15		ENSG00000172602.11	RND1	0.757718	6.09363e-19	8.54113e-18
ENSG00000154080.14	CHST9	0.652749	7.58973e-17	1.0336e-15		ENSG00000149260.18	CAPN5	0.677084	7.04186e-19	9.86282e-18
ENSG00000158769.18	F11R	0.42753	7.62188e-17	1.0372e-15		ENSG00000144320.14	LNPK	-0.521145	7.49415e-19	1.04884e-17
ENSG00000009844.16	VTA1	-0.364899	7.89024e-17	1.07292e-15		ENSG00000204099.11	NEU4	0.67104	7.8927e-19	1.1038e-17
ENSG00000170271.11	FAXDC2	-0.655017	7.97051e-17	1.08302e-15		ENSG00000125630.16	POLR1B	-0.42334	8.2238e-19	1.14924e-17
ENSG00000135655.16	USP15	-0.538149	8.05945e-17	1.09429e-15		ENSG00000066135.13	KDM4A	0.411779	9.91143e-19	1.38404e-17
ENSG00000117133.11	RPF1	-0.507745	8.11853e-17	1.10149e-15		ENSG00000134900.12	TPP2	-0.54968	9.94179e-19	1.38691e-17
ENSG00000114126.17	TFDP2	-0.499904	8.12561e-17	1.10163e-15		ENSG00000179314.14	WSCD1	0.949203	9.94682e-19	1.38691e-17
ENSG00000173156.7	RHOD	0.61086	8.20903e-17	1.11211e-15		ENSG00000163710.9	PCOLCE2	-0.444976	1.03191e-18	1.43775e-17
ENSG00000187288.10	CIDEC	-0.986363	8.46063e-17	1.14534e-15		ENSG00000104763.19	ASAH1	0.360504	1.05528e-18	1.46921e-17
ENSG00000153395.10	LPCAT1	-0.601344	9.02031e-17	1.22019e-15		ENSG00000111275.13	ALDH2	0.33233	1.14298e-18	1.59013e-17
ENSG00000253719.4	ATXN7L3B	0.349392	9.07767e-17	1.22704e-15		ENSG00000108576.10	SLC6A4	0.638901	1.20307e-18	1.67248e-17
ENSG00000124875.10	CXCL6	1.32732	9.3575e-17	1.26392e-15		ENSG00000130935.10	NOL11	-0.491281	1.23578e-18	1.71668e-17
ENSG00000006715.16	VPS41	0.472287	9.62076e-17	1.29852e-15		ENSG00000138035.15	PNPT1	-0.484743	1.24237e-18	1.72455e-17
ENSG00000183856.11	IQGAP3	0.458091	9.66247e-17	1.30318e-15		ENSG00000074527.12	NTN4	1.10181	1.25417e-18	1.73964e-17
ENSG00000111540.16	RAB5B	0.431971	1.00302e-16	1.35177e-15		ENSG00000265817.3	FSBP	-0.853117	1.27736e-18	1.77049e-17
ENSG00000120278.16	PLEKHG1	-0.689025	1.00706e-16	1.35621e-15		ENSG00000087502.18	ERGIC2	-0.511276	1.289e-18	1.7853e-17
ENSG00000136888.7	ATP6V1G1	0.429497	1.03307e-16	1.39021e-15		ENSG00000182580.3	EPHB3	1.17793	1.34062e-18	1.85541e-17
ENSG00000119541.10	VPS4B	-0.530228	1.0409e-16	1.3997e-15		ENSG00000196230.13	TUBB	-0.30896	1.37574e-18	1.90261e-17
ENSG00000237765.7	FAM200B	0.603131	1.0442e-16	1.4031e-15		ENSG00000143106.13	PSMA5	-0.423177	1.43522e-18	1.9834e-17
ENSG00000130707.18	ASS1	-0.553446	1.06807e-16	1.43412e-15		ENSG00000164323.14	CFAP97	-0.536706	1.43797e-18	1.98574e-17
ENSG00000145050.18	MANF	-0.566251	1.08748e-16	1.4591e-15		ENSG00000165475.15	CRYL1	0.96944	1.46588e-18	2.02278e-17
ENSG00000122390.19	NAA60	0.416718	1.15148e-16	1.54383e-15		ENSG00000197822.11	OCLN	0.535999	1.53589e-18	2.11783e-17
ENSG00000101365.21	IDH3B	0.344603	1.17137e-16	1.56935e-15		ENSG00000011260.14	UTP18	-0.473714	1.59951e-18	2.20393e-17
ENSG00000170266.16	GLB1	0.330464	1.21832e-16	1.63104e-15		ENSG00000042088.14	TDP1	-0.615895	1.60687e-18	2.21243e-17
ENSG00000080824.18	HSP90AA1	-0.534262	1.24535e-16	1.666e-15		ENSG00000144233.9	AMMECR1L	-0.535728	1.62974e-18	2.24155e-17
ENSG00000160712.13	IL6R	-0.539166	1.29403e-16	1.72985e-15		ENSG00000213719.8	CLIC1	-0.412911	1.63041e-18	2.24155e-17
ENSG00000124216.4	SNAI1	-0.855783	1.33742e-16	1.78654e-15		ENSG00000100316.16	RPL3	0.279018	1.63312e-18	2.24361e-17
ENSG00000171914.16	TLN2	0.628725	1.39059e-16	1.8562e-15		ENSG00000151655.19	ITIH2	0.379257	1.66371e-18	2.28396e-17
ENSG00000162623.16	TYW3	-0.564908	1.43807e-16	1.91817e-15		ENSG00000182054.9	IDH2	0.32144	1.6751e-18	2.29792e-17
ENSG00000167110.17	GOLGA2	-0.405524	1.49837e-16	1.99713e-15		ENSG00000116791.14	CRYZ	-0.376116	1.73822e-18	2.38276e-17
ENSG00000136643.12	RPS6KC1	-0.536972	1.51904e-16	2.0232e-15		ENSG00000117586.11	TNFSF4	-0.683281	1.79728e-18	2.4619e-17
ENSG00000137962.13	ARHGAP29	-0.46338	1.57489e-16	2.09605e-15		ENSG00000147224.12	PRPS1	-0.407503	1.84973e-18	2.5319e-17
ENSG00000149311.18	ATM	-0.480855	1.58384e-16	2.10642e-15		ENSG00000196683.10	TOMM7	0.483801	1.88953e-18	2.58448e-17
ENSG00000111276.11	CDKN1B	-0.390531	1.69103e-16	2.24733e-15		ENSG00000157087.20	ATP2B2	-0.431359	1.89341e-18	2.58789e-17
ENSG00000137700.18	SLC37A4	0.452904	1.6954e-16	2.25148e-15		ENSG00000108592.17	FTSJ3	-0.34592	1.92061e-18	2.62315e-17
ENSG00000162368.13	CMPK1	-0.403486	1.70173e-16	2.25824e-15		ENSG00000108932.12	SLC16A6	-1.17371	1.98957e-18	2.71535e-17
ENSG00000123131.13	PRDX4	-0.388123	1.73137e-16	2.2959e-15		ENSG00000086696.11	HSD17B2	0.58429	2.01067e-18	2.74215e-17
ENSG00000185909.15	KLHDC8B	0.683989	1.774e-16	2.35071e-15		ENSG00000120341.18	SEC16B	0.688552	2.05721e-18	2.80356e-17
ENSG00000267303.1	AC011511.4	-0.865594	1.81534e-16	2.40373e-15		ENSG00000109133.13	TMEM33	-0.413979	2.0721e-18	2.8218e-17
ENSG00000198142.5	SOWAHC	-0.450695	1.85836e-16	2.45892e-15		ENSG00000071054.16	MAP4K4	-0.304781	2.11807e-18	2.88231e-17
ENSG00000067225.18	PKM	-0.327191	1.88397e-16	2.49099e-15		ENSG00000124766.7	SOX4	-0.368873	2.12722e-18	2.89265e-17
ENSG00000083093.10	PALB2	0.677041	1.99915e-16	2.64135e-15		ENSG00000164045.12	CDC25A	-0.357887	2.13041e-18	2.89488e-17
ENSG00000124588.20	NQO2	-0.579288	2.03923e-16	2.69234e-15		ENSG00000093009.10	CDC45	-0.604166	2.16546e-18	2.94037e-17
[truncated: 6,586 more rows]

## Sheet: Data2c.CEBPA_ChIP
Data2c. Significant peaks obtained from the CEBPA ChIP-seq data
[truncated: 4,461 more rows]

[truncated: 1 more sheets: Data2d.FOXA1_ChIP]
