# Supplementary material for: Wnt/β-catenin signaling regulates amino acid metabolism through the suppression of CEBPA and FOXA1 in liver cancer cells
Source: Commun Biol. 2024 Apr 29;7:510. doi: 10.1038/s42003-024-06202-9 (PMC11058205; doi:10.1038/s42003-024-06202-9)
Supplement: Supplementary file 6 — Supplementary Data 3 [file 42003_2024_6202_MOESM6_ESM.xlsx]

## Sheet: Data3a.DirectGene_CEBPA
Data3a. Genes directly regulated by CEBPA
Downregulated by CEBPA siRNAs/ Peaks in CEBPA ChIP-seq (460 genes)
CSF3R
FAM111A
SPTBN1
SKI
VNN3
SLC2A13
SCN7A
RAB8B
MEGF9
KLF15
CLGN
PARP14
HEBP2
RUNX1
LINC01127
TFRC
TOM1
SNX10
NFIL3
UHRF1BP1L
SLC23A2
GPD2
RAB3D
RAF1
CHEK2
RPS6KA3
DDI2
SMPDL3B
PLIN2
VPS37A
TST
TLE3
PTP4A2
ERRFI1
EML6
RND2
ENPP1
SEL1L3
TANK
IL6R
PCOLCE2
SLC16A7
ATP6V1B2
EPAS1
MMP16
BCKDHB
LINC02518
ITIH2
SARDH
PECR
ATP2B2
AMIGO2
PLXND1
SPRED2
POR
NR1H4
MGLL
TXNDC11
PLCB1
SLC2A8
AMD1
ACSL4
GAB2
GJA1
GLCCI1
CD38
VMP1
VSNL1
DPH6-DT
ALB
CPVL
TSPAN14
GOLM1
ST3GAL6
GC
JAML
GLRX2
ALAS1
ACVR1B
EEA1
SELENOP
GRAMD2A
CASP4
SOX5
RNF149
BAG4
TCIM
APH1B
MCFD2
CLDN1
RAB27A
VPS54
GK
SCAT8
TMEM200B
MYH14
BZW1
ROS1
SLCO1B3
NR3C1
TRIB1
SLC30A10
NAV3
BHLHE40-AS1
DENND4A
CDKN2B
SRI
ITGB1
MAN1A1
CPS1
IPCEF1
RBM47
PITPNC1
FOXQ1
TRHDE-AS1
ANKRD13D
COX20
LIMD1
SHANK2
KLF2
PAH
MAL2
NR1H3
FERMT2
HAL
RHBG
ORC2
KALRN
FRMD3
NINJ2
STK32C
MIR1915HG
JPX
FNDC3B
CYB5A
LMTK2
ANO3
RICTOR
PCDH17
ARL4D
RAB6A
CEBPA-DT
IL1R2
ABCB11
USP9X
2023-03-01
IPO5P1
ENPP2
SLC45A4
SLC17A5
HSD17B2
CCL20
DENND2A
SLC25A42
SLC22A23
F11R
FAM49A
DAB1
TMEM41A
FAM110A
EGR1
SMG5
ARID3A
FOXN2
PLA2G4A
COL5A2
GRIK2
LMO3
RALGAPA2
GOT1
HPGD
CEMIP2
TGM2
TJP2
FBXO33
MAFF
KCNE3
ABHD3
FGF2
STT3B
RDX
RFFL
ANGPTL2
POLR3B
ASCC3
UGP2
NAV2
PAPSS2
EYA4
DRAM1
BAIAP2L1
CYTH1
ETV5
CEP78
FRK
IL1RAP
CFLAR
TMX4
LUCAT1
FGF19
OLFML3
ZFAND2A
HLF
SLC51B
METAP1D
SLC25A18
NR2F1-AS1
AHSG
EPHA5
CRYBG1
INHBE
PIBF1
PID1
TFE3
EPB41L4B
CTTNBP2
KNG1
APOB
HS2ST1
TNFRSF10B
TFPI
SAT1
COMMD8
HJV
PAFAH2
GOLT1A
CD14
TMTC3
CCDC170
DMRTA1
DTX4
TMEM38A
AKR1C1
MYH4
MTMR7
CD46
NIPAL2
CAST
MTUS1
AGPS
ASS1
TMTC2
TMEM37
POU3F2
SLC1A3
RAI14
GALNT2
LINC01608
METTL7A
DNAJA1
SMAD6
MCC
PRUNE2
ANXA1
XPO1
ENPP3
KCTD17
NR2F2
SESN3
GLRX
LINC02006
TMEM9
ACADSB
RMDN2
SOAT1
PLPP1
PCSK6
CALD1
ITPR2
PKIB
XBP1
COCH
IFRD1
COBLL1
MMD
BHLHE40
ALOX15B
SLC7A2
BACH1
SEPHS2
ADCY10
NFX1
LINC01239
SEH1L
CYP19A1
SETD7
DLC1
SNORC
RAPH1
TNFSF4
LDLRAD3
KLHL30
ITSN1
SYN3
SH3PXD2A
C3
TENM2
PLXNA2
AHR
UPK1A
STOM
PDHX
MTRR
ZBTB10
SCARB1
SYT17
SNTB1
ABLIM3
CEP57L1
MBNL3
PRDM1
C4BPA
NCOA4
TBC1D30
GLS
ALCAM
TCAIM
KPNA5
CDK17
FTH1
PKIA
AKAP11
NABP1
HNRNPH1
ROCK2
AGFG1
GRIA3
GNB5
HERPUD1
ADAM23
GPAT3
NPC1
MDGA2
PPARG
ZCCHC4
CLDN12
ADGRG6
PON2
ITGA2
SLC25A25
DENND10
ARG1
NCOA7
RPS6KC1
SELENOF
HTRA3
SORCS2
SOD2
LINC00511
MRPS23
CYP39A1
CPN1
DKK1
SGMS1
TBC1D12
MRPS15
RFK
SFXN1
ZMYND15
RASGRP3
SCCPDH
ADGRL2
SSPN
LINC00963
ANO6
ANXA4
NPAS2
SNAI1
CECR2
INTS12
ROR1
CTXND1
HP
FBLIM1
SERPINE1
ZIC4
C5orf24
PKN2
UBR2
KLHL29
TSPAN18
MBNL1
ECPAS
SPRED1
RBP4
PDGFD
SMIM38
ERN1
MYCN
SERPIND1
NFKBIZ
CNOT11
CCDC59
LGALS3
SKIDA1
PSMD1
TMEM230
CXCL8
KIF26B
SMIM30
ZSWIM6
SQOR
AREG
NCAM2
RDH10
UGT2B4
STK24
KLHL23
NPAS1
LCP1
ANK2
DLG1
LGSN
MGAT5
GPR160
ALDH2
PXMP4
IL1B
H6PD
RTN4IP1
GALNT5
ASAP1
PROS1
SSR3
ARSB
SYNPO
KAT2B
ISM1
ATP2A2
CHPT1
ANKRD13A
SLC39A10
CCR1
SHTN1
CEBPA
HINT1
SH3GLB1
SPAG9
ELL2
TIMP4
S100P
CAP1
SDC1
ACSL3
PRDX6
ID1
GUCY1B1
COPG1
EDEM1
NID1
HPSE2
IL18
FAM214A
MOCS1
HPR
FOXN4
RBMS1
SLPI
DENND5A
HINT3

## Sheet: Data3b.DirectGene_FOXA1
Data3b. Genes directly regulated by FOXA1
Downregulated by FOXA1 siRNAs/ Peaks in FOXA1 ChIP-seq (489 genes)
CHKA
NUBPL
SLC23A2
PRKD1
GBA3
MAN1A1
RFFL
SPRED2
LFNG
TYW5
PSMB7
XRCC4
SLC16A7
CD24
SPTBN1
MTUS1
SLC45A4
VPS54
STXBP5
GOLM1
PLCB1
CD38
CREB3L1
SCCPDH
DYNC1LI1
GPRIN3
CP
SLC17A9
XBP1
AHR
ASCC3
GJA1
VPS37A
NPAS1
APOB
GCNT1
RBM26
DLC1
HMCN1
SPRY1
LURAP1L
THUMPD3
FBXO38
AP4E1
SLC40A1
CDKN2B
DUSP5
NR2F2
PHLDA1
MECOM
ALCAM
ST6GAL1
B3GALT1
ST3GAL6
MBNL3
USP25
LAPTM4B
CGA
RBP4
S100P
MSRB3
ZNF143
VPS13A
PLEKHG1
ARHGAP18
PLD1
AMD1
RPS6KA3
ADAM23
TUBB2A
AGPS
ERRFI1
FHDC1
GDF15
HS3ST5
RALGAPA2
RPL22L1
ADGRL2
ARSB
COG1
PGM1
PIK3CA
GPD1L
RPS6KC1
CBLB
CYP26B1
AMDHD1
NEDD9
INPP1
ACSL3
TST
CBR4
RASSF9
PERP
LRP12
PLCH1
LMTK2
NNMT
FRMD3
ACSL4
SELENOP
SMPDL3B
EDEM3
LTBR
SELENOF
UHRF1BP1L
LGALS8
PPARG
SLC7A11
LRP5
ATP2B1
RAB8B
PCNP
ELK3
ATP13A3
RAI14
SOWAHC
SCAT8
RCN1
STOM
CEACAM1
WAC
HS2ST1
AHCYL1
SYPL1
RIF1
LGSN
KIF5B
ETV5
DLGAP1-AS2
CYP2J2
ZNF141
LPIN2
TFPI
RUNX2
BRINP3
GMDS
TRIB1
FST
SMAP2
TMED10
SYNJ2
DUSP6
FNDC3B
VTA1
PSAT1
CCDC68
ARL4D
GAPVD1
HTRA3
HAL
CDCA7L
CWC22
COMMD8
SLC39A10
GOT1
C11orf24
PSMB2
DRAM1
MAB21L2
TMTC2
CEMIP2
TDRP
TENM2
USP3
ETV1
SLC2A13
SCFD2
FBXO33
PGF
OLMALINC
ELOVL6
PSMA1
MGST2
PHIP
TANK
AGTR1
TBL1XR1
PDE4D
SVIP
SQSTM1
BCAR3
ZNF326
SEMA3D
KLF5
DLX1
SPRED1
PDE3A
EPS15
NT5DC3
PSMD7
KALRN
FAM13A
RHOH
STT3B
ERN1
SSTR2
GUCY1A1
KRR1
TSPAN12
ENTPD7
PALLD
TMEM45A
FOXN2
UGT2B4
LINC00511
MATN3
ERI1
HPGD
SEL1L3
EPB41L2
DAB1
ZBTB2
DNAJC1
NR4A2
RIOX2
MAT2A
LAMA4
PDGFRA
PAK2
ERO1A
ANG
SPIRE1
TMTC3
ETV4
INTS6
AKR1C1
NPC1
MAPRE2
PLA2G4A
SSBP2
MAT2B
FRYL
MAL2
POU2F1
UGDH
LEO1
SPOCK2
LYPD6B
RAD23B
GPD2
TASOR2
DIP2B
METTL4
LEMD3
RPGR
ONECUT2
MEGF10
SLC7A2
STEAP1
SLC29A3
GABRA2
ATAD2
TCF7L2
GK5
MMP16
XYLB
PCAT4
GALNT7
NPTN
HDAC1
HK2
GOLIM4
SH3PXD2A
STEAP4
AGR2
PDZD8
DCUN1D5
LHFPL2
GCLM
TTC3
PDHX
TBC1D4
QSOX1
LAP3
PRKAA1
DENND4A
NSUN6
SPRY2
STK39
ROR1
IL1RAP
CREB3L2
SLC38A2
MAP4K3-DT
COG3
MEP1A
SEMA6A
SLC4A7
ITGA2
RNF181
ING3
FAM83D
USP10
FOXJ3
SSR3
ASPM
TRIM8
MAP2
ANO4
DHX15
DCUN1D4
PSMG1
KCNMA1
NAV2
CGNL1
TPD52
IPCEF1
ACTN1
TFDP2
DCUN1D1
SDC1
ATP2B2
NDEL1
MEF2C
FKTN
ASF1A
CAND1
TACC1
FAXDC2
GDA
TMCC1
MPP6
GLS
ELOA
PSMD14
MBTPS1
TMEM131
LLPH
MDFIC
TRAP1
EPAS1
PELI1
ERMP1
IFT80
CDCA7
RNGTT
TOB1
LPAR1
COPS8
STUM
RNF220
ARG1
EPHA5
MCC
MZT1
HOMER1
SORCS2
IQSEC1
HIF1A
CHGB
SLAIN2
BLM
ANGPTL2
ARHGAP29
NOCT
ELL2
ITPR1
YAE1
CDKN1A
NT5E
TMED9
NCOA4
FRZB
TIMP4
TSPAN13
LNPK
SMAD5
HERC4
EGLN3
SH2D4A
LMAN1
EPB41
SHB
GTPBP4
EML4
GALNT1
PPIB
ATAD5
CTTN
GPR156
USP14
RANBP3L
ADAMTS3
DMRTA1
HDLBP
PITPNB
SLC4A11
ARL5A
ZNF292
TBC1D9B
CD302
CHRM3
ENPP1
WIPI1
ABCC4
ANTXR2
RCOR1
TBX3
VAMP5
FAM3C
PCOLCE2
COTL1
FGF19
SLC6A11
RPGRIP1L
TM4SF1
ZDHHC17
BCLAF1
KIAA0513
TRAF3
PMS1
LYZ
ABLIM3
PPP2R5E
STK38L
HLF
TXLNG
ATP1B1
GALNT5
TM9SF3
EHBP1
SLCO1B3
GFPT1
DPYSL2
MMACHC
SLC51B
TBC1D30
KIF2A
MYCBP2
EYA4
ORC2
BCAT1
HNRNPA3
LGR5
FABP5
APP
CCDC59
DDX3X
VRK2
TPP2
UGGT2
MAN1A2
SOCS1
RRBP1
COQ8A
NFAT5
PSMD1
UBA5
ABHD4
MGAT4A
RPRD1A
PKM
TFG
DNAJB1
UBE2W
SUB1
KLHL29
UGT2B10
SRSF10
TWF1
FARSB
ARL5B
EIF4EBP1
SLC35G1
SNX10
COCH
SLC35B4
EBF3
CYP39A1
TMEM181
EYS
ADAMTS12
PKIB
INSIG2
DCBLD2
SHTN1
NECTIN3
HIBCH
KIF26B
TOR1B
CLCN3
TRAK2
C3orf86
HAGLR
ANO10
MRPS23
TXNDC5
IFRD1

## Sheet: Data3c.KEGG_CEBPA
Data3c. KEGG pathways associated with direct target genes of CEBPA
Gene Set Name	# Genes in Gene Set (K)	Description	# Genes in Overlap (k)	k/K	p-value	FDR q-value
KEGG_ARGININE_AND_PROLINE_METABOLISM	54	Arginine and proline metabolism	8	0.1481	1.54e-07	2.86e-05
KEGG_COMPLEMENT_AND_COAGULATION_CASCADES	69	Complement and coagulation cascades	8	0.1159	1.07e-06	9.91e-05
KEGG_ETHER_LIPID_METABOLISM	33	Ether lipid metabolism	6	0.1818	1.63e-06	0.000101
KEGG_HEMATOPOIETIC_CELL_LINEAGE	87	Hematopoietic cell lineage	8	0.092	6.25e-06	0.000291
KEGG_CYTOKINE_CYTOKINE_RECEPTOR_INTERACTION	265	Cytokine-cytokine receptor interaction	13	0.0491	1.08e-05	0.000402
KEGG_RIBOFLAVIN_METABOLISM	16	Riboflavin metabolism	4	0.25	2.53e-05	0.000785
KEGG_PATHWAYS_IN_CANCER	325	Pathways in cancer	13	0.04	8.89e-05	0.00236
KEGG_LONG_TERM_DEPRESSION	70	Long-term depression	6	0.0857	0.000136	0.00317
KEGG_REGULATION_OF_ACTIN_CYTOSKELETON	213	Regulation of actin cytoskeleton	10	0.0469	0.000159	0.00329
KEGG_GLYCEROLIPID_METABOLISM	49	Glycerolipid metabolism	5	0.102	0.000218	0.00406
KEGG_PEROXISOME	78	Peroxisome	6	0.0769	0.000247	0.00418
KEGG_VASCULAR_SMOOTH_MUSCLE_CONTRACTION	115	Vascular smooth muscle contraction	7	0.0609	0.000326	0.00505
KEGG_ALANINE_ASPARTATE_AND_GLUTAMATE_METABOLISM	32	Alanine, aspartate and glutamate metabolism	4	0.125	0.000434	0.00621
KEGG_GAP_JUNCTION	90	Gap junction	6	0.0667	0.000536	0.00712

## Sheet: Data3d.KEGG_FOXA1
Data3d. KEGG pathways associated with direct target genes of FOXA1
Gene Set Name	# Genes in Gene Set (K)	Description	# Genes in Overlap (k)	k/K	p-value	FDR q-value
KEGG_PATHWAYS_IN_CANCER	325	Pathways in cancer	20	0.0615	3.17e-09	5.89e-07
KEGG_STARCH_AND_SUCROSE_METABOLISM	52	Starch and sucrose metabolism	7	0.1346	2.76e-06	0.000257
KEGG_PROTEASOME	46	Proteasome	6	0.1304	1.74e-05	0.00108
KEGG_MTOR_SIGNALING_PATHWAY	52	mTOR signaling pathway	6	0.1154	3.56e-05	0.00166
KEGG_CYSTEINE_AND_METHIONINE_METABOLISM	34	Cysteine and methionine metabolism	5	0.1471	4.94e-05	0.00184
KEGG_GAP_JUNCTION	90	Gap junction	7	0.0778	0.000105	0.00324
KEGG_AMINO_SUGAR_AND_NUCLEOTIDE_SUGAR_METABOLISM	44	Amino sugar and nucleotide sugar metabolism	5	0.1136	0.000175	0.00396
KEGG_NICOTINATE_AND_NICOTINAMIDE_METABOLISM	24	Nicotinate and nicotinamide metabolism	4	0.1667	0.000176	0.00396
KEGG_RENAL_CELL_CARCINOMA	70	Renal cell carcinoma	6	0.0857	0.000192	0.00396
KEGG_N_GLYCAN_BIOSYNTHESIS	46	N-Glycan biosynthesis	5	0.1087	0.000216	0.00402
KEGG_PENTOSE_AND_GLUCURONATE_INTERCONVERSIONS	28	Pentose and glucuronate interconversions	4	0.1429	0.000326	0.00551
KEGG_THYROID_CANCER	29	Thyroid cancer	4	0.1379	0.000374	0.0058
KEGG_O_GLYCAN_BIOSYNTHESIS	30	O-Glycan biosynthesis	4	0.1333	0.000428	0.00612
KEGG_ARGININE_AND_PROLINE_METABOLISM	54	Arginine and proline metabolism	5	0.0926	0.000461	0.00613
KEGG_PROSTATE_CANCER	89	Prostate cancer	6	0.0674	0.000702	0.00871

## Sheet: Data3e.DirectGene_Both
Data3e. Genes directly regulated by both CEBPA and FOXA1
Downregulated by CEBPA and FOXA1 siRNAs/ Peaks in CEBPA and FOXA1 ChIP-seq (132 genes)
SLC23A2
MAN1A1
RFFL
SPRED2
SLC16A7
SPTBN1
MTUS1
SLC45A4
VPS54
GOLM1
PLCB1
CD38
SCCPDH
XBP1
AHR
ASCC3
GJA1
VPS37A
NPAS1
APOB
DLC1
CDKN2B
NR2F2
ALCAM
ST3GAL6
MBNL3
RBP4
S100P
AMD1
RPS6KA3
ADAM23
AGPS
ERRFI1
RALGAPA2
ADGRL2
ARSB
RPS6KC1
ACSL3
TST
LMTK2
FRMD3
ACSL4
SELENOP
SMPDL3B
SELENOF
UHRF1BP1L
PPARG
RAB8B
RAI14
SCAT8
STOM
HS2ST1
LGSN
ETV5
TFPI
TRIB1
FNDC3B
ARL4D
HTRA3
HAL
COMMD8
SLC39A10
GOT1
DRAM1
TMTC2
CEMIP2
TENM2
SLC2A13
FBXO33
TANK
SPRED1
KALRN
STT3B
ERN1
FOXN2
UGT2B4
LINC00511
HPGD
SEL1L3
DAB1
TMTC3
AKR1C1
NPC1
PLA2G4A
MAL2
GPD2
SLC7A2
MMP16
SH3PXD2A
PDHX
DENND4A
ROR1
IL1RAP
ITGA2
SSR3
NAV2
IPCEF1
SDC1
ATP2B2
GLS
EPAS1
ARG1
EPHA5
MCC
SORCS2
ANGPTL2
ELL2
NCOA4
TIMP4
DMRTA1
ENPP1
PCOLCE2
FGF19
ABLIM3
HLF
GALNT5
SLCO1B3
SLC51B
TBC1D30
EYA4
ORC2
CCDC59
PSMD1
KLHL29
SNX10
COCH
CYP39A1
PKIB
SHTN1
KIF26B
MRPS23
IFRD1

## Sheet: Data3f.KEGG_CEBPA_FOXA1
Data3f. KEGG pathways associated with genes that are regulated by both CEBPA and FOXA1
Gene Set Name	# Genes in Gene Set (K)	Description	# Genes in Overlap (k)	k/K	p-value	FDR q-value
KEGG_ARGININE_AND_PROLINE_METABOLISM	54	Arginine and proline metabolism	4	0.0741	2.49e-05	0.00464
KEGG_PATHWAYS_IN_CANCER	325	Pathways in cancer	6	0.0185	0.000558	0.0519
KEGG_PPAR_SIGNALING_PATHWAY	69	PPAR signaling pathway	3	0.0435	0.00132	0.0783
KEGG_PEROXISOME	78	Peroxisome	3	0.0385	0.00188	0.0783
KEGG_NITROGEN_METABOLISM	23	Nitrogen metabolism	2	0.087	0.00232	0.0783
KEGG_NICOTINATE_AND_NICOTINAMIDE_METABOLISM	24	Nicotinate and nicotinamide metabolism	2	0.0833	0.00253	0.0783
KEGG_THYROID_CANCER	29	Thyroid cancer	2	0.069	0.00368	0.0936
KEGG_ALANINE_ASPARTATE_AND_GLUTAMATE_METABOLISM	32	Alanine, aspartate and glutamate metabolism	2	0.0625	0.00447	0.0936
KEGG_ETHER_LIPID_METABOLISM	33	Ether lipid metabolism	2	0.0606	0.00475	0.0936
KEGG_CYSTEINE_AND_METHIONINE_METABOLISM	34	Cysteine and methionine metabolism	2	0.0588	0.00503	0.0936
