# Supplementary material for: Wnt/β-catenin signaling regulates amino acid metabolism through the suppression of CEBPA and FOXA1 in liver cancer cells
Source: Commun Biol. 2024 Apr 29;7:510. doi: 10.1038/s42003-024-06202-9 (PMC11058205; doi:10.1038/s42003-024-06202-9)
Supplement: Supplementary file 7 — Supplementary Data 4 [file 42003_2024_6202_MOESM7_ESM.xlsx]

## Sheet: Data4a.Metabolome
Data4a. Levels of metabolites in HepG2 cells treated with control, β-catenin, or TCF7L2 siRNA
ID	HMT DB				Concentration (pmol/106 cells)
	Compound name	Pathway Label	PubChem CID	HMDB ID	siCtrl			siβ-catenin			siTCF7L2			siCtrl		siβ-catenin		siTCF7L2
					1	2	3	4	5	6	7	8	9	Mean	S.D.	Mean	S.D.	Mean	S.D.
A_0001	NAD+	NAD+	5893	HMDB0000902	1628.32	1647.09	1597.66	1633.37	1816.71	1437.65	1564.79	1597.73	1499.27	1624.36	24.9518	1629.24	189.566	1553.93	50.1235
A_0002	cAMP	cAMP	6076	HMDB0000058	7.60452	5.64405	8.29877	6.00781	9.42209	10.8571	5.34977	6.12043	17.6732	7.18245	1.37677	8.76234	2.49106	9.71448	6.90324
A_0003	cGMP	cGMP	24316	HMDB0001314	0.0868543	N.D.	0.123997	N.D.	0.0968486	N.D.	0.116559	0.208957	0.0642628	0.105426	0.0262641	0.0968486	N.A.	0.129926	0.0732673
A_0004	NADH	NADH	439153	HMDB0001487	112.421	111.081	112.499	99.1451	94.5623	80.479	64.7072	65.7078	60.374	112	0.79722	91.3954	9.72766	63.5963	2.83512
A_0005	Xanthine	Xanthine	1188	HMDB0000292	18.1946	16.9606	15.4953	17.2869	14.3454	9.89131	14.8611	15.7954	13.6845	16.8835	1.35128	13.8412	3.72349	14.7803	1.05775
A_0006	ADP-ribose	ADP-Rib	445794	HMDB0001178	1.19754	1.263	1.45057	1.5559	1.60416	1.08817	1.12258	1.2967	1.05784	1.3037	0.131331	1.41608	0.285001	1.15904	0.123532
A_0007	Mevalonic acid	Mevalonic acid	134965	HMDB0000227	N.D.	N.D.	N.D.	N.D.	N.D.	N.D.	N.D.	N.D.	N.D.	N.A.	N.A.	N.A.	N.A.	N.A.	N.A.
A_0008	UDP-glucose	UDP-Glc	8629	HMDB0000286	29.4699	35.5822	28.0632	490.165	735.028	477.215	333.038	235.099	145.266	31.0384	3.99736	567.469	145.254	237.801	93.9152
A_0009	Uric acid	Uric acid	1175	HMDB0000289	N.D.	N.D.	N.D.	7.85772	N.D.	6.46568	5.7182	N.D.	N.D.	N.A.	N.A.	7.1617	0.98432	5.7182	N.A.
A_0010	NADP+	NADP+	5886	HMDB0000217	193.272	183.86	221.721	140.436	142.659	114.428	205.185	213.207	211.31	199.618	19.7122	132.507	15.6968	209.901	4.1924
A_0011	IMP	IMP	8582	HMDB0000175	9.90977	9.46865	11.0286	10.1472	9.28576	7.93112	12.8215	12.524	10.012	10.1357	0.804136	9.12136	1.11715	11.7858	1.54336
A_0012	Sedoheptulose 7-phosphate	S7P	165007	HMDB0001068	101.016	85.2946	104.424	111.51	358.14	114.309	116.177	68.3155	69.0284	96.9118	10.204	194.653	141.591	84.5071	27.4296
A_0013	Glucose 6-phosphate	G6P	5958	HMDB0001401	19.1711	18.8105	20.3273	171.801	279.325	191.195	88.7886	62.0418	33.129	19.4363	0.792421	214.107	57.307	61.3198	27.8368
A_0014	Fructose 6-phosphate	F6P	603	HMDB0000124	2.14108	2.57837	1.45234	43.5173	65.9566	45.5911	22.123	12.5527	7.98459	2.05726	0.567672	51.6883	12.4001	14.2201	7.2152
A_0015	Fructose 1-phosphate	D-F1P	439394	HMDB0001076	N.D.	N.D.	N.D.	N.D.	N.D.	N.D.	N.D.	N.D.	N.D.	N.A.	N.A.	N.A.	N.A.	N.A.	N.A.
A_0016	Galactose 1-phosphate	Gal1P	123912	HMDB0000645	16.4464	13.6471	24.1074	4.65741	3.25293	6.1912	0.400987	N.D.	1.34461	18.067	5.41517	4.70051	1.46961	0.872799	0.667244
A_0017	Glucose 1-phosphate	G1P	65533	HMDB0001586	16.8311	N.D.	12.6802	17.7838	30.7159	17.7205	17.6538	14.0705	6.96637	14.7556	2.93512	22.0734	7.48471	12.8969	5.4395
A_0018	Acetoacetyl CoA	AAcCoA	92153	HMDB0001484	N.D.	N.D.	N.D.	0.946559	N.D.	N.D.	N.D.	N.D.	N.D.	N.A.	N.A.	0.946559	N.A.	N.A.	N.A.
A_0019	Acetyl CoA	AcCoA	444493	HMDB0001206	4.56821	10.4009	8.56816	17.0642	14.4255	15.0225	12.7314	15.4673	9.99923	7.84575	2.98268	15.5041	1.38367	12.7327	2.73404
A_0020	Folic acid	Folic acid	6037	HMDB0000121	2.27947	1.91921	1.92581	1.65805	2.17992	1.538	1.33751	1.48993	1.65883	2.04149	0.206119	1.79199	0.34128	1.49542	0.160734
A_0021	Ribose 5-phosphate	R5P	439167	HMDB0001548	9.22885	7.25163	9.76801	20.9526	27.8486	21.2013	14.4586	15.3933	16.2497	8.74949	1.3249	23.3342	3.91156	15.3672	0.895816
A_0022	CoA	CoA	87642	HMDB0001423	70.2732	65.338	66.0637	50.4743	52.6678	37.0274	70.0447	56.2815	64.3211	67.225	2.66466	46.7232	8.46813	63.5491	6.91399
A_0023	Ribose 1-phosphate	R1P	439236	HMDB0001489	0.64404	N.D.	N.D.	1.36317	N.D.	N.D.	N.D.	0.689631	0.114527	0.64404	N.A.	1.36317	N.A.	0.402079	0.40666
A_0024	Ribulose 5-phosphate	Ru5P	439184	HMDB0000618	5.71847	4.60149	5.49242	11.9069	27.4451	17.1652	12.9651	9.78847	15.2848	5.27079	0.590549	18.8391	7.90321	12.6795	2.75929
A_0025	Xylulose 5-phosphate	X5P	439190	HMDB0000868	N.D.	N.D.	N.D.	9.10824	N.D.	N.D.	N.D.	N.D.	N.D.	N.A.	N.A.	9.10824	N.A.	N.A.	N.A.
A_0026	Erythrose 4-phosphate	E4P	122357	HMDB0001321	N.D.	N.D.	N.D.	N.D.	23.7429	N.D.	9.8891	10.4814	8.61891	N.A.	N.A.	23.7429	N.A.	9.66314	0.951597
A_0027	HMG CoA	HMG-CoA	445127	HMDB0001375	18.6201	17.7309	14.5338	14.9436	14.5648	11.0433	9.98652	17.0118	17.6478	16.9616	2.14905	13.5172	2.15084	14.882	4.25155
A_0028	Glyceraldehyde 3-phosphate	Glyceraldehyde 3-phosphate	729	HMDB0001112	N.D.	N.D.	N.D.	N.D.	N.D.	N.D.	N.D.	N.D.	N.D.	N.A.	N.A.	N.A.	N.A.	N.A.	N.A.
A_0029	NADPH	NADPH	5884	HMDB0000221	102.092	96.0508	82.8739	85.3399	80.6436	72.9239	47.4782	69.6411	67.4441	93.6724	9.82758	79.6358	6.26906	61.5211	12.211
A_0030	Malonyl CoA	Malonyl-CoA	644066	HMDB0001175	5.81784	6.29358	4.79315	10.4454	13.2619	9.09338	6.8854	7.9498	6.25701	5.63486	0.766766	10.9335	2.12669	7.03074	0.855702
A_0031	Phosphocreatine	Phosphocreatine	9548602	HMDB0001511	1681.44	1698.03	1453.16	1992.53	2006.39	1705.38	1351.16	1589.65	1384.76	1610.88	136.839	1901.43	169.93	1441.86	129.091
A_0032	XMP	XMP	73323	HMDB0001554	1.04851	0.94752	1.19982	0.196524	0.268493	N.D.	0.509574	0.498631	0.355068	1.06528	0.126982	0.232508	0.0508904	0.454424	0.0862189
A_0033	Dihydroxyacetone phosphate	DHAP	668	HMDB0001473	N.D.	N.D.	N.D.	N.D.	N.D.	11.6672	9.45665	7.54805	N.D.	N.A.	N.A.	11.6672	N.A.	8.50235	1.34958
A_0034	Adenylosuccinic acid	Succinyl AMP	447145	HMDB0000536	2.89355	2.66906	2.50217	4.42221	3.37378	3.85651	2.76542	2.65069	2.61278	2.68826	0.196395	3.88417	0.524759	2.6763	0.0794778
A_0035	Fructose 1,6-diphosphate	F1,6P	172313	HMDB0001058	0.155395	0.330628	1.2303	9.16932	28.7815	8.24522	4.82062	2.52662	2.77753	0.572107	0.576705	15.3987	11.5991	3.37492	1.25828
A_0036	6-Phosphogluconic acid	6-PG	91493	HMDB0001316	4.17098	N.D.	3.63659	39.1218	72.1237	42.2706	24.1706	11.1864	8.75782	3.90378	0.377867	51.172	18.2129	14.7049	8.28695
A_0037	N-Carbamoylaspartic acid	Carbamoyl-Asp	93072	HMDB0000828	22.6276	25.0894	20.4908	24.7887	31.5144	20.4226	27.6377	20.9199	17.7505	22.7359	2.30122	25.5752	5.58761	22.1027	5.04864
A_0038	PRPP	PRPP	7339	HMDB0000280	4.93138	7.20953	5.11829	21.6404	15.8894	12.2789	55.1679	25.9388	7.28309	5.75307	1.26479	16.6029	4.72136	29.4633	24.1362
A_0039	2-Phosphoglyceric acid	2-PG	439278	HMDB0003391	17.319	12.6083	13.8922	59.3396	46.1819	48.6058	22.9436	33.6514	28.3358	14.6065	2.43525	51.3758	7.00259	28.3103	5.35396
A_0040	2,3-Diphosphoglyceric acid	Diphosphoglycerate	186004	HMDB0001294	4.10722	N.D.	4.03696	15.5647	10.1374	11.5576	4.13056	5.69435	4.78375	4.07209	0.0496824	12.4199	2.81454	4.86955	0.785416
A_0041	3-Phosphoglyceric acid	3-PG	439183	HMDB0000807	150.385	111.129	152.241	590.45	419.558	408.799	199.805	306.511	253.076	137.918	23.2186	472.936	101.912	253.131	53.3529
A_0042	Phosphoenolpyruvic acid	PEP	1005	HMDB0000263	41.7528	31.6175	29.0898	144.763	113.69	132.807	46.1243	75.3702	60.2209	34.1534	6.70157	130.42	15.6738	60.5718	14.6261
A_0043	GMP	GMP	6804	HMDB0001397	47.851	50.1922	52.3199	37.4556	41.1206	40.0502	36.1088	26.8765	34.1945	50.121	2.23532	39.5421	1.88455	32.3932	4.87261
A_0044	AMP	AMP	6083	HMDB0000045	248.465	252.608	264.615	241.413	297.543	267.629	147.179	172.488	195.867	255.229	8.38791	268.862	28.0851	171.844	24.3503
A_0045	2-Oxoisovaleric acid	2-KIV	49	HMDB0000019	280.666	267.865	244.688	186.444	175.376	176.613	205.778	200.978	193.817	264.406	18.2365	179.478	6.06488	200.191	6.01933
A_0046	GDP	GDP	8977	HMDB0001201	106.311	112.52	105.857	133.467	128.363	128.886	114.493	78.9306	109.018	108.229	3.72271	130.239	2.8079	100.814	19.1484
A_0047	Lactic acid	Lactic acid	612	HMDB0000190,HMDB0001311	23196.4	22834.4	22801.8	14417.6	17298.9	13307.2	16686.3	15310	14788.5	22944.2	219.046	15007.9	2060.27	15594.9	980.458
A_0048	ADP	ADP	6022	HMDB0001341	829.481	748.049	824.724	745	702.225	736.726	630.324	549.556	640.952	800.751	45.7035	727.984	22.688	606.944	49.9829
A_0049	GTP	GTP	6830	HMDB0001273	792.828	727.223	885.187	1303.89	1111.19	1255.12	1438.01	1090.56	1169.95	801.746	79.3584	1223.4	100.189	1232.84	182.062
A_0050	Glyoxylic acid	Glyoxylic acid	760	HMDB0000119	N.D.	N.D.	N.D.	N.D.	N.D.	N.D.	N.D.	N.D.	N.D.	N.A.	N.A.	N.A.	N.A.	N.A.	N.A.
A_0051	ATP	ATP	5957	HMDB0000538	6428.16	5506.12	6560.97	6104.39	5500.31	5493.89	5868.88	5200.97	5349.14	6165.08	574.533	5699.53	350.632	5473	350.759
A_0052	Glycerol 3-phosphate	Glycerol 3-phosphate	439162	HMDB0000126	245.905	158.545	276.903	226.429	216.978	227.423	365.017	213.218	296.588	227.118	61.3747	223.61	5.76499	291.608	76.0219
A_0053	Glycolic acid	Glycolic acid	757	HMDB0000115	N.D.	N.D.	N.D.	14.3063	N.D.	N.D.	20.6675	N.D.	4.38843	N.A.	N.A.	14.3063	N.A.	12.528	11.5111
A_0054	Pyruvic acid	Pyruvic acid	1060	HMDB0000243	2103.34	2071.81	1745.97	1510.14	2083.21	1589.99	1880.8	1751.03	1584.58	1973.71	197.855	1727.78	310.389	1738.81	148.489
A_0055	N-Acetylglutamic acid	N-AcGlu	70914	HMDB0001138	176.064	134.616	142.693	80.174	72.7449	75.4613	40.3927	51.4473	44.1483	151.124	21.9728	76.1267	3.75899	45.3295	5.62117
A_0056	2-Hydroxyglutaric acid	2-Hydroxyglutaric acid	43	HMDB0000606,HMDB0000694	698.668	672.032	672.795	565.739	508.848	511.474	507.053	540.388	544.896	681.165	15.163	528.687	32.1149	530.779	20.6708
A_0057	Carbamoylphosphate	Carbamoyl-P	278	HMDB0001096	N.D.	10.6536	11.6655	8.28166	N.D.	8.56319	N.D.	12.6411	N.D.	11.1595	0.715506	8.42243	0.199072	12.6411	N.A.
A_0058	Succinic acid	Succinic acid	1110	HMDB0000254	934.206	902.044	924.858	666.417	621.77	717.748	715.941	760.63	700.371	920.369	16.5444	668.645	48.0281	725.647	31.28
A_0059	Malic acid	Malic acid	525	HMDB0000156,HMDB0000744	3651.74	3321.42	3658.6	4711.47	5060.77	5024.52	4506.29	4463.74	4485.01	3543.92	192.721	4932.25	192.06	4485.01	21.2744
A_0060	2-Oxoglutaric acid	2-OG	51	HMDB0000208	18182.7	16210	17336.3	13204.5	13218.1	13879.3	12723.5	11992.8	11878.2	17243	989.649	13434	385.767	12198.1	458.547
A_0061	Fumaric acid	Fumaric acid	444972	HMDB0000134	869.858	759.585	846.375	1025.23	1162.55	1131.34	1002.52	1044.07	1084.54	825.273	58.0865	1106.37	71.9841	1043.71	41.0106
A_0062	Citric acid	Citric acid	311	HMDB0000094	3678.13	3556.73	3719.23	5460.19	6377.1	5811.4	4432.43	3956.5	4168.07	3651.36	84.4954	5882.9	462.616	4185.67	238.455
A_0063	cis-Aconitic acid	cis-Aconitic acid	643757	HMDB0000072	68.7158	69.4774	65.7738	107.784	124.15	119.338	83.1442	75.7284	71.9145	67.989	1.95584	117.091	8.41151	76.929	5.7103
A_0064	Isocitric acid	Isocitric acid	1198	HMDB0000193	93.0631	130.4	80.6413	186.08	217.146	208.576	96.7961	118.558	97.7809	101.368	25.898	203.934	16.045	104.378	12.2901
C_0001	Urea	Urea	1176	HMDB0000294	2189	2248.36	1893.46	1434.35	1812.21	1456.84	1705.39	1734.68	1503.62	2110.27	190.093	1567.8	211.961	1647.89	125.8
C_0002	Gly	Gly	750	HMDB0000123	10315.1	9346.46	9750.31	9651.41	8379.31	9337.59	8861.94	8429.83	9073.07	9803.95	486.539	9122.77	662.702	8788.28	327.885
C_0003	Putrescine	Putrescine	1045	HMDB0001414	57.6693	46.2023	45.5231	17.9563	16.9284	19.413	34.241	29.8477	32.4594	49.7982	6.82498	18.0992	1.24842	32.1827	2.20967
C_0004	Ala	Ala	602	HMDB0000161,HMDB0001310	21629.1	20656	20881.3	13517.4	12607.4	12958.3	16555.5	15339.2	16576.9	21055.4	509.423	13027.7	458.946	16157.2	708.466
C_0005	β-Ala	b-Ala	239	HMDB0000056	287.676	266.872	251.998	115.77	114.817	123.973	140.597	124.709	124.682	268.849	17.9209	118.186	5.03371	129.996	9.1804
C_0006	Sarcosine	Sarcosine	1088	HMDB0000271	N.D.	N.D.	N.D.	30.1401	33.23	37.8875	22.071	31.3221	29.4667	N.A.	N.A.	33.7526	3.90005	27.6199	4.89425
C_0007	N,N-Dimethylglycine	DMG	673	HMDB0000092	N.D.	N.D.	N.D.	N.D.	N.D.	N.D.	N.D.	N.D.	N.D.	N.A.	N.A.	N.A.	N.A.	N.A.	N.A.
C_0008	γ-Aminobutyric acid	g-Aminobutyric acid	119	HMDB0000112	12.6714	10.7363	10.6336	N.D.	N.D.	N.D.	14.9538	12.6943	10.2612	11.3471	1.14803	N.A.	N.A.	12.6365	2.34684
C_0009	Choline	Choline	305	HMDB0000097	N.D.	N.D.	N.D.	N.D.	N.D.	N.D.	N.D.	N.D.	N.D.	N.A.	N.A.	N.A.	N.A.	N.A.	N.A.
C_0010	Ser	Ser	617	HMDB0000187,HMDB0003406	1787.4	1961.73	1799.1	5793.46	5047.82	5696.13	5174.23	4935.06	4896.31	1849.41	97.4451	5512.47	405.332	5001.87	150.523
C_0011	Carnosine	Carnosine	439224	HMDB0000033	13.1343	14.4586	13.2671	11.9944	12.9351	12.2602	11.9999	10.2245	11.6343	13.62	0.729264	12.3965	0.484953	11.2863	0.937479
C_0012	Creatinine	Creatinine	588	HMDB0000562	33.7032	31.2127	34.9481	30.73	32.5556	26.3985	32.0135	32.1637	28.878	33.288	1.90202	29.8947	3.1624	31.0184	1.85514
C_0013	Pro	Pro	614	HMDB0000162,HMDB0003411	16842.9	14869.1	15230.8	8338.98	6853.48	7940.93	8885.06	8905.22	9105.66	15647.6	1050.86	7711.13	768.952	8965.31	121.961
C_0014	Val	Val	1182	HMDB0000883	2568.91	2463.02	2459.66	1389.29	1259.73	1290.47	1799.02	1677.82	1749.71	2497.2	62.1269	1313.16	67.6994	1742.19	60.9484
C_0015	Betaine	Betaine	247	HMDB0000043	110.315	N.D.	50.7636	107.696	55.4248	30.2869	127.934	140.49	141.011	80.5395	42.1095	64.4692	39.489	136.478	7.40441
C_0016	Thr	Thr	6288	HMDB0000167	12414	9341.04	11004.6	6804.7	6314.13	8273.91	7710.86	8107.57	9020.75	10919.9	1538.24	7130.91	1019.8	8279.73	671.704
C_0017	Homoserine	Homoserine	12647	HMDB0000719	25.1126	19.9829	17.2766	14.3544	11.0177	11.6639	13.8861	12.1883	11.2262	20.7907	3.97995	12.3454	1.76965	12.4335	1.34683
C_0018	Betaine aldehyde	BTL	249	HMDB0001252	N.D.	N.D.	N.D.	N.D.	N.D.	N.D.	N.D.	N.D.	N.D.	N.A.	N.A.	N.A.	N.A.	N.A.	N.A.
C_0019	Cys	Cys	594	HMDB0000574,HMDB0003417	29.7006	28.3387	41.7283	30.6418	24.5521	106.214	36.6617	35.2648	29.0642	33.2559	7.36888	53.8025	45.4913	33.6635	4.04395
C_0020	Hydroxyproline	Hydroxyproline	5810	HMDB0000725	444.246	441.514	430.615	256.354	245.885	250.969	313.582	322.005	314.69	438.792	7.21144	251.069	5.23548	316.759	4.57657
C_0021	Creatine	Creatine	586	HMDB0000064	7533.86	6460.97	7501.3	9232.7	8769.91	9370.08	8015.44	6764.92	7299.84	7165.37	610.251	9124.23	314.446	7360.06	627.432
C_0022	Leu	Leu	857	HMDB0000687	1308.53	1292.27	1242.81	691.388	626.173	653.794	938.767	909.171	915.843	1281.2	34.2287	657.119	32.7345	921.26	15.524
C_0023	Ile	Ile	791	HMDB0000172	1071.16	1071.76	1047.54	563.925	508.471	515.841	757.424	742.348	735.828	1063.48	13.8142	529.412	30.1155	745.2	11.077
C_0024	Asn	Asn	236	HMDB0000168,HMDB0033780	1423.27	1310.11	1252.6	1340.18	1160.05	1356.36	968.943	1017.86	1008.87	1328.66	86.8372	1285.53	108.971	998.555	26.0357
C_0025	Ornithine	Ornithine	389	HMDB0000214,HMDB0003374	557.262	473.895	575.958	203.578	187.742	197.947	290.902	265.752	316.838	535.705	54.3391	196.422	8.02726	291.164	25.5441
C_0026	Asp	Asp	424	HMDB0000191,HMDB0006483	2342.9	2403.21	2081.22	2217	2176.82	2136.19	2644.16	2997.4	2741.07	2275.78	171.167	2176.67	40.403	2794.21	182.517
C_0027	Homocysteine	Homocysteine	778	HMDB0000742	N.D.	N.D.	N.D.	N.D.	N.D.	N.D.	N.D.	N.D.	N.D.	N.A.	N.A.	N.A.	N.A.	N.A.	N.A.
C_0028	Adenine	Adenine	190	HMDB0000034	8.82043	8.00132	7.11997	N.D.	N.D.	N.D.	N.D.	N.D.	N.D.	7.98057	0.850417	N.A.	N.A.	N.A.	N.A.
C_0029	Hypoxanthine	Hypoxanthine	790	HMDB0000157	N.D.	N.D.	1.66518	N.D.	N.D.	N.D.	N.D.	N.D.	N.D.	1.66518	N.A.	N.A.	N.A.	N.A.	N.A.
C_0030	Spermidine	Spermidine	1102	HMDB0001257	32.779	30.1523	43.027	34.0387	32.127	38.1801	47.0909	32.3229	44.3676	35.3195	6.80292	34.7819	3.09425	41.2605	7.85902
C_0031	Gln	Gln	738	HMDB0000641,HMDB0003423	26615	23380	24042.2	20701.1	19779.3	21557	21300.1	19579.4	21866.5	24679.1	1708.95	20679.2	889.045	20915.3	1191.1
C_0032	Lys	Lys	866	HMDB0000182,HMDB0003405	1239.65	1042.15	1261.91	722.954	653.727	712.877	821.751	727.352	882.403	1181.23	120.967	696.519	37.4002	810.502	78.1349
C_0033	Glu	Glu	611	HMDB0000148,HMDB0003339	53961.5	47282.4	50090.6	32350.4	30227.6	33001	34949.9	33316.7	36681.7	50444.8	3353.62	31859.7	1450.38	34982.8	1682.73
C_0034	Met	Met	876	HMDB0000696	432.253	419.325	398.041	321.944	292.846	325.853	357.379	312.407	366.304	416.54	17.2753	313.548	18.0346	345.364	28.8877
C_0035	Guanine	Guanine	764	HMDB0000132	5.42839	7.09977	5.56146	3.17003	3.15444	3.24208	N.D.	N.D.	2.89616	6.02988	0.928943	3.18885	0.0467523	2.89616	N.A.
C_0036	His	His	773	HMDB0000177	2100.58	1886.23	2061.24	1061.83	970.713	1028	1303.99	1301.3	1353.02	2016.02	114.106	1020.18	46.0586	1319.44	29.1156
C_0037	Carnitine	Carnitine	85	HMDB0000062	20.6619	N.D.	6.84136	87.3464	75.0294	42.0951	61.5253	65.959	59.3928	13.7516	9.7726	68.157	23.3954	62.2923	3.34963
C_0038	Phe	Phe	994	HMDB0000159	1107.66	1088.46	1025.91	647.306	603.708	666.13	703.359	617.022	698.38	1074.01	42.7462	639.048	32.0195	672.92	48.4731
C_0039	Arg	Arg	6322	HMDB0000517,HMDB0003416	1311.9	1045.64	1371.96	816.42	785.012	818.602	864.438	781.443	980.262	1243.17	173.678	806.678	18.795	875.381	99.8599
C_0040	Citrulline	Citrulline	9750	HMDB0000904	100.853	92.3999	87.0289	50.3028	40.9114	45.2194	57.607	48.1947	56.2483	93.4274	6.96924	45.4779	4.70103	54.0167	5.08752
C_0041	Tyr	Tyr	1153	HMDB0000158	2615.89	2261.96	2455.92	1283.84	1137.74	1144.2	1687.88	1591.63	1742.5	2444.59	177.236	1188.59	82.5521	1674	76.3837
C_0042	S-Adenosylhomocysteine	SAH	439155	HMDB0000939	10.6925	11.3573	9.15136	N.D.	N.D.	N.D.	7.96682	N.D.	N.D.	10.4004	1.13163	N.A.	N.A.	7.96682	N.A.
C_0043	Spermine	Spermine	1103	HMDB0001256	76.1475	60.8107	86.1436	71.8936	84.1799	86.4399	85.1874	57.1238	91.2558	74.3673	12.7599	80.8378	7.82792	77.8556	18.2089
C_0044	Trp	Trp	1148	HMDB0000929	314.126	264.326	279.289	185.828	178.385	187.924	214.945	181.643	220.393	285.914	25.5524	184.046	5.01349	205.66	20.9774
C_0045	Cystathionine	Cystathionine	834	HMDB0000099	594.172	547.609	590.777	502.552	419.171	422.855	538.75	564.149	572.073	577.519	25.9585	448.193	47.1124	558.324	17.4084
C_0046	Adenosine	Adenosine	60961	HMDB0000050	1.52465	0.360647	0.646037	N.D.	0.344512	N.D.	N.D.	N.D.	N.D.	0.843778	0.606674	0.344512	N.A.	N.A.	N.A.
C_0047	Inosine	Inosine	6021	HMDB0000195	N.D.	N.D.	N.D.	N.D.	N.D.	N.D.	N.D.	N.D.	N.D.	N.A.	N.A.	N.A.	N.A.	N.A.	N.A.
C_0048	Guanosine	Guanosine	6802	HMDB0000133	4.91065	N.D.	N.D.	N.D.	N.D.	N.D.	6.64026	4.32275	5.18901	4.91065	N.A.	N.A.	N.A.	5.38401	1.17099
C_0049	Argininosuccinic acid	ArgSuccinate	16950	HMDB0000052	130.887	120.849	129.446	161.568	147.853	160.843	140.238	143.485	150.885	127.06	5.42773	156.755	7.71742	144.869	5.4568
C_0050	Glutathione (GSSG)	GSSG	65359	HMDB0003337	2050.99	1283.75	1927.01	1150.44	1225.04	1148.04	991.284	1020.85	1384.89	1753.92	411.866	1174.51	43.78	1132.34	219.213
C_0051	Glutathione (GSH)	GSH	124886	HMDB0000125	20770.7	17683.7	18771.6	11289.2	10612.2	10318.8	11522	11003.2	11232.4	19075.3	1565.72	10740.1	497.67	11252.5	259.974
C_0052	S-Adenosylmethionine	SAM	34755	HMDB0001185	267.935	246.509	279.951	227.056	209.546	223.8	241.256	211.499	261.863	264.798	16.9403	220.134	9.31311	238.206	25.32
-	Adenylate Energy Charge	No Label			0.911645	0.903695	0.91151	0.913421	0.900208	0.902129	0.930437	0.924487	0.91653	0.90895	0.00455114	0.905253	0.00713903	0.923818	0.00697773
-	Total Adenylate	No Label			7506.11	6506.77	7650.31	7090.8	6500.08	6498.24	6646.38	5923.01	6185.96	7221.06	622.782	6696.37	341.584	6251.79	366.152
-	Guanylate Energy Charge	No Label			0.893339	0.880382	0.899126	0.929354	0.917776	0.926623	0.941234	0.944547	0.932451	0.890949	0.00959778	0.924584	0.00605244	0.939411	0.00625106
-	Total Guanylate	No Label			946.99	889.935	1043.36	1474.81	1280.67	1424.05	1588.61	1196.36	1313.17	960.096	77.5491	1393.18	100.684	1366.05	201.399
-	GSH/GSSG	No Label			10.1271	13.7751	9.74132	9.81291	8.66273	8.98816	11.6233	10.7785	8.11065	11.2145	2.22587	9.1546	0.592878	10.1708	1.83347
-	Total Glutathione	No Label			24872.6	20251.2	22625.6	13590.1	13062.3	12614.9	13504.6	13044.9	14002.2	22583.2	2310.99	13089.1	488.149	13517.2	478.748
-	NADPH/NADP+	No Label			0.528232	0.522414	0.373775	0.60768	0.565289	0.637292	0.231392	0.326636	0.319172	0.474807	0.0875442	0.60342	0.03619	0.2924	0.052966
-	NADH/NAD+	No Label			0.069041	0.0674405	0.0704147	0.0606999	0.0520513	0.0559796	0.041352	0.0411256	0.040269	0.0689654	0.00148851	0.0562436	0.00433032	0.0409155	0.000571253
-	Lactate/Pyruvate	No Label			11.0284	11.0214	13.0597	9.54721	8.30395	8.36933	8.87189	8.74343	9.33272	11.7032	1.17477	8.74016	0.699686	8.98268	0.309877
-	Glycerol 3-phosphate/DHAP	No Label			N.A.	N.A.	N.A.	N.A.	N.A.	19.4925	38.5989	28.2481	N.A.	N.A.	N.A.	19.4925	N.A.	33.4235	7.31917
-	Total Amino Acids	No Label			161432	143413	149779	108430	99587	109707	116536	111506	120645	151541	9137.44	105908	5511.4	116229	4577.15
-	Total Essential Amino Acids	No Label			22556.9	18868.6	20781	12389.2	11407.9	13654.8	14607.5	14576.6	15942.6	20735.5	1844.56	12484	1126.46	15042.3	779.907
-	Total Non-essential Amino Acids	No Label			138875	124545	128998	96040.9	88179.1	96052.6	101929	96929.1	104702	130806	7334.01	93424.2	4542.37	101187	3939.19
-	Total Glucogenic Amino Acids	No Label			158883	141079	147274	107016	98307.1	108341	114776	109869	118846	149079	9038.35	104555	5450.82	114497	4495.02
-	Total Ketogenic Amino Acids	No Label			20071	16362	18318	10899.9	10022.3	12154.7	12835	12876.7	14216.1	18250.3	1855.45	11025.7	1071.71	13309.3	785.611
-	Total BCAA	No Label			4948.59	4827.06	4750.01	2644.61	2394.37	2460.1	3495.21	3329.34	3401.38	4841.89	100.12	2499.69	129.731	3408.65	83.1732
-	Total Aromatic Amino Acids	No Label			4037.68	3614.75	3761.12	2116.98	1919.83	1998.25	2606.18	2390.3	2661.27	3804.52	214.775	2011.69	99.2569	2552.58	143.218
-	Fischer's Ratio	No Label			1.2256	1.33538	1.26292	1.24924	1.24718	1.23113	1.34112	1.39286	1.27811	1.27464	0.0558151	1.24251	0.00991389	1.33736	0.0574684
-	Total Glu-related Amino Acids	No Label			100832	88463.4	92796.8	63268.8	58616.1	64345.6	67303.4	63884.1	69987.1	94030.7	6275.92	62076.8	3045.03	67058.2	3058.9
-	Total Pyr-related Amino Acids	No Label			46489.4	41597.9	43756.3	35983.4	32551.6	36560.1	38554.2	37028.6	39816.5	43947.9	2451.42	35031.7	2167.09	38466.4	1396
-	Total Acetyl CoA-related Amino Acids	No Label			3933.45	3670.5	3831.55	2164.1	1966.76	2070.44	2732.89	2560.51	2754.47	3811.83	132.579	2067.1	98.7127	2682.62	106.298
-	Total Fumarate-related Amino Acids	No Label			3723.55	3350.43	3481.83	1931.15	1741.45	1810.33	2391.24	2208.65	2440.88	3518.6	189.26	1827.64	96.0286	2346.92	122.29
-	Total Succinyl CoA-related Amino Acids	No Label			4072.32	3954.11	3905.24	2275.16	2061.04	2132.16	2913.82	2732.58	2851.84	3977.22	85.9051	2156.12	109.053	2832.75	92.1192
-	Total Oxaloacetate-related Amino Acids	No Label			3766.17	3713.32	3333.82	3557.18	3336.86	3492.55	3613.1	4015.26	3749.94	3604.44	235.848	3462.2	113.251	3792.77	204.468
-	Malate/Asp	No Label			1.55864	1.38208	1.75791	2.12516	2.32485	2.35209	1.70424	1.4892	1.63622	1.56621	0.188031	2.26737	0.123907	1.60989	0.109911
-	Citrulline/Ornithine	No Label			0.18098	0.19498	0.151103	0.247094	0.217913	0.228442	0.198029	0.181352	0.17753	0.175688	0.0224121	0.23115	0.0147776	0.185637	0.0109006
-	Glu/2-Oxoglutarate	No Label			2.96774	2.91687	2.88935	2.44996	2.28684	2.37771	2.74688	2.77807	3.08816	2.92465	0.0397725	2.3715	0.0817368	2.87104	0.188682
-	G6P/R5P	No Label			2.0773	2.59397	2.08101	8.19948	10.0301	9.01804	6.14089	4.03044	2.03875	2.25076	0.297235	9.08255	0.917027	4.07003	2.05136
-	SAM/SAH	No Label			25.0582	21.7048	30.5912	N.A.	N.A.	N.A.	30.2826	N.A.	N.A.	25.7847	4.48752	N.A.	N.A.	30.2826	N.A.
-	Putrescine/Spermidine	No Label			1.75933	1.5323	1.05801	0.527527	0.526922	0.508457	0.727126	0.923424	0.731601	1.44988	0.357851	0.520969	0.0108395	0.79405	0.112063

## Sheet: Data4b.MetaboAnalyst
Data4b. ORA analysis by MetaboAnalyst
Metabolite Set	Total	Hits	Expect	P value	FDR
Urea Cycle	29	11	1.05	6.24e-10	6.11e-08
Arginine and Proline Metabolism	53	11	1.92	7.66e-07	3.75e-05
Aspartate Metabolism	35	9	1.26	1.38e-06	4.51e-05
Glutamate Metabolism	49	10	1.77	3.25e-06	7.97e-05
Warburg Effect	58	10	2.1	1.64e-05	0.000315
Glycine and Serine Metabolism	59	10	2.13	1.93e-05	0.000315
Valine, Leucine and Isoleucine Degradation	60	9	2.17	0.000152	0.00213
Malate-Aspartate Shuttle	10	4	0.361	0.00026	0.00319
Ammonia Recycling	32	6	1.16	0.00067	0.00656
Citric Acid Cycle	32	6	1.16	0.00067	0.00656
Glucose-Alanine Cycle	13	4	0.47	0.000819	0.0073
Beta-Alanine Metabolism	34	6	1.23	0.000942	0.0077
Gluconeogenesis	35	6	1.26	0.00111	0.00835
Phenylalanine and Tyrosine Metabolism	28	5	1.01	0.00251	0.0175
Propanoate Metabolism	42	6	1.52	0.00297	0.0194
Lysine Degradation	30	5	1.08	0.00344	0.0211
Glutathione Metabolism	21	4	0.759	0.00556	0.0321
Pyruvate Metabolism	48	6	1.73	0.00592	0.0322
Carnitine Synthesis	22	4	0.795	0.00663	0.0342
Ketone Body Metabolism	13	3	0.47	0.00968	0.0474
Phytanic Acid Peroxisomal Oxidation	26	4	0.939	0.0122	0.0569
Methionine Metabolism	43	5	1.55	0.0165	0.0735
Tryptophan Metabolism	60	6	2.17	0.0175	0.0747
Alanine Metabolism	17	3	0.614	0.0208	0.0851
Spermidine and Spermine Biosynthesis	18	3	0.65	0.0244	0.0956
Amino Sugar Metabolism	33	4	1.19	0.0279	0.0988
Butyrate Metabolism	19	3	0.687	0.0282	0.0988
Mitochondrial Electron Transport Chain	19	3	0.687	0.0282	0.0988
Purine Metabolism	74	6	2.67	0.0446	0.151
Cysteine Metabolism	26	3	0.939	0.0637	0.199
Oxidation of Branched Chain Fatty Acids	26	3	0.939	0.0637	0.199
Histidine Metabolism	43	4	1.55	0.0649	0.199
Tyrosine Metabolism	72	5	2.6	0.112	0.332
Methylhistidine Metabolism	4	1	0.145	0.137	0.395
Nicotinate and Nicotinamide Metabolism	37	3	1.34	0.145	0.403
Ethanol Degradation	19	2	0.687	0.148	0.403
Nucleotide Sugars Metabolism	20	2	0.723	0.161	0.415
Threonine and 2-Oxobutanoate Degradation	20	2	0.723	0.161	0.415
Betaine Metabolism	21	2	0.759	0.174	0.437
Transfer of Acetyl Groups into Mitochondria	22	2	0.795	0.187	0.458
Caffeine Metabolism	24	2	0.867	0.214	0.511
Glycolysis	25	2	0.903	0.227	0.531
Mitochondrial Beta-Oxidation of Short Chain Saturated Fatty Acids	27	2	0.976	0.255	0.533
Mitochondrial Beta-Oxidation of Medium Chain Saturated Fatty Acids	27	2	0.976	0.255	0.533
Biotin Metabolism	8	1	0.289	0.256	0.533
Selenoamino Acid Metabolism	28	2	1.01	0.268	0.533
Mitochondrial Beta-Oxidation of Long Chain Saturated Fatty Acids	28	2	1.01	0.268	0.533
Pterine Biosynthesis	29	2	1.05	0.282	0.533
Folate Metabolism	29	2	1.05	0.282	0.533
Phenylacetate Metabolism	9	1	0.325	0.283	0.533
Homocysteine Degradation	9	1	0.325	0.283	0.533
De Novo Triacylglycerol Biosynthesis	9	1	0.325	0.283	0.533
Pyruvaldehyde Degradation	10	1	0.361	0.309	0.562
Starch and Sucrose Metabolism	31	2	1.12	0.31	0.562
Fructose and Mannose Degradation	32	2	1.16	0.323	0.565
D-Arginine and D-Ornithine Metabolism	11	1	0.397	0.334	0.565
Glycerol Phosphate Shuttle	11	1	0.397	0.334	0.565
Cardiolipin Biosynthesis	11	1	0.397	0.334	0.565
Phosphatidylethanolamine Biosynthesis	12	1	0.434	0.359	0.594
Fatty Acid Elongation In Mitochondria	35	2	1.26	0.364	0.594
Thyroid hormone synthesis	13	1	0.47	0.382	0.614
Retinol Metabolism	37	2	1.34	0.39	0.617
Galactose Metabolism	38	2	1.37	0.403	0.628
Sphingolipid Metabolism	40	2	1.45	0.429	0.657
Arachidonic Acid Metabolism	69	3	2.49	0.461	0.684
Fatty acid Metabolism	43	2	1.55	0.467	0.684
Beta Oxidation of Very Long Chain Fatty Acids	17	1	0.614	0.468	0.684
Catecholamine Biosynthesis	20	1	0.723	0.524	0.745
Lactose Synthesis	20	1	0.723	0.524	0.745
Androstenedione Metabolism	24	1	0.867	0.591	0.815
Estrone Metabolism	24	1	0.867	0.591	0.815
Glycerolipid Metabolism	25	1	0.903	0.606	0.825
Plasmalogen Synthesis	26	1	0.939	0.621	0.833
Pyrimidine Metabolism	59	2	2.13	0.642	0.85
Phospholipid Biosynthesis	29	1	1.05	0.661	0.864
Androgen and Estrogen Metabolism	33	1	1.19	0.709	0.914
Fatty Acid Biosynthesis	35	1	1.26	0.73	0.929
Porphyrin Metabolism	40	1	1.45	0.777	0.976
Steroidogenesis	43	1	1.55	0.801	0.994
Steroid Biosynthesis	48	1	1.73	0.836	1
Bile Acid Biosynthesis	65	1	2.35	0.916	1
