# Supplementary material for: Wnt/β-catenin signaling regulates amino acid metabolism through the suppression of CEBPA and FOXA1 in liver cancer cells
Source: Commun Biol. 2024 Apr 29;7:510. doi: 10.1038/s42003-024-06202-9 (PMC11058205; doi:10.1038/s42003-024-06202-9)
Supplement: Supplementary file 8 — Supplementary Data 5 [file 42003_2024_6202_MOESM8_ESM.xlsx]

## Sheet: Data5a.primers
Data5a. Primer sequences used for RT-qPCR, ChIP-qPCR, cloning, and site-directed mutagenesis
(RT-qPCR)
Name	Strand	Sequence (5'-3')
β-catenin	Forward	TGGATACCTCCCAAGTCCTG
	Reverse	CGAGTCATTGCATACTGTCCA
β-catenin (specific for the detection of exon 3 deletion)	Forward	CTGTTAGTCACAACTATCAAG
	Reverse	CCTGGTCCTCGTCATTTAG
TCF7L2	Forward	TTGACCGACAGACTTTATGGTG
	Reverse	TGTATGTAGCGAACGCACTTTT
HAL	Forward	CCCTGGATAAAAGATCGCTTC
	Reverse	GAGCAGCTACTTCCCAAACCT
AXIN2	Forward	CCACACCCTTCTCCAATCC
	Reverse	TGCCAGTTTCTTTGGCTCTT
CEBPA	Forward	GACATCAGCGCCTACATCG
	Reverse	GGCTGTGCTGGAACAGGT
FOXA1	Forward	TGGAACAGCTACTACGCAG
	Reverse	TGTTCATGGTCATGTAGGTG
FOXA3	Forward	CTGGGCTCAGTGAAGATG
	Reverse	GAGAGCTTAGAGGATTCAGG
FOXP1	Forward	GCAGATCCTCCAGCAACAAG
	Reverse	CTGCAACTGTTCCTGTTGTTTT
ARG1	Forward	GTCTGTGGGAAAAGCAAGCG
	Reverse	CATGGCCAGAGATGCTTCCA
AMD1	Forward	AGTCGGGTAATCAGTCAGCCA
	Reverse	ACTCTCACGAGTGACATCCTTT
GLS	Forward	CCAGAAGGCACAGACATGGT
	Reverse	ACCACCATTAGCCAGTGTCG
GOT1	Forward	ATGGCACCTCCGTCAGTCT
	Reverse	AGTCATCCGTGCGATATGCTC
HNF4A	Forward	CACGGGCAAACACTACGGT
	Reverse	TTGACCTTCGAGTGCTGATCC
HPRT1	Forward	TGATAGATCCATTCCTATGACTGTAGA
	Reverse	CAAGACATTCTTTCCAGTTAAAGTTG
(ChIP-qPCR)
Name	Strand	Sequence (5'-3')
HAL	Forward	ACTGGGAGTGTGGCAATCG
	Reverse	AGCTTCAGAAAACCTTACTGG
ARG1-CEBPA	Forward	GGTCTTTGTTTGTAGTTTTCAG
	Reverse	GTGCATGTACTCACATAAGTAAGC
ARG1-FOXA1	Forward	GCATTTGGACTGTCAGTAAATAC
	Reverse	TCTGTGTCAGCAAAATGTCC
Negative contol (NC)	Forward	AGCTCAGGCCTCAAGACCTT
	Reverse	AAGAAGATGCGGCTGACTGT
(Cloning)
Gene symbol (Vector)	Strand	Sequence (5'-3')	Enzyme site
CEBPA (pCMV-NMyc)	Forward	CCGGAATTCCCATGGAGTCGGCCGACTTCTA	EcoRI
	Reverse	CCGCTCGAGTCACGCGCAGTTGCCCATGG	XhoI
FOXA1 (pCMV-NMyc)	Forward	CCGGAATTCGGATGTTAGGAACTGTGAAGATG	EcoRI
	Reverse	CCGCTCGAGCTAGGAAGTGTTTAGGACGG	XhoI
FOXA3 (pCMV-NMyc)	Forward	CCGGAATTCGGATGCTGGGCTCAGTGAAGATG	EcoRI
	Reverse	CCGCTCGAGCTAGGATGCATTAAGCAAAG	XhoI
HNF4A (pCMV-NMyc)	Forward	CCGGAATTCGGATGCGACTCTCCAAAACCCTCG	EcoRI
	Reverse	GGAAGATCTCTAGATAACTTCCTGCTTGGTG	BglII
CEBPA (pMX-Puro)	Forward	AGTGTGGTGGTACGGGAATTATGGCATCAATGCAGAAGCTG
	Reverse	AACTGGTAATGGTAGCGACCTCACGCGCAGTTGCCCAT
FOXA1 (pMX-Puro)	Forward	AGTGTGGTGGTACGGGAATTATGGCATCAATGCAGAAGCTG
	Reverse	AACTGGTAATGGTAGCGACCCTAGGAAGTGTTTAGGACGG
FOXA3 (pMX-Puro)	Forward	AGTGTGGTGGTACGGGAATTATGGCATCAATGCAGAAGCTG
	Reverse	AACTGGTAATGGTAGCGACCCTAGGATGCATTAAGCAAAGAGC
The underlined nucleotides indicate the recognition sites of restriction enzymes.
(Site-directed mutagenesis)
Name	Strand	Sequence (5'-3')
pHAL -90/+147 CBE1m	Forward	GGTACCAGGAAGTAGCCACTCAATACATGTTTG
	Reverse	CAAACATGTATTGAGTGGCTACTTCCTGGTACC
pHAL -90/+147 CBE2m	Forward	GTTGCTCAATACATGTCCGTGGAATAAACAAATGAGTGACG
	Reverse	CGTCACTCATTTGTTTATTCCACGGACATGTATTGAGCAAC
pHAL -90/+147 FBEm	Forward	CATGTTTGTGGAACCCACAAATGAGTGACG
	Reverse	CGTCACTCATTTGTGGGTTCCACAAACATG
pHAL -90/+147 CBE(1+2)m/FBEm	Forward	GGTACCAGGAAGTAGCCACTCAATACATGTCCG
	Reverse	CGGACATGTATTGAGTGGCTACTTCCTGGTACC

## Sheet: Data5b.siRNAs
Data5b. Target sequences of siRNAs used in this study
(siRNA)
Name	Targeted sequence (5'-3')	Source
β-catenin -9	GAUCCUAGCUAUCGUUCUU	Merck
β-catenin -10	UAAUGAGGACCUAUACUUA	Merck
LEF1	GAAUGUCGUUGCUGAGUGUTT	Merck
TCF7	GCCAAGAAGCCAACCAUCATT	Merck
TCF7L1	CACGUGAAGAAGCCUCUGATT	Merck
TCF7L2	GUAGCUGAGUGCACGUUGATT	Merck
CEBPA-1	GGUUGUUCCCCUAGUUCUACAUGAA	IDT
CEBPA-2	GCUUUAUCAGCCGAUAUCAACACTT	IDT
FOXA1-1	AGUUUACAUUUCUGAUACAUGCAGA	IDT
FOXA1-2	GACUACGAGCGGCAACAUGACCCCG	IDT
FOXA3-1	CAUGACCCUGAAUCCUCUAAGCUCT	IDT
FOXA3-2	GUGGGGAAUUUCUACUGAAGUCUGA	IDT
HNF4A-1	AUGGCCAAGAUUGACAACCUGUUGC	IDT
HNF4A-2	CGAAGGUCAAGCUAUGAGGACAGCA	IDT
FOXP1-1	CAGUACUGCAUGUUGAUUAUCACTG	IDT
FOXP1-2	CCUUGAAUCUGGUAUCAAGUGUCAC	IDT

## Sheet: Data5c.Raw data_Fig.1
Data5c. Raw data of Figure 1
Figure 1b											Figure 1e
	HepG2	CEBPA (Fold Change)	FOXA1 (Fold Change)	FOXA3 (Fold Change)		HuH-6	CEBPA (Fold Change)	FOXA1 (Fold Change)	FOXA3 (Fold Change)			HAL(mRNA expression, RSEM)			CEBPA(mRNA expression, RSEM)			FOXA1(mRNA expression, RSEM)			FOXA3(mRNA expression, RSEM)
	siControl	0.914233	1.04983	1.0061		siControl	0.98259	1.04772	0.974716			CTNNB1 WT	CTNNB1 mutant		CTNNB1 WT	CTNNB1 mutant		CTNNB1 WT	CTNNB1 mutant		CTNNB1 WT	CTNNB1 mutant
		0.928939	0.945691	0.974567			0.968453	0.939547	1.02473			1929.3	178.086		4570.13	17274.4		939.567	453.31		5542.92	8134.14
		1.15683	1.00448	1.01934			1.04896	1.01274	1.00056			1146.38	14.8862		6249.88	12214.1		1127.16	876.095		646.131	551.664
	siβ-catenin-9	2.83231	2.0656	2.39181		siβ-catenin-9	1.60411	1.73984	2.18309			4979.15	6741.9		3633.27	3579.64		1006.95	1365.58		775.611	461.561
		2.95206	2.09488	2.48348			1.60091	1.86763	2.16894			5883.19	777.449		10973.1	11950.4		853.325	1070.05		2901.14	1879.63
		3.04355	2.06277	2.16605			1.53992	1.84457	2.06655			1009.31	734.89		7835.87	7286.4		1563.45	867.445		603.215	468.407
	siβ-catenin-10	2.85382	2.16609	2.20197		siβ-catenin-10	1.57694	1.51638	2.20063			482.759	7215.86		6631.42	7671.26		931.034	1147.58		1984.67	1363.44
		3.45419	2.2254	2.44744			1.59642	1.64911	2.31078			2267.27	5.7558		7206.67	3290.01		942.424	444.347		1093.94	4.6046
		3.54657	2.15691	2.25648			1.45614	1.6479	2.27745			2083.02	11.6065		3920.73	6507.12		622.924	926.035		1888.06	483.329
	siTCF7L2	2.825	2.25968	2.1138		siTCF7L2	1.96576	2.70359	1.8905			2541.3	486.131		6552.9	14408.8		981.57	842.336		833.447	5202.19
		3.02419	2.32969	2.20126			2.07695	2.21637	1.84914			5065.37	13.5397		8006.88	9252.42		1054.74	788.685		1624.65	999.033
		3.29443	2.32843	2.18827			1.98279	2.67793	1.85633			393.74	1579.64		480.061	15665.6		707.723	943.883		165.573	1110.52
												1879.65	3.5934		26482.6	2036.45		250.62	1343.94		5971.46	54.4148
												2466.04	2.988		15459.6	7468.63		820.734	596.614		1627.07	344.123
												1630.46	2152.05		23544.3	7009.8		1445.69	497.086		3752.18	404.316
												5201.92	297.187		4505.72	10035		194.906	1285.02		2101.14	1336.18
												10160.1	41.0692		19244.1	3434.82		1792.45	234.681		5916.52	110.17
												7744.47	2.777		22495.7	5216.3		911.707	759.298		2771.4	718.04
												16112.2	2646.72		3613.27	10549.8		694.86	548.663		807.062	2223.27
												857.833	22.1843		7193.24	8942.32		1531.4	189.42		3116.63	346.758
												149.083	26.3716		15876.1	11526.3		655.199	983.282		1564.98	456.793
												6494.82	121.308		4973.74	8582.28		276.434	524.262		116.793	2822.78
												1401.07	28672		3732.88	3413.73		670.472	480.031		624.049	850.679
												1350.01	9.324		2894.45	1888.11		1135	225.524		694.696	285.548
												3747.94	892.943		14652.8	5455.74		3122.14	1132.78		923.147	1203.95
												8.7561	5763.93		589.427	2862.26		1390.84	1999.64		123.508	490.776
												3996.18	1051.02		8896.6	3486.73		1086.74	1324.49		568.775	1624.49
												4443.76	2963.15		8222.59	3987.51		914.823	744.438		586.823	1518.07
												662.639	3.6589		2936.34	9213.79		944.238	1113.53		450.279	720.809
												849.427	5.0139		5007.32	6593.31		988.282	933.705		1295.99	328.134
												1801.12	4.5611		5150.6	4543.98		1170.29	681.883		2298.45	177.312
												267.272	13.5032		12457.6	3984.75		2120.01	1086.79		624.91	311.01
												16216.5	10.8803		9692.22	13699.3		1579.21	885.262		617.707	907.023
												48.1799	77.773		761.777	4082.56		1245.72	662.626		247.323	597.297
												9224.15	28.6823		24513	10552.7		2176.77	567.062		3550.18	1806.51
												2290.85	891.522		6914.49	8641.92		1959.81	882.57		436.4	1949.97
												4545.35	370.37		9364.15	9233.2		854.848	974.623		355.73	3596.71
												6048	95.8515		42197.7	9611.87		3331.72	830.132		375.488	578.014
												905.736	10.4726		7888.63	15618.8		2137.09	835.484		776.026	1462.1
												1106.63	85.2174		24941.8	23957.1		1822.96	611.594		1269.9	799.42
												1167.81	26.7355		12958.8	11339.5		2403.65	725.505		1546.55	238.189
												7163	2511.98		21084.8	16357.5		924.922	961.709		389.38	3425.22
												1288.43	5.3074		23676.9	7394.96		1290.87	365.325		2408	592.658
												8050.93	185.602		5263.21	6906.64		1070.92	1120.36		1613.04	976.378
												331.723	4.5313		40830.9	9778.53		1293.08	275.276		17074.1	4.5313
												4.1475	5.3565		335.358	14441.2		706.858	915.969		129.759	1550.72
												1618.23	332.84		16423.6	12936.7		3115.15	781.288		1498.97	641.484
												1082.15	1641.13		5021.11	11950		1805.76	814.516		1163.92	2098.39
												229.394	163.951		8540.88	12712.8		1033.43	760.735		2603.77	2427.57
												574.487	4.3668		22762.7	9686.68		619.982	257.642		14706.5	51.31
												62.356	1247.7		714.925	26635.9		484.479	1663.59		62.356	2553.57
												0.8637	260.321		722.444	2174.31		26.3414	1810.78		22.4549	370.413
												12.0532	149.988		4325.02	4501.67		20.7814	448.943		296.342	840.748
												3792.49	16.1871		16619.1	3971.82		1338.21	324.341		1401.73	312.35
												2436.54	33.1658		15187.3	6939.7		1070.11	801.005		877.894	1060.3
												4456.04	8.37		12535.1	9133.29		1049.22	1738.44		2786.71	2120.95
												1696.65	48.9886		4981.91	16065		865.886	474.474		2170.84	1483.97
												3844.5	3278.96		11736.8	4892.22		749.601	841.499		1517.54	964.841
												1514.67	4.5384		11016.5	7515.53		1474.25	1094.31		776.077	545.738
												1174.07	7.0461		33614.4	7327.98		1392.6	785.203		1964.5	985.137
												23.749	1130.49		449.611	8072.95		17.272	1351.72		28540.3	1961.45
												0.8065	6.9593		1229.03	9072.27		2.8226	862.42		52.0161	667.559
												455.379	279.035		16004.9	13000		677.873	537.707		932.152	1884.62
												1905.71	89.9772		28134.2	4077.45		651.94	397.494		1339.44	275.626
												3568.49	1144.65		22558.5	10821.5		1665.01	546.024		1313.82	1458.99
												5358.58	69.4517		8075.08	8125.85		929.45	1013.58		1510.68	1231.85
												1205.48	3554.02		18848.4	3538.36		1647.17	724.516		3969.03	1224.98
												0	3.0766		1696.24	2235.79		1.943	435.554		0	416.216
												7365.71	518.565		12336.2	3193.83		1856.67	860.919		2091.43	1215.86
												285.144	7.8608		9629.76	3656.37		1582.04	267.827		331.462	80.292
												10173.2	152.551		4447.49	5629.75		1573.67	804.861		1384.01	302.052
												1220.86	43.525		6418.4	2416.98		97.9228	547.555		3146.67	614.723
												5220.56	7.6465		15448.3	5494.66		468.854	564.568		2977.36	679.265
												4000.57	9.0206		7592.84	5097.94		758.135	1040.59		1437.43	143.686
												1516.35	2.9886		5210.86	7613.27		897.444	833.831		734.222	47.2206
												2556.17	7.0863		5360.96	4097.79		271.339	219.676		490.115	1837.72
												10287.3	1306.51		9344.56	9984.98		1117.85	1466.51		1457.91	2919.49
												3.413	2834.9		4124.57	15658.8		502.275	554.946		545.506	2782.52
												564.845	351.243		3670.56	5593.46		1314.65	572.422		84.0729	609.285
												155.11	3466.43		933.066	7045.45		635.27	1333.57		1029.26	1204.9
												138.79	33.2429		2676.75	8376.53		930.605	473.541		712.337	1848.03
												396.007	22.6386		17029.1	6459.02		149.75	268.54		3268.72	688.525
												1884.44	25.6872		12305.1	19927.5		2372.12	510.533		2241.62	289.623
												2664.9	689.169		14867	16690.3		726.718	874.577		3931.68	1443.92
												4472.8	5.4385		14222.6	10303.7		1136.4	853.841		307.95	653.705
												4.7711	14.7493		8635.75	14720.5		1672.88	724.926		824.213	882.006
												449.525	11.3452		19216.2	4743.92		393.112	747.164		928.147	440.032
												514.49	273.46		4271.96	6439.84		822.113	417.386		2124.39	305.7
												2364.2	1981.69		21682.1	1947.37		1287.62	1846.68		4695.46	303.204
												592.998	262.803		6471.92	1782.35		367.615	489.892		5582.06	648.922
												1055.29	2914.16		12849.7	7739.35		1051.41	1143.48		364.695	1827.69
												7055.56	46.3866		11185.3	13273.9		633.973	1057.84		953.192	1004.1
												3.5211	7.5407		3797.54	2229.31		0	442.159		1.7606	128.877
												1112.92	19.5881		26587.4	7223.51		770.901	752.888		1973.94	788.046
												7.148	13.6621		7018.58	14934		466.762	826.556		607.577	1739.18
												4657.26			35427.4			99.7935			4706.13
												513.499			107.068			1542.64			339.62
												4378.65			3498.09			466.963			153.748
												7686.23			7290.3			2048.18			1755.4
												2865.27			12189.3			1390.24			587.689
												214.47			8522.61			1178.94			260.982
												2564.23			12952.6			998.757			742.873
												2631.68			4804.78			1467.77			337.191
												1260.53			26219.9			2099.41			3213.52
												5815.09			5355.23			868.005			2270.07
												1.5902			3056.45			801.484			646.17
												510.552			4032.23			375.739			2051.78
												2678.4			5204.66			505.685			1223.61
												676.82			6562.21			703.149			1056.27
												770.904			9995.17			791.687			569.841
												7473.01			10076.4			695.885			502.405
												3805.41			3047.45			1541.74			155.556
												7653.71			15997.3			951.896			972.802
												1180.53			20719.6			386.023			9792.85
												3.8911			310.635			249.676			404.021
												4668.73			8372.55			720.33			2385.96
												2006.54			7740.43			1420.17			2365.08
												990.991			12319.4			739.558			452.089
												3694.14			3678.69			1304.57			1633.61
												413.659			43968.8			815.61			5127.8
												1585.07			9229.11			2103.63			2124.2
												2111.11			9654.62			532.798			2740.29
												2380.11			7499.45			1055.25			622.099
												1366.17			9255.79			2079.53			1567.95
												2216.71			6729.96			607.175			7999.27
												2791.3			43524.1			1378.14			1757.69
												5050.65			11258.6			1339.22			674.597
												580.47			21455.7			861.137			1638.07
												1137.18			10909.5			775.793			1141.79
												2189.14			5020.28			701.005			441.816
												9510.14			24918.5			1242.97			7094.78
												10571			26986.7			1551.15			5166.64
												5231.6			5684.52			242.424			2250.54
												1796.58			5242.71			1687.58			1600.13
												7115.74			6889.81			672.222			2181.48
												5219.26			13306.4			1281.77			1927.7
												18.3393			1391.75			538.462			142.639
												4152.87			16782.3			1774			711.489
												8909.64			20573.8			1828.09			3847.73
												4827.29			27259.3			1004.24			4326.74
												33.0033			6969.47			1665.02			1397.69
												4195.1			18503.9			815.336			2031.95
												445.573			29521			1450.65			3821.48
												7272.26			19030.7			600.174			2684.59
												2493.91			10673.9			1235.24			1573.1
												4171.26			9707.89			1077.46			1055.06
												2760.8			7061.73			331.79			5867.28
												1891.34			25899.3			385.159			10591.9
												10665.5			5520.27			1655.41			2049.32
												1264.26			4988.98			3373.23			907.16
												3997.44			4982.95			616.368			728.048
												1654.05			5471.28			272.846			6507.83
												6578.61			5543.25			1307.37			1392.67
												1046.18			19955			2234.05			1345.21
												4995.94			7497.14			1792.77			774.005
												174.252			10871.3			850.455			2802.34
												4828.32			35375.4			1680.89			5697.38
												2038.02			9406.84			1995.11			1421.51
												4308.97			10940.5			557.561			1524.71
												3262.1			40674.2			1982.37			1331.07
												10681.1			4139.71			1243.45			4312.96
												2789.98			26288.4			1031.22			1678.64
												5396.4			10153.3			2151.37			3065.28
												2799.79			14651.6			1353.58			1837.88
												925.508			8093.3			524.455			1905.19
												3544.57			6479.4			623.97			1579.78
												2470.72			10997.2			1732.34			2121.75
												1481.84			7835.52			775.217			1234
												1254.7			18742.6			959.677			1918.68
												2838.64			4420.2			634.172			564.491
												5883.8			14255			1202.32			3103.9
												6070.74			10185			743.286			2046.31
												1587.24			5117.79			785.073			598.205
												4788.16			7625			1366.45			2385.53
												2679.78			4800.81			777.61			919.314
												537.176			2564.27			619.02			867.435
												1975.84			30364.4			1201.18			2291.42
												3894.37			16721.6			1384.62			3264.06
												86.8497			12504.7			916.564			771.815
												1694.83			24976.7			1581.19			3916.73
												1536.85			26935.1			773.462			2017.22
												3.6014			2856.34			68.8275			7.2029
												9176.22			16784.3			2637.3			3694.05
												1141.02			14246.4			775.099			2552.1
												382.965			1361.51			1026.52			504.017
												3254.57			22025.5			1129.93			5403.75
												1733.45			21815.1			756.664			8304.39
												8109.06			7553.33			597.434			4020.05
												1574.69			8129.28			1437.19			3333.03
												3727.14			14059			1000.3			1126.6
												5.2848			495.009			789.196			49.3247
												2725.11			9274.93			1101.21			1366.89
												3026.72			13322.6			624.81			585.705
												7198.64			1904.48			164.959			624.898
												1286.61			13386.6			685.827			2334.65
												1792.15			18076.6			1808.24			2861
												217.588			10396.2			240.254			6764.28
												4340.84			10984			456.218			1950.26
												22.1162			1219.43			944.926			1358.63
												925.335			11081			1356.93			909.797
												1346.15			5691.63			577.598			939.946
												417.7			16514.1			733.371			4181.51
												2019.99			26315.1			1776.52			1938.95
												4075.18			6295.64			1000.89			1720.97
												6586.68			6656.93			1020.99			511.861
												2666.39			7983.45			2376.01			2210.55
												10228.4			7523.16			544.211			1398.95
												1988.61			6654.76			830.228			1088.51
												8556.11			24863.1			378.894			1826.34
												866.594			5396.64			1283.4			1233.34
												3159.09			11603.4			777.465			1060.32
												2952.74			5115.09			1558.69			1320.12
												1686.83			19724.3			1255.81			1645.65
												4810.67			21876.2			504.256			2380.49
												717.331			35792.3			1035.36			5160.77
												680.483			18713.5			895.297			710.832
												268.507			13185.2			794.478			1142.36
												6665.22			14869.7			1486.21			494.321
												4315.63			8050.09			604.707			978.878
												1964.81			8806.14			384.517			1398.59
												718.77			7796.6			1013.73			2399.61
												3143.13			6217.28			716.612			1492.24
												4791.97			7123.87			528.732			1530.79
												477.052			2403.36			968.972			888.171
												5589.49			13427.2			1392.2			4730.65
												22.1607			14150.3			1044.32			1871.88
												1863.9			13145.6			1010.92			594.614
												12399.3			3866.59			929.625			1169.49
												7.1669			9886.36			1594.95			571.394
												3809.43			4471.03			1111			2822.77
												5810.73			12037.4			617.442			1606.3
												3874.23			19111			1286.07			713.933
												8005.78			6078.88			953.128			512.905
												2319.42			2314.87			600.152			119.879
												328.803			3880.33			525.104			50.9626
												50.6478			12600.1			1650.18			298.587
												701.169			32311.4			1721.62			1488.31
												884.869			3196.08			1388.32			819.868
												17435.4			6860.12			451.777			534.123
												4951.91			1151.37			362.295			590.71
												6887.85			18098.2			2650.05			5552.32
												1752.24			14216.3			491.395			505.777
												5276.26			16153.7			1351.17			1702.33
												1165.72			72469			1880.19			3619.53
												4194.6			6281.23			760.829			1143.75
												833.81			1402.13			892.998			5115.49
												2641.85			16747.7			1214.89			239.7
												3828.36			17475.3			2175.5			3206.53
												1449.86			9546.83			1170.77			3187.8
												2700.55			10794.5			1576.8			1428.18
												364.717			8714.57			815.659			1493.56
												1872.84			23232.4			1699.73			470.706
												584.214			42787.7			1417.86			1460.95
												509.759			17045.9			494.834			1917.34
												899.843			20219.9			1225.35			1744.91
												472.072			4046.85			911.712			1590.99
												6476.28			9530.58			801.919			56.0293
												5.1049			6901.3			1290.98			893.364
												7469.14			6097.91			771.599			1256.41
												144.682			3627.17			482.61			40.4705
												3754.55			5592.45			1290.29			2098.23
												9331.06			21819.6			731.957			1422.32
												26494.9			5400.26			389.961			2427.28
												2805.79			3237.3			1344.05			938.264
												223.435			4366.81			1126.27			352.984
												791.135			6569.5			926.371			1398.95
												1663.57			9602.84			1202.95			344.639
												3332.87			11512.1			1363.89			545.141

## Sheet: Data5d.Raw data_Fig2
Data5d. Raw data of Figure 2
Figure 2b
	HAL reporter activity	Empty	WT	CBE-1m	CBE-2m	FBEm	CBEm+FBEm
	siControl	0.178	0.662	0.282	0.426	0.432	0.228
		0.199	0.662	0.287	0.44	0.435	0.23
		0.21	0.748	0.327	0.452	0.479	0.244
	siβ-catenin-9	0.487	5.15	1.474	2.445	2.837	0.753
		0.489	5.175	1.629	2.552	2.845	0.794
		0.491	5.244	1.662	2.556	2.883	0.796
	siβ-catenin-9/siControl	2.73596	7.77946	5.22695	5.73944	6.56713	3.30263
		2.45729	7.81722	5.67596	5.8	6.54023	3.45217
		2.3381	7.0107	5.08257	5.65487	6.01879	3.2623
Figure 2c
	HAL reporter activity	Empty	CEBPA	FOXA1	FOXA3
	pGL4-empty	0.12	0.104	0.118	0.263
		0.124	0.126	0.129	0.285
		0.129	0.147	0.134	0.295
	pHAL	0.277	2.531	0.399	0.689
		0.326	2.688	0.42	0.85
		0.336	2.695	0.456	0.937
	pHAL/pGL4-empty	2.30833	24.3365	3.38136	2.61977
		2.62903	21.3333	3.25581	2.98246
		2.60465	18.3333	3.40299	3.17627
Figure 2d	HAL reporter activity	siControl	siCEBPA-1	siCEBPA-2	siFOXA1-1	siFOXA1-2	siFOXA3-1	siFOXA3-2
	pGL4-empty	0.063	0.062	0.081	0.043	0.075	0.086	0.066
		0.073	0.065	0.084	0.045	0.08	0.09	0.071
		0.084	0.074	0.088	0.052	0.1	0.095	0.081
	pHAL	0.489	0.156	0.179	0.229	0.401	0.722	0.834
		0.513	0.16	0.199	0.284	0.42	0.725	0.843
		0.594	0.238	0.209	0.336	0.491	0.74	0.902
	pHAL/pGL4-empty	7.7619	24.3365	3.38136	5.32558	5.34667	8.39535	12.6364
		7.0274	21.3333	3.25581	6.31111	5.25	8.05556	11.8732
		7.07143	18.3333	3.40299	6.46154	4.91	7.78947	11.1358

## Sheet: Data5e.Raw data_Fig3
Data5e. Raw data of Figure 3
Figure 3a
		HuH-7-HAL (Fold Change)	Hep3B-HAL (Fold Change)
	siControl	1.01232	0.970126
		1.0269	1.06686
		0.960784	0.963015
	siCEBPA-1	0.0683439	0.20445
		0.0722054	0.211489
		0.0659177	0.215619
	siCEBPA-2	0.0295357	0.0527379
		0.0320074	0.0541866
		0.0265863	0.0590537
	siFOXA1-1	0.305034	0.201
		0.290028	0.192215
		0.300919	0.178737
	siFOXA1-2	0.0988992	0.279777
		0.10495	0.284141
		0.0928575	0.266359
	siFOXA3-1	2.46932	1.75477
		2.46152	1.50294
		2.50569	1.55271
	siFOXA3-2	0.647814	1.08132
		0.619977	1.12279
		0.608818	0.990544
Figure 3c
		HepG2-HAL (Fold Change)	Hep3B-HAL (Fold Change)
	EGFP	1.02293	1.03813
		0.978687	0.992154
		0.998387	0.969713
	CEBPA	2.91822	2.49842
		3.00645	2.44013
		2.88193	2.34482
	FOXA1	2.58248	3.12052
		2.54626	3.17184
		2.47329	3.11039
	FOXA3	0.922709	1.18942
		0.881406	1.31337
		0.887993	1.13779

## Sheet: Data5f.Raw data_Fig4
Data5f. Raw data of Figure 4
Figure 4f
		AMD1 (Fold Change)	ARG1 (Fold Change)	GLS (Fold Change)	GOT1 (Fold Change)
	siControl	1.00269	0.937844	0.979669	1.00269
		1.00393	1.00218	0.987798	1.00393
		0.993375	1.05998	1.03253	0.993375
	siβ-catenin	0.516377	20.1571	0.473057	0.516377
		0.56655	18.8895	0.439062	0.56655
		0.530075	20.4222	0.438953	0.530075
	siTCF7L2	0.539137	16.7571	0.631954	0.539137
		0.530264	15.8592	0.600761	0.530264
		0.51944	16.9198	0.61103	0.51944

## Sheet: Data5g.Raw data_Fig5
Data5g. Raw data of Figure 5
Figure 5b
		Arginine (pmol/106cells)	Histidine (pmol/106cells)
	siControl	1311.9	2100.58
		1045.64	1886.23
		1371.96	2061.24
	siβ-catenin	816.42	1061.83
		785.012	970.713
		818.602	1028
	siTCF7L2	864.438	1303.99
		781.443	1301.3
		980.262	1353.02
Figure 5c
		Lactate (pmol/106cells)	Acetyl-CoA (pmol/106cells)
	siControl	23196.4	4.56821
		22834.4	10.4009
		22801.8	8.56816
	siβ-catenin	14417.6	17.0642
		17298.9	14.4255
		13307.2	15.0225
	siTCF7L2	16686.3	12.7314
		15310	15.4673
		14788.5	9.99923
